# Supplementary material for: Cooperation of Nutlin-3a and a Wip1 inhibitor to induce p53 activity
Source: Oncotarget. 2016 May 11;7(22):31623–38. doi: 10.18632/oncotarget.9302 (PMC5077964; doi:10.18632/oncotarget.9302)
Supplement: Supplementary file 2 [file oncotarget-07-31623-s002.xlsx]

## Sheet: Sheet1
	DMSO vs Nutlin					DMSO vs GSK2830371					DMSO vs Nutlin+GSK2830371
	baseMean	log2FoldChange	padj			baseMean	log2FoldChange	padj			baseMean	log2FoldChange	padj
1/2-SBSRNA4	23.8796	0.24126	0.825734		1/2-SBSRNA4	17.5474	-0.0789801	0.999811		1/2-SBSRNA4	17.2172	-0.267617	0.755313
A1BG	130.085	0.261739	0.611015		A1BG	106.589	0.0358615	0.999811		A1BG	108.096	0.0913388	0.849681
A1BG-AS1	55.9922	-0.209532	0.814676		A1BG-AS1	45.5238	-0.426922	0.644522		A1BG-AS1	51.9204	-0.187495	0.746112
MMP3	16.288	0.0959625	NA		MMP3	14.6785	0.97827	6.19791e-06		MMP3	0	NA	NA
A2LD1	89.1536	0.122045	0.897437		A2LD1	72.1444	-0.106842	0.999811		A2LD1	74.2712	-0.0809573	0.893265
A2M	91.2748	0.434322	0.435685		A2M	73.368	0.146991	0.999811		A2M	83.124	0.630337	0.165657
DDC	12.4065	-0.294695	NA		DDC	11.3765	-0.103652	0.999811		DDC	8.80753	-1.96907	0.0122635
TFCP2	10.0234	0.0954947	NA		TFCP2	13.6445	0.951228	1.07326e-05		TFCP2	0	NA	NA
A4GALT	419.415	0.542902	0.401844		A4GALT	313.87	0.211848	0.999811		A4GALT	410.502	0.967434	0.123252
A4GNT	0	NA	NA		A4GNT	0	NA	NA		A4GNT	0.204693	0.219259	NA
AA06	0	NA	NA		AA06	0	NA	NA		AA06	0	NA	NA
FBXO43	9.28951	-0.670063	NA		FBXO43	10.7731	-0.150326	0.999811		FBXO43	8.65068	-1.61325	0.0431751
HAPLN1	58.9338	0.355026	NA		HAPLN1	107.416	1.79646	1.64133e-14		HAPLN1	7.29731	-2.41125	0.00158285
AACS	1808.11	0.146867	0.610564		AACS	1506.47	-0.0591602	0.999811		AACS	1579.57	0.0856542	0.766373
SH3RF3	12.39	0.0957262	NA		SH3RF3	12.7599	0.927709	1.70816e-05		SH3RF3	0	NA	NA
CCDC19	13.2882	-0.259418	0.820545		CCDC19	14.408	0.0131395	0.999811		CCDC19	9.82678	-1.49688	0.055311
AADACL2	0	NA	NA		AADACL2	0	NA	NA		AADACL2	0	NA	NA
AADACL3	0	NA	NA		AADACL3	0	NA	NA		AADACL3	0	NA	NA
AADACL4	0	NA	NA		AADACL4	0	NA	NA		AADACL4	0	NA	NA
PHEX	14.4341	-0.443723	0.602278		PHEX	13.6377	-0.216826	0.999811		PHEX	12.0936	-1.22632	0.0965374
AAGAB	2286.63	-0.0682421	0.873511		AAGAB	2040.05	-0.0847349	0.999811		AAGAB	2011.2	-0.168715	0.581179
NRGN	14.184	-0.52521	0.475306		NRGN	14.4905	-0.223476	0.999811		NRGN	12.8915	-1.25271	0.0997902
AAMP	2890.5	-0.155682	0.45455		AAMP	2592.32	-0.157146	0.999811		AAMP	2488.75	-0.371305	0.195706
PAGE2	8.07441	0.0952044	NA		PAGE2	14.1506	0.882186	3.70516e-05		PAGE2	0	NA	NA
AARS	5136.86	-0.27626	0.343513		AARS	4813.57	-0.169116	0.999811		AARS	4695.66	-0.301402	0.251177
AARS2	580.555	-0.379113	0.169839		AARS2	582.048	-0.0562057	0.999811		AARS2	520.812	-0.52321	0.0710467
AARSD1	189.292	0.101631	0.891113		AARSD1	157.542	-0.0992357	0.999811		AARSD1	154.563	-0.210055	0.604897
AASDH	451.799	-0.0680227	0.90464		AASDH	410.338	-0.0372045	0.999811		AASDH	406.187	-0.0876015	0.794369
AASDHPPT	1008.17	-0.0328618	0.972192		AASDHPPT	926.639	0.0323919	0.999811		AASDHPPT	830.892	-0.375657	0.267177
FLJ46300	21.4813	1.93354	1.12709e-06		FLJ46300	1.63094	0.14945	NA		FLJ46300	322.355	7.67984	9.20897e-47
AATF	1065.22	-0.120103	0.775454		AATF	942.573	-0.159417	0.999811		AATF	933.691	-0.257638	0.27976
AATK	26.9449	0.0199582	0.990979		AATK	23.6068	-0.0223362	0.999811		AATK	24.64	0.0883842	0.920527
ESAM	14.2605	-0.310452	0.764695		ESAM	14.5181	-0.0419858	0.999811		ESAM	11.1317	-1.19902	0.113927
KDM4D	13.0003	-0.304252	0.7708		KDM4D	13.868	-0.0467076	0.999811		KDM4D	10.4535	-1.20901	0.122284
CSMD1	13.7822	0.0958257	NA		CSMD1	12.3413	0.845728	7.56953e-05		CSMD1	0	NA	NA
DDIT4L	10.2698	-0.296295	NA		DDIT4L	9.8988	-0.113505	0.999811		DDIT4L	7.93718	-1.22317	0.143378
ABCA11P	145.945	-0.025972	0.984292		ABCA11P	123.161	-0.197296	0.999811		ABCA11P	130.788	-0.0480428	0.918951
TMEM190	9.40999	-0.454801	NA		TMEM190	9.61347	-0.15545	0.999811		TMEM190	8.239	-1.20422	0.153257
ZNF215	10.8587	0.0955877	NA		ZNF215	12.3012	0.821153	0.000113726		ZNF215	0	NA	NA
LEPREL1	9.80265	0.699712	NA		LEPREL1	12.6132	0.822884	0.000142632		LEPREL1	14.8912	3.8174	6.64834e-09
ABCA2	1526.29	-0.0299127	0.972192		ABCA2	1483.3	0.168157	0.999811		ABCA2	1580.59	0.420055	0.0830993
ABCA3	1718.98	0.038971	0.945138		ABCA3	1448.61	-0.161944	0.999811		ABCA3	1594.55	0.152813	0.536377
C9orf68	11.4887	0.189653	NA		C9orf68	10.4603	0.11836	0.999811		C9orf68	13.8106	0.979066	0.166429
PLCL2	18.7745	0.717374	NA		PLCL2	15.0083	0.841229	0.00013341		PLCL2	8.04585	2.62659	0.000345822
MAGEC1	9.18813	0.095385	NA		MAGEC1	12.6289	0.787925	0.000199894		MAGEC1	0	NA	NA
ABCA7	139.382	-0.180824	0.773955		ABCA7	128.48	-0.108424	0.999811		ABCA7	162.435	0.589338	0.0565095
WBP5	6.54306	0.245122	NA		WBP5	12.7381	0.775477	0.000247306		WBP5	0	NA	NA
GABRA5	6.82149	0.248809	NA		GABRA5	11.4858	0.777806	0.000247369		GABRA5	0	NA	NA
MFAP2	8.07441	0.0952044	NA		MFAP2	10.7504	0.77809	0.000252775		MFAP2	0	NA	NA
ZFP82	7.9352	0.0951783	NA		ZFP82	10.055	0.773514	0.000281541		ZFP82	0	NA	NA
CADM3	5.70778	0.232824	NA		CADM3	13.9905	0.760107	0.000306509		CADM3	0	NA	NA
ABCB4	32.0291	0.227045	0.841444		ABCB4	27.8012	0.122251	0.999811		ABCB4	27.996	0.277837	0.721857
ABCB5	0	NA	NA		ABCB5	0	NA	NA		ABCB5	0	NA	NA
ESM1	16.7057	0.0959814	NA		ESM1	12.8473	0.761876	0.000306509		ESM1	0	NA	NA
ABCB7	397.598	-0.0313973	0.972192		ABCB7	371.494	0.0836504	0.999811		ABCB7	353.009	-0.0867218	0.83476
ABCB8	413.54	-0.229609	0.487159		ABCB8	385.479	-0.123594	0.999811		ABCB8	372.624	-0.29418	0.290888
ABCB9	424.027	-0.181317	0.750679		ABCB9	415.258	0.0619707	0.999811		ABCB9	379.944	-0.260996	0.450685
LCE1E	1.30879	0.283174	NA		LCE1E	0	NA	NA		LCE1E	8.31972	3.17248	1.09367e-05
ABCC10	452.635	0.17917	0.620995		ABCC10	383.984	0.0301992	0.999811		ABCC10	440.089	0.460632	0.0792786
DGCR5	12.3648	-0.34573	NA		DGCR5	12.7896	-0.098839	0.999811		DGCR5	10.4544	-1.08757	0.168244
BCL11A	5.42935	0.228334	NA		BCL11A	11.9627	0.76217	0.000312002		BCL11A	0	NA	NA
ZNF334	4.03721	0.201407	NA		ZNF334	11.2965	0.735408	0.000494543		ZNF334	0	NA	NA
ABCC2	86.8279	0.369792	0.690848		ABCC2	47.2607	-0.184611	0.999811		ABCC2	78.7835	0.519068	0.623129
ABCC3	487.273	0.639749	0.238042		ABCC3	302.431	-0.0436518	0.999811		ABCC3	487.871	1.11646	0.0513995
TNFSF13	15.8527	-0.00601585	0.996193		TNFSF13	13.8952	-0.0344733	0.999811		TNFSF13	10.7699	-1.05147	0.173548
ABCC5	2430.97	-0.0399504	0.979798		ABCC5	2027.07	-0.229223	0.999811		ABCC5	2154.33	-0.105988	0.887278
SNCAIP	12.259	0.180722	NA		SNCAIP	11.876	0.181731	0.999811		SNCAIP	14.4932	0.952438	0.174602
TIPARP-AS1	14.895	-0.12994	0.929029		TIPARP-AS1	13.99	-0.0416489	0.999811		TIPARP-AS1	10.8468	-1.05288	0.17569
LUZP2	13.4336	-0.412479	0.641231		LUZP2	12.1753	-0.240299	0.999811		LUZP2	11.4478	-1.06836	0.192859
SNORD99	10.9315	-0.120499	NA		SNORD99	10.361	-0.0273456	0.999811		SNORD99	7.73139	-1.09165	0.195994
SNORD88B	14.1734	-0.225265	0.853381		SNORD88B	14.7806	0.0122354	0.999811		SNORD88B	10.9176	-1.03745	0.201016
ABCD1	832.666	0.249695	0.315851		ABCD1	662.135	-0.0783527	0.999811		ABCD1	762.5	0.366659	0.108629
LOC728377	11.5702	0.160216	NA		LOC728377	11.1739	0.156093	0.999811		LOC728377	13.923	0.940528	0.201457
ABCD3	1057.74	-0.0377501	0.972153		ABCD3	991.994	0.0857175	0.999811		ABCD3	946.032	-0.0732087	0.839075
ABCD4	250.607	0.0714502	0.94068		ABCD4	216.984	-0.0250917	0.999811		ABCD4	222.225	0.0423589	0.936504
SYT14	9.18813	0.095385	NA		SYT14	11.2564	0.706239	0.000774168		SYT14	0	NA	NA
ABCF1	0	NA	NA		ABCF1	0	NA	NA		ABCF1	0	NA	NA
ABCF2	1576.36	-0.1363	0.691752		ABCF2	1452.54	-0.0615337	0.999811		ABCF2	1393.14	-0.24452	0.356048
ABCF3	1180.87	0.0473437	0.941875		ABCF3	969.09	-0.222327	0.999811		ABCF3	1069.71	0.0844317	0.788549
ABCG1	701.726	0.27106	0.44353		ABCG1	608.398	0.189361	0.999811		ABCG1	660.459	0.4743	0.176519
ABCG2	176.336	-0.0705753	0.960382		ABCG2	134.324	-0.145433	0.999811		ABCG2	155.744	-0.209232	0.863959
IL31RA	8.77048	0.0953225	NA		IL31RA	8.94102	0.699264	0.000934429		IL31RA	0	NA	NA
SCG3	6.73625	0.032617	NA		SCG3	7.26611	0.116895	0.999811		SCG3	9.36588	0.979408	0.21397
ARHGAP28	7.56844	0.615053	NA		ARHGAP28	13.3159	0.747584	0.00117678		ARHGAP28	3.46358	1.01707	NA
ABHD1	23.3725	-0.276803	0.783241		ABHD1	19.9994	-0.274062	0.999811		ABHD1	25.7871	0.221102	0.765057
LOC642236	12.8841	0.262747	0.818036		LOC642236	11.0295	0.105182	0.999811		LOC642236	14.2486	0.91674	0.214359
ABHD11	1750.82	0.274652	0.316239		ABHD11	1395.4	-0.0429383	0.999811		ABHD11	1589.86	0.374195	0.102645
ABHD11-AS1	30.075	0.0306227	0.98755		ABHD11-AS1	27.2274	0.034469	0.999811		ABHD11-AS1	29.2868	0.273189	0.700939
ABHD12	1225.79	-0.0504119	0.959962		ABHD12	1052.62	-0.163871	0.999811		ABHD12	1056.15	-0.225493	0.610935
LOC100287036	14.3669	0.40779	0.647285		LOC100287036	11.4915	0.140622	0.999811		LOC100287036	14.8665	0.966353	0.215153
ABHD13	607.682	0.0746849	0.899547		ABHD13	498.562	-0.178829	0.999811		ABHD13	582.959	0.302995	0.358707
ABHD14A	41.1101	0.267881	0.767033		ABHD14A	33.9309	0.0721385	0.999811		ABHD14A	31.2814	-0.124915	0.869824
ABHD14A-ACY1	0	NA	NA		ABHD14A-ACY1	0	NA	NA		ABHD14A-ACY1	0	NA	NA
ABHD14B	282.751	0.160384	0.820889		ABHD14B	264.454	0.287125	0.898352		ABHD14B	233.383	-0.0798513	0.833518
ABHD15	509.822	-0.116221	0.842711		ABHD15	463.747	-0.0904196	0.999811		ABHD15	496.37	0.127698	0.680866
ABHD16A	0	NA	NA		ABHD16A	0	NA	NA		ABHD16A	0	NA	NA
ABHD16B	176.386	0.21899	0.710843		ABHD16B	152.861	0.121592	0.999811		ABHD16B	160.575	0.321979	0.427177
ABHD2	2941.36	0.0418896	0.956973		ABHD2	2699.6	0.11522	0.999811		ABHD2	3038.49	0.479615	0.192427
ABHD3	619.86	-0.2908	0.419695		ABHD3	534.79	-0.43464	0.335571		ABHD3	601.045	-0.097708	0.792894
RAD21-AS1	11.5893	-0.0862822	NA		RAD21-AS1	11.7786	0.0437813	0.999811		RAD21-AS1	8.14725	-1.06177	0.216035
ABHD5	1013.44	-0.013679	0.989405		ABHD5	880.848	-0.105634	0.999811		ABHD5	868.016	-0.196809	0.581456
ABHD6	69.3164	0.0526942	0.972153		ABHD6	63.0359	0.061993	0.999811		ABHD6	57.2856	-0.208918	0.752341
ABHD8	89.6866	-0.188269	0.842792		ABHD8	85.893	-0.0264953	0.999811		ABHD8	76.6579	-0.470736	0.437952
ABI1	1469.13	0.0835104	0.850526		ABI1	1227.45	-0.119185	0.999811		ABI1	1316.7	0.0932417	0.785965
ABI2	1247.14	-0.118115	0.746085		ABI2	1160.13	-0.0193883	0.999811		ABI2	1142.58	-0.0856019	0.778739
NXPH3	9.11554	-0.567007	NA		NXPH3	10.0473	-0.135191	0.999811		NXPH3	8.71895	-1.03682	0.217022
ABI3BP	26.915	0.316241	0.739378		ABI3BP	20.4368	0.0087801	0.999811		ABI3BP	29.1325	0.927264	0.109098
ABL1	1316.15	-0.191507	0.571243		ABL1	1260.11	-0.00644882	0.999811		ABL1	1185.95	-0.24333	0.43601
KRT34	10.3018	0.0955273	NA		KRT34	8.53328	0.673054	0.00138824		KRT34	0	NA	NA
ABLIM1	533.732	0.0283556	0.982962		ABLIM1	533.399	0.260231	0.999811		ABLIM1	474.337	-0.00372773	0.994878
ABLIM2	97.9206	-0.0514127	0.960621		ABLIM2	89.4097	-0.00699662	0.999811		ABLIM2	93.4308	0.131893	0.791749
ABLIM3	111.954	0.195156	0.821831		ABLIM3	92.0912	-0.00807415	0.999811		ABLIM3	82.2635	-0.403561	0.53371
ABO	0	NA	NA		ABO	0	NA	NA		ABO	0	NA	NA
ATP8B3	8.78675	0.311409	NA		ATP8B3	9.42121	0.275489	0.999811		ATP8B3	9.58567	0.99911	0.219425
ABR	1358.94	0.216266	0.508101		ABR	1113.1	-0.0324006	0.999811		ABR	1279.09	0.411088	0.104388
GFRA2	15.8494	0.00988892	0.994287		GFRA2	13.0795	-0.0722577	0.999811		GFRA2	10.3755	-1.03674	0.220426
ABT1	815.258	-0.0332088	0.969009		ABT1	719.946	-0.0765313	0.999811		ABT1	674.07	-0.367089	0.273574
ABTB1	89.0643	0.431141	0.350747		ABTB1	70.0434	0.107577	0.999811		ABTB1	82.3867	0.631804	0.187369
CRYAB	17.0904	0.127035	NA		CRYAB	24.9571	1.35955	1.68175e-09		CRYAB	8.5507	2.90593	5.87658e-05
ACAA1	564.52	0.0166676	0.985012		ACAA1	493.85	-0.0604791	0.999811		ACAA1	525.738	0.139796	0.719062
ACAA2	1202.02	0.045009	0.953364		ACAA2	1022.71	-0.112636	0.999811		ACAA2	952.021	-0.424139	0.151423
ACACA	2505.73	0.0439895	0.939363		ACACA	2282.01	0.0913933	0.999811		ACACA	2409.04	0.273013	0.385586
IGF2BP1	14.9653	-0.0792402	0.960448		IGF2BP1	14.7536	0.0487346	0.999811		IGF2BP1	10.7551	-0.955833	0.220426
ACAD10	459.756	0.210534	0.510964		ACAD10	377.488	-0.0307974	0.999811		ACAD10	422.673	0.332996	0.208583
ACAD11	59.3757	0.31898	0.679322		ACAD11	45.3464	-0.00780278	0.999811		ACAD11	45.5114	-0.0262289	0.973868
ACAD8	345.438	0.00952689	0.990979		ACAD8	295.104	-0.126842	0.999811		ACAD8	296.548	-0.1532	0.670063
ACAD9	951.385	-0.0668802	0.890762		ACAD9	823.78	-0.194329	0.999811		ACAD9	857.366	-0.0794563	0.790783
AVPR2	13.7237	-0.140216	0.923338		AVPR2	10.5418	-0.210681	0.999811		AVPR2	10.2387	-0.972263	0.22092
ACADM	387.104	-0.0804961	0.904767		ACADM	354.601	-0.0216806	0.999811		ACADM	325.391	-0.363309	0.380564
ACADS	194.408	0.136541	0.862087		ACADS	159.783	-0.0620416	0.999811		ACADS	147.605	-0.435452	0.251312
ACADSB	480.313	0.0242268	0.979522		ACADSB	421.302	-0.0361206	0.999811		ACADSB	411.797	-0.138717	0.698652
ACADVL	2351.65	0.340163	0.06497		ACADVL	1777.97	-0.132435	0.999811		ACADVL	2088.53	0.382039	0.0951839
LOC643401	23.3484	1.13198	NA		LOC643401	9.55631	0.654644	0.00177506		LOC643401	34.5893	5.13803	2.78815e-17
ACAP1	50.7309	0.510221	0.34098		ACAP1	36.4713	0.0345435	0.999811		ACAP1	45.4487	0.692882	0.172993
ACAP2	2680.59	-0.0260582	0.973076		ACAP2	2324.51	-0.133849	0.999811		ACAP2	2479.08	0.0639135	0.857294
ACAP3	475.011	-0.140903	0.850526		ACAP3	417.937	-0.222507	0.999811		ACAP3	440.286	-0.0855343	0.828065
ACAT1	690.632	0.00949082	0.990979		ACAT1	611.516	-0.0304683	0.999811		ACAT1	590.465	-0.170169	0.644863
ACAT2	1026.16	-0.168221	0.597632		ACAT2	904.328	-0.252944	0.914095		ACAT2	872.966	-0.443793	0.0693329
KDM5B-AS1	10.6973	0.112866	NA		KDM5B-AS1	10.212	0.0865259	0.999811		KDM5B-AS1	13.0307	0.904771	0.222461
ACBD4	85.3256	0.288456	0.668781		ACBD4	67.884	0.00923893	0.999811		ACBD4	75.2056	0.334538	0.502403
ACBD5	1192.67	-0.0162219	0.982851		ACBD5	1017.74	-0.173459	0.999811		ACBD5	1081.47	0.00897635	0.982537
ACBD6	1276.52	-0.04748	0.94042		ACBD6	1121.91	-0.114767	0.999811		ACBD6	1197.78	0.085656	0.792894
LOC100132832	8.12781	-0.0550666	NA		LOC100132832	9.45385	0.106966	0.999811		LOC100132832	11.8153	0.938974	0.222699
FLJ36000	6.9607	0.250607	NA		FLJ36000	8.93013	0.647708	0.00200509		FLJ36000	0	NA	NA
ACCN2	40.745	-0.0593611	0.968936		ACCN2	36.9029	-0.0384681	0.999811		ACCN2	36.1434	-0.143411	0.854359
FLJ12334	10.9668	0.334801	NA		FLJ12334	7.19036	-0.0231751	0.999811		FLJ12334	11.2977	0.9247	0.229503
ANKRD24	13.7105	0.271069	0.809248		ANKRD24	12.4182	0.141173	0.999811		ANKRD24	14.3933	0.854459	0.237498
SPATA12	9.56588	0.248374	NA		SPATA12	7.64018	0.0689591	0.999811		SPATA12	10.9306	0.958748	0.237579
ACCS	109.042	0.264257	0.747078		ACCS	80.6388	-0.145384	0.999811		ACCS	89.6967	0.107881	0.871987
ACCSL	0	NA	NA		ACCSL	0	NA	NA		ACCSL	0.186838	0.214429	NA
LDHAL6B	5.70691	0.112418	NA		LDHAL6B	4.2263	-0.0330503	0.999811		LDHAL6B	7.61475	0.98362	0.238691
SLC27A6	11.5757	-0.365451	NA		SLC27A6	11.4996	-0.0896982	0.999811		SLC27A6	9.8935	-0.940844	0.241014
SNORD54	9.26715	-0.389274	NA		SNORD54	9.80953	-0.0523247	0.999811		SNORD54	8.03008	-0.983813	0.244946
ZNF667	8.21363	0.0952296	NA		ZNF667	9.62549	0.615573	0.00316708		ZNF667	0	NA	NA
LOC100131655	13.5122	-0.234854	0.846997		LOC100131655	13.8575	-0.00170162	0.999811		LOC100131655	10.7795	-0.918041	0.249432
TBX18	4.31564	0.207493	NA		TBX18	9.10854	0.603956	0.00376343		TBX18	0	NA	NA
SRL	12.1254	0.468205	NA		SRL	7.76196	0.0152546	0.999811		SRL	11.7179	0.931341	0.249493
ACIN1	2840.34	-0.215979	0.463573		ACIN1	2614.27	-0.15922	0.999811		ACIN1	2659.75	-0.128149	0.691607
ACLY	5961.89	-0.0228405	0.965339		ACLY	5326.61	-0.0411947	0.999811		ACLY	5242.45	-0.112717	0.640145
ERAP2	9.02728	0.156962	NA		ERAP2	8.76718	0.141509	0.999811		ERAP2	10.7275	0.914392	0.252075
ACN9	13.2253	0.0957884	NA		ACN9	18.9051	1.17855	9.35154e-08		ACN9	0	NA	NA
ACO1	845.568	0.341338	0.259111		ACO1	703.527	0.15804	0.999811		ACO1	705.456	0.199156	0.5518
ACO2	1057.38	0.122256	0.780811		ACO2	928.072	0.0699339	0.999811		ACO2	1012.5	0.353158	0.115813
FOXF2	3.61956	0.191456	NA		FOXF2	8.22388	0.591129	0.00466595		FOXF2	0	NA	NA
ACOT11	19.638	0.163699	0.9017		ACOT11	17.7222	0.116053	0.999811		ACOT11	16.5609	0.097443	0.916326
ACOT12	0	NA	NA		ACOT12	0	NA	NA		ACOT12	0.409385	0.264515	NA
ACOT13	834.031	-0.0593848	0.931883		ACOT13	781.847	0.0657907	0.999811		ACOT13	716.604	-0.252004	0.383292
NKX2-8	10.9299	0.568787	NA		NKX2-8	6.60102	0.0798801	0.999811		NKX2-8	9.03528	0.936198	0.25513
ACOT4	212.303	0.0550236	0.959962		ACOT4	183.959	-0.0236493	0.999811		ACOT4	156.567	-0.69372	0.0816452
UBAP1L	11.4005	0.0933642	NA		UBAP1L	12.4331	0.219768	0.999811		UBAP1L	13.5976	0.823742	0.259526
ACOT7	542.849	-0.176381	0.607945		ACOT7	529.389	0.06239	0.999811		ACOT7	500.354	-0.137157	0.721857
ACOT8	348.609	0.160205	0.761968		ACOT8	283.19	-0.10484	0.999811		ACOT8	330.253	0.368867	0.236679
ACOT9	358.036	0.272707	0.457521		ACOT9	281.339	-0.0702619	0.999811		ACOT9	297.887	0.0986049	0.807018
ACOX1	2164.72	0.0727911	0.888297		ACOX1	1829.73	-0.102253	0.999811		ACOX1	2044.33	0.252269	0.390883
ACOX2	16.0044	0.0113502	0.99327		ACOX2	17.6585	0.147396	0.999811		ACOX2	13.8829	-0.0484129	0.97081
ACOX3	695.257	0.355524	0.181938		ACOX3	570.369	0.138151	0.999811		ACOX3	588.839	0.262543	0.336346
STK33	3.48035	0.187891	NA		STK33	7.85618	0.588582	0.00489667		STK33	0	NA	NA
GNB3	12.0015	-0.513053	NA		GNB3	16.6681	0.127569	0.999811		GNB3	9.31381	-1.95086	0.010926
ACP2	600.953	0.0493499	0.932986		ACP2	517.364	-0.0725564	0.999811		ACP2	537.099	0.0429217	0.904028
ACP5	16.867	0.0885386	0.955618		ACP5	15.2148	0.0633481	0.999811		ACP5	16.7565	0.412195	0.596108
ACP6	345.834	0.433347	0.255351		ACP6	273.973	0.145412	0.999811		ACP6	281.534	0.262881	0.59223
ACPL2	201.553	0.192999	0.750679		ACPL2	173.337	0.090921	0.999811		ACPL2	180.616	0.241033	0.577648
ACPP	39.6353	-0.0986632	0.939169		ACPP	36.6042	-0.029214	0.999811		ACPP	33.2447	-0.403189	0.522326
ACPT	17.8706	-0.386484	0.662315		ACPT	18.0721	-0.0996432	0.999811		ACPT	15.2456	-0.927259	0.186495
ACR	0	NA	NA		ACR	0	NA	NA		ACR	0	NA	NA
CLIC2	9.41135	0.0313262	NA		CLIC2	7.55663	-0.0638471	0.999811		CLIC2	12.245	0.871964	0.262745
ACRC	67.6256	0.0424434	0.976203		ACRC	57.0057	-0.0997391	0.999811		ACRC	65.4481	0.2857	0.605366
PDE1C	5.28459	0.340964	NA		PDE1C	14.4165	0.571548	0.0055739		PDE1C	0	NA	NA
C1orf114	9.34968	0.57266	NA		C1orf114	8.8671	0.348652	0.552619		C1orf114	7.22389	0.975027	0.262931
ACSBG2	16.5195	-0.333714	0.734779		ACSBG2	18.2841	0.0274383	0.999811		ACSBG2	15.2875	-0.506945	0.521411
ACSF2	231.79	0.167924	0.783241		ACSF2	189.832	-0.0686556	0.999811		ACSF2	187.964	-0.125284	0.801479
ACSF3	974.54	0.0292513	0.953621		ACSF3	882.251	0.0591739	0.999811		ACSF3	908.158	0.157645	0.544925
ACSL1	728.472	0.250275	0.688968		ACSL1	552.747	-0.164907	0.999811		ACSL1	648.983	0.302447	0.525498
ACSL3	4604.02	0.111406	0.894991		ACSL3	3764.72	-0.126154	0.999811		ACSL3	4064.49	0.0874128	0.867386
ACSL4	115.456	0.598896	NA		ACSL4	124.622	1.07807	1.46309e-05		ACSL4	54.7105	-0.739273	0.141611
NPC1L1	13.8562	0.600161	0.381312		NPC1L1	8.69629	0.0867448	0.999811		NPC1L1	11.6457	0.891632	0.263083
MN1	5.7387	0.684121	NA		MN1	7.13167	0.574342	0.00619923		MN1	2.01122	1.28233	NA
LOC100506023	10.5903	-0.440938	NA		LOC100506023	11.7075	-0.062647	0.999811		LOC100506023	9.4152	-0.936761	0.265234
ACSM2A	0	NA	NA		ACSM2A	0	NA	NA		ACSM2A	0	NA	NA
ACSM2B	0	NA	NA		ACSM2B	0	NA	NA		ACSM2B	0	NA	NA
SNORA69	14.6442	-0.334631	0.737353		SNORA69	13.1536	-0.21399	0.999811		SNORA69	12.5031	-0.902152	0.265638
LOC100188947	17.3768	-0.0244018	0.98991		LOC100188947	12.778	-0.213737	0.999811		LOC100188947	12.0894	-0.906238	0.267187
TDH	14.4396	-0.229716	0.850008		TDH	13.0575	-0.141429	0.999811		TDH	11.3964	-0.902019	0.268685
ACSS1	117.112	0.210359	0.827503		ACSS1	87.3128	-0.180048	0.999811		ACSS1	102.485	0.219261	0.73763
ACSS2	681.405	0.145827	0.816908		ACSS2	547.859	-0.146881	0.999811		ACSS2	608.59	0.167905	0.671297
ACSS3	815.203	0.0570564	0.924223		ACSS3	692.105	-0.0884611	0.999811		ACSS3	635.97	-0.47192	0.0559143
CNKSR2	4.86972	0.305741	NA		CNKSR2	8.55155	0.562006	0.00705694		CNKSR2	0	NA	NA
THSD1	9.80724	0.38206	NA		THSD1	11.1255	0.320121	0.677033		THSD1	8.81082	0.943985	0.269718
ACTB	37743.7	0.0444908	0.951446		ACTB	33100.4	-0.0182734	0.999811		ACTB	34048.1	0.0643196	0.904028
LOC100233156	8.88202	0.388133	NA		LOC100233156	6.8613	0.108964	0.999811		LOC100233156	8.60686	0.897101	0.273121
GRID2	3.61956	0.191456	NA		GRID2	8.91925	0.555856	0.00761148		GRID2	0	NA	NA
ACTG1	34839.9	0.156272	0.576503		ACTG1	28543.3	-0.110116	0.999811		ACTG1	30606.9	0.115946	0.672325
MPPED2	5.96218	0.0908162	NA		MPPED2	7.41079	0.161883	0.999811		MPPED2	7.78208	0.937241	0.274453
ACTL10	154.724	0.168096	0.797007		ACTL10	127.738	-0.0408323	0.999811		ACTL10	125.596	-0.135084	0.772102
FLJ43681	13.7735	0.350971	0.718427		FLJ43681	9.97022	0.0369349	0.999811		FLJ43681	14.113	0.859896	0.279162
SLFNL1	5.59733	0.0262903	NA		SLFNL1	7.37975	0.156963	0.999811		SLFNL1	8.42989	0.952806	0.280036
RASSF4	11.0248	0.498021	NA		RASSF4	12.0703	0.372693	0.518025		RASSF4	10.0572	0.935064	0.281178
SLC38A4	13.9577	0.404623	0.626168		SLC38A4	9.94557	0.110139	0.999811		SLC38A4	13.295	0.955187	0.282219
FGD2	9.70592	0.401049	NA		FGD2	5.1982	-0.0552952	0.999811		FGD2	9.40673	0.913304	0.283105
ACTL9	0	NA	NA		ACTL9	0	NA	NA		ACTL9	0	NA	NA
LINC00221	3.48035	0.187891	NA		LINC00221	7.29919	0.547429	0.00878527		LINC00221	0	NA	NA
CYP4F35P	8.14313	0.0980099	NA		CYP4F35P	8.62625	0.156026	0.999811		CYP4F35P	10.5988	0.901985	0.285405
POLN	10.6271	0.31515	NA		POLN	10.9109	0.281183	0.999811		POLN	10.9418	0.849164	0.290295
KCND1	12.0396	0.208107	NA		KCND1	10.046	0.0558463	0.999811		KCND1	13.9298	0.872606	0.291048
ACTR10	760.589	0.122182	0.796489		ACTR10	646.938	-0.0235176	0.999811		ACTR10	668.628	0.0780964	0.810585
ACTR1A	1857.11	0.061772	0.859137		ACTR1A	1632.03	0.0026645	0.999811		ACTR1A	1703.06	0.14197	0.55441
ACTR1B	1111.77	0.117581	0.791427		ACTR1B	975.08	0.0589104	0.999811		ACTR1B	1021.65	0.216462	0.512687
ACTR2	2095.53	-0.00547671	0.994287		ACTR2	2039.63	0.185295	0.999811		ACTR2	2108.99	0.347113	0.446746
ACTR3	4511.67	0.025849	0.960465		ACTR3	3817.54	-0.147834	0.999811		ACTR3	3873.7	-0.136236	0.618349
ACTR3B	113.734	-0.195158	0.820074		ACTR3B	99.1288	-0.282301	0.999811		ACTR3B	101.001	-0.328616	0.454951
ACTR3BP2	0	NA	NA		ACTR3BP2	0	NA	NA		ACTR3BP2	0	NA	NA
ACTR3BP5	0	NA	NA		ACTR3BP5	0	NA	NA		ACTR3BP5	0	NA	NA
ACTR3C	50.9703	0.146868	0.890129		ACTR3C	44.2532	0.0535773	0.999811		ACTR3C	44.1573	0.0943187	0.88721
DMRT2	7.19893	-0.618309	NA		DMRT2	7.05321	-0.2486	0.999811		DMRT2	7.48084	-0.908743	0.291333
ACTR6	833.146	-0.14975	0.707665		ACTR6	788.391	0.00389411	0.999811		ACTR6	714.172	-0.381839	0.250991
ACTR8	643.765	0.0989193	0.850526		ACTR8	563.661	0.0349896	0.999811		ACTR8	561.122	0.0173198	0.962862
CYP2A6	5.81944	-0.161995	NA		CYP2A6	6.49876	0.02536	0.999811		CYP2A6	9.46977	0.88606	0.291577
ACTRT2	0	NA	NA		ACTRT2	0	NA	NA		ACTRT2	0	NA	NA
ACVR1	252.667	0.153349	0.81789		ACVR1	231.402	0.17775	0.999811		ACVR1	276.234	0.740271	0.0646936
ACVR1B	832.862	-0.0241451	0.974212		ACVR1B	712.744	-0.158833	0.999811		ACVR1B	759.696	0.0183284	0.961921
LOC100506123	12.2844	-0.350645	NA		LOC100506123	11.3816	-0.141268	0.999811		LOC100506123	10.7199	-0.84117	0.297265
ACVR2A	340.889	0.155271	0.840649		ACVR2A	270.509	-0.164182	0.999811		ACVR2A	320.712	0.344274	0.395557
ACVR2B	852.927	-0.0136973	0.98755		ACVR2B	774.799	0.0180896	0.999811		ACVR2B	835.537	0.266259	0.373019
HOXA10	17.3081	0.808528	0.149749		HOXA10	14.9953	0.506204	0.217157		HOXA10	11.4255	0.801157	0.302899
ACY1	16.2785	-0.0369474	0.985012		ACY1	15.5423	0.0357194	0.999811		ACY1	12.9437	-0.469521	0.580371
PSG5	7.36125	0.241494	NA		PSG5	4.0943	-0.00323895	0.999811		PSG5	8.4846	0.958281	0.303183
SLC1A3	13.2072	0.583061	0.26745		SLC1A3	16.3694	0.762216	0.00134052		SLC1A3	10.2993	1.84686	0.0180246
ACYP2	83.1675	0.172422	0.830476		ACYP2	65.0631	-0.156362	0.999811		ACYP2	78.5585	0.377622	0.369407
ADA	57.0655	0.207391	0.868398		ADA	57.8574	0.266554	0.999811		ADA	48.5644	0.229616	0.828138
ADAD1	0.275657	0.0683397	NA		ADAD1	0	NA	NA		ADAD1	0	NA	NA
ZNF470	8.21363	0.0952296	NA		ZNF470	7.88533	0.530882	0.0108151		ZNF470	0	NA	NA
ADAL	148.425	-0.0941913	0.923613		ADAL	135.003	-0.0567141	0.999811		ADAL	125.192	-0.368619	0.386202
ADAM1	117.154	-0.0881077	0.923422		ADAM1	109.077	0.00814028	0.999811		ADAM1	111.716	0.0843178	0.872109
ADAM10	2338.87	0.301336	0.552711		ADAM10	1820.94	-0.0550462	0.999811		ADAM10	2204.1	0.523152	0.192535
SAGE1	4.17642	0.204462	NA		SAGE1	11.424	0.525248	0.0109439		SAGE1	0	NA	NA
SNORD59A	10.3799	-0.0892151	NA		SNORD59A	8.59135	-0.109604	0.999811		SNORD59A	7.51793	-0.891477	0.306881
LINC00052	11.8507	-0.614044	NA		LINC00052	19.7825	0.0810439	0.999811		LINC00052	10.6108	-2.25238	0.00378381
ADAM17	961.592	0.111129	0.774516		ADAM17	826.878	-0.00217345	0.999811		ADAM17	934.103	0.384872	0.0969513
SNORA50	15.1693	0.428127	0.620995		SNORA50	9.78344	-0.00434816	0.999811		SNORA50	13.7039	0.775113	0.306928
ADAM19	92.087	0.382885	NA		ADAM19	120.779	0.56889	0.0074645		ADAM19	7.71333	0.303231	0.790932
ADAM2	25.5041	-0.296189	0.77806		ADAM2	19.633	-0.500874	0.2582		ADAM2	21.2623	-0.898904	0.184311
SNORD19	10.8038	-0.0334752	NA		SNORD19	9.35405	-0.0366578	0.999811		SNORD19	7.53716	-0.886884	0.312271
CHRNA4	4.31286	0.293155	NA		CHRNA4	6.38539	0.52679	0.0116983		CHRNA4	0	NA	NA
DNM3OS	4.06357	0.309924	NA		DNM3OS	12.471	0.545512	0.0121148		DNM3OS	2.89409	1.17042	NA
ADAM22	194.661	-0.244976	0.604458		ADAM22	183.422	-0.111454	0.999811		ADAM22	167.298	-0.520573	0.118202
BATF2	10.1973	0.416459	NA		BATF2	8.67823	0.205257	0.999811		BATF2	9.41694	0.839137	0.312743
COL24A1	10.0807	0.261629	NA		COL24A1	8.57311	0.119207	0.999811		COL24A1	10.393	0.802797	0.316394
LOC100507086	9.32375	-0.217481	NA		LOC100507086	9.76552	-0.0160917	0.999811		LOC100507086	7.57346	-0.873788	0.317525
ADAM30	0.171302	0.0563192	NA		ADAM30	0	NA	NA		ADAM30	0.373677	0.260312	NA
ADAM32	84.2089	0.382761	0.523619		ADAM32	75.6051	0.37225	0.811975		ADAM32	58.4759	-0.295354	0.574595
ADAM33	0	NA	NA		ADAM33	0	NA	NA		ADAM33	0	NA	NA
ADAM3A	0	NA	NA		ADAM3A	0	NA	NA		ADAM3A	0	NA	NA
ADAM5P	0.139214	0.0526368	NA		ADAM5P	0	NA	NA		ADAM5P	0	NA	NA
ADAM6	0	NA	NA		ADAM6	0	NA	NA		ADAM6	0	NA	NA
ADAM7	0	NA	NA		ADAM7	0	NA	NA		ADAM7	0	NA	NA
ADAM8	95.8929	-0.00323565	0.99658		ADAM8	83.7889	-0.0613882	0.999811		ADAM8	96.871	0.361326	0.380164
ADAM9	3497.97	0.319679	0.472783		ADAM9	2709.01	-0.0445833	0.999811		ADAM9	3047.59	0.319882	0.386791
ICAM4	7.37772	-0.101946	NA		ICAM4	6.68382	-0.0574872	0.999811		ICAM4	10.9208	0.845203	0.317781
ADAMTS1	25.3681	0.0703474	0.966414		ADAMTS1	22.6801	0.0553626	0.999811		ADAMTS1	18.5047	-0.542729	0.526323
PI4KAP1	7.8629	0.299963	NA		PI4KAP1	6.03955	0.0712442	0.999811		PI4KAP1	8.32451	0.870451	0.322784
ADAMTS12	60.2923	0.0959979	NA		ADAMTS12	73.2382	2.55139	2.69619e-29		ADAMTS12	0.164175	-0.142966	NA
ADAMTS13	61.6699	0.315341	0.645438		ADAMTS13	49.3714	0.0538749	0.999811		ADAMTS13	60.3448	0.663696	0.129106
GPR3	14.1576	0.262542	0.81789		GPR3	13.1381	0.17719	0.999811		GPR3	14.5019	0.787361	0.322986
ACAN	3.75601	0.278426	NA		ACAN	6.15606	0.500873	0.0167775		ACAN	0	NA	NA
PDGFRA	1.53135	0.117559	NA		PDGFRA	11.9009	0.490408	0.0173926		PDGFRA	0	NA	NA
ADAMTS17	72.6258	-0.0811084	0.945465		ADAMTS17	67.0434	-0.023971	0.999811		ADAMTS17	81.5191	0.552547	0.247406
QRFPR	4.45208	0.29644	NA		QRFPR	6.48372	0.494817	0.0180601		QRFPR	0	NA	NA
ADAMTS19	1100.74	-0.164385	0.479115		ADAMTS19	1059.34	0.0401052	0.999811		ADAMTS19	944.83	-0.395841	0.153085
IFI27	15.8281	0.0191683	0.990979		IFI27	13.1787	-0.0598282	0.999811		IFI27	11.0421	-0.821107	0.323463
COL28A1	12.4163	0.335989	NA		COL28A1	6.23494	-0.152946	0.999811		COL28A1	12.8603	0.871585	0.324639
ADAMTS3	13.5558	0.302696	NA		ADAMTS3	18.3955	0.792969	0.000665619		ADAMTS3	2.6454	-0.0188299	NA
TMEM200A	2.78428	0.16786	NA		TMEM200A	8.5807	0.483988	0.0198595		TMEM200A	0	NA	NA
AMPD1	11.8157	0.274186	NA		AMPD1	10.8229	0.151318	0.999811		AMPD1	11.7677	0.762472	0.325048
ADAMTS6	39.2511	1.16101	NA		ADAMTS6	39.815	1.47824	5.49882e-10		ADAMTS6	11.6923	1.36365	0.0749748
CD19	13.7865	-0.599298	0.383074		CD19	15.3369	-0.12531	0.999811		CD19	10.6226	-2.32893	0.00155524
DIO1	13.8897	0.316867	0.741694		DIO1	9.39134	0.0376805	0.999811		DIO1	13.8826	0.869351	0.325843
ADAMTS9	49.9121	-0.0803506	0.956762		ADAMTS9	40.1282	-0.261776	0.999811		ADAMTS9	45.8565	-0.0517115	0.950943
ADAMTS9-AS2	0.171302	0.0563192	NA		ADAMTS9-AS2	0	NA	NA		ADAMTS9-AS2	0	NA	NA
ADAMTSL1	10.049	0.514166	NA		ADAMTSL1	16.0313	0.845449	0.000617398		ADAMTSL1	4.94841	0.61458	NA
ADAMTSL2	0	NA	NA		ADAMTSL2	0	NA	NA		ADAMTSL2	0	NA	NA
ADAMTSL3	35.5519	-0.309342	0.741149		ADAMTSL3	41.7669	0.176857	0.999811		ADAMTSL3	28.1314	-1.11169	0.0595636
FLT4	14.2171	-0.343459	0.72856		FLT4	21.1533	0.304306	0.999811		FLT4	10.7456	-1.64161	0.029245
ADAMTSL5	49.7452	0.146284	0.898134		ADAMTSL5	45.0153	0.0845701	0.999811		ADAMTSL5	43.9958	0.153631	0.830359
ADAP1	871.997	0.169575	0.637051		ADAP1	676.738	-0.243065	0.999811		ADAP1	747.815	0.0531411	0.867496
FAM129A	14.6449	0.396784	0.626168		FAM129A	6.0722	-0.138827	0.999811		FAM129A	13.5863	0.90188	0.328975
ADAR	8621.05	-0.0798029	0.809206		ADAR	7883.67	-0.0291837	0.999811		ADAR	7975.25	-0.000382463	0.998664
ADARB1	571.294	0.18829	0.639187		ADARB1	505.191	0.140168	0.999811		ADARB1	537.238	0.376326	0.157884
MAB21L1	8.42081	0.0701049	NA		MAB21L1	8.26724	0.0764422	0.999811		MAB21L1	12.2036	0.89338	0.331241
ADARB2-AS1	0	NA	NA		ADARB2-AS1	0	NA	NA		ADARB2-AS1	0	NA	NA
ADAT1	1100.26	-0.224699	0.467691		ADAT1	1062.57	-0.0170437	0.999811		ADAT1	1021.63	-0.168055	0.638897
POMZP3	7.3696	0.20316	NA		POMZP3	7.21011	0.141374	0.999811		POMZP3	7.95516	0.831589	0.333815
ADAT3	120.727	0.321976	0.576503		ADAT3	96.6547	0.0614508	0.999811		ADAT3	94.2705	-0.00982677	0.988263
MLLT4-AS1	8.64311	-0.478182	NA		MLLT4-AS1	7.52229	-0.261976	0.892123		MLLT4-AS1	8.38325	-0.865466	0.335956
ADCK1	200.962	0.0524878	0.951217		ADCK1	171.225	-0.0832742	0.999811		ADCK1	184.748	0.139041	0.726796
ADCK2	826.713	-0.20111	0.510964		ADCK2	741.547	-0.216433	0.999811		ADCK2	717.71	-0.404784	0.159088
ABCA10	14.332	0.263978	0.816239		ABCA10	9.46881	-0.0788553	0.999811		ABCA10	14.9752	0.771919	0.335956
ADCK4	322.613	0.0576898	0.939363		ADCK4	293.353	0.10116	0.999811		ADCK4	280.404	-0.0408923	0.932648
ADCK5	415.89	0.0843812	0.895638		ADCK5	343.793	-0.138006	0.999811		ADCK5	392.423	0.266332	0.434591
ADCY1	225.444	-0.0871151	0.945465		ADCY1	218.669	0.0565687	0.999811		ADCY1	252.381	0.549058	0.212607
LOC100507127	3.75878	0.194892	NA		LOC100507127	6.81139	0.472012	0.024024		LOC100507127	0	NA	NA
ZFP28	3.34114	0.184189	NA		ZFP28	5.85755	0.472976	0.0242162		ZFP28	0	NA	NA
GAS7	5.21509	0.338922	NA		GAS7	5.74832	0.472489	0.0244244		GAS7	6.13122	2.72084	NA
C19orf35	9.05745	0.323884	NA		C19orf35	6.35783	0.0413216	0.999811		C19orf35	8.63776	0.80678	0.338691
ADCY5	604.816	0.432053	0.404822		ADCY5	470.929	0.109876	0.999811		ADCY5	584.974	0.768153	0.0632236
ADCY6	1994.62	0.103411	0.900861		ADCY6	1621.42	-0.170555	0.999811		ADCY6	1968.16	0.423708	0.218348
ADCY7	163.789	0.548754	0.176773		ADCY7	158.538	0.586222	0.12317		ADCY7	127.775	0.330783	0.447271
ADRA1B	2.36664	0.15351	NA		ADRA1B	7.17909	0.468955	0.0245349		ADRA1B	0	NA	NA
ADCY9	1189.96	-0.00671452	0.993923		ADCY9	1126.29	0.121374	0.999811		ADCY9	1154.64	0.240154	0.543593
IMPG2	17.2865	0.652744	0.317369		IMPG2	10.4856	0.111933	0.999811		IMPG2	12.8171	0.78849	0.339077
NKD1	12	-0.117558	NA		NKD1	13.2947	0.0920804	0.999811		NKD1	9.28182	-0.806951	0.33913
ADD1	2482.34	0.098537	0.740893		ADD1	2095.65	-0.0831322	0.999811		ADD1	2280.79	0.193531	0.377532
ENHO	11.9487	0.0147931	NA		ENHO	10.1135	-0.0447569	0.999811		ENHO	8.21318	-0.839061	0.339478
ADD3	63.0624	0.319186	NA		ADD3	120.462	0.47717	0.0460641		ADD3	13.1686	-1.38037	0.0944358
ADGB	0.136443	0.0522807	NA		ADGB	0	NA	NA		ADGB	0	NA	NA
VANGL2	7.39103	0.588339	NA		VANGL2	6.18521	0.46214	0.0275309		VANGL2	9.63714	3.40731	1.34581e-06
C11orf65	10.7828	-0.367875	NA		C11orf65	10.8847	-0.117325	0.999811		C11orf65	9.54632	-0.831868	0.339496
APOBEC3C	7.1686	0.437338	NA		APOBEC3C	9.07366	0.475439	0.0301055		APOBEC3C	3.87018	1.74328	NA
LOC100507584	7.2343	0.218467	NA		LOC100507584	5.11665	0.0283155	0.999811		LOC100507584	9.81093	0.895257	0.341465
ADH5	1340.14	-0.0172575	0.984408		ADH5	1188.55	-0.0541132	0.999811		ADH5	1187.29	-0.0762911	0.875918
GPR35	8.91354	0.0170815	NA		GPR35	8.02188	0.00317587	0.999811		GPR35	11.03	0.757738	0.343622
ADH7	0	NA	NA		ADH7	0	NA	NA		ADH7	0	NA	NA
CBWD6	8.81078	0.226	NA		CBWD6	6.06787	-0.0181256	0.999811		CBWD6	9.42908	0.819286	0.344351
RPE65	3.89799	0.198206	NA		RPE65	5.31144	0.44433	0.0356213		RPE65	0	NA	NA
LOC441601	2.81637	0.246857	NA		LOC441601	5.55903	0.443576	0.0358122		LOC441601	0	NA	NA
PTGIS	3.20192	0.180339	NA		PTGIS	5.66825	0.440424	0.0373251		PTGIS	0	NA	NA
ADIPOR1	4411.16	-0.0536145	0.888297		ADIPOR1	3972.95	-0.0499225	0.999811		ADIPOR1	4056.32	0.0114668	0.970344
ADIPOR2	3726.3	-0.00715501	0.992899		ADIPOR2	3333.69	-0.0173727	0.999811		ADIPOR2	3034.32	-0.386083	0.274107
ADK	1288.97	-0.100181	0.821251		ADK	1188.46	-0.026236	0.999811		ADK	1153.18	-0.152255	0.58472
ADM	54.445	-0.170366	0.874029		ADM	46.8265	-0.218602	0.999811		ADM	46.6936	-0.43161	0.469619
HIC1	11.2938	0.364319	NA		HIC1	6.24513	-0.0822447	0.999811		HIC1	10.7887	0.804425	0.346531
ADNP	3075.77	-0.00343952	0.995308		ADNP	3166.62	0.279509	0.999811		ADNP	3385.31	0.5991	0.14996
ADNP2	1473	-0.0202828	0.98119		ADNP2	1406.01	0.159084	0.999811		ADNP2	1361.52	0.067197	0.839707
ADO	1287.86	0.0354993	0.953621		ADO	1156.5	0.0414871	0.999811		ADO	1177.37	0.0975683	0.810732
ADORA1	67.2423	-0.0814741	0.959962		ADORA1	67.7647	0.0774598	0.999811		ADORA1	70.5831	0.143793	0.907335
RNF217	4.59406	0.213199	NA		RNF217	5.77747	0.435042	0.0399796		RNF217	0	NA	NA
ADORA2B	126.213	0.59131	0.318989		ADORA2B	117.686	0.712374	0.0167775		ADORA2B	94.69	0.449477	0.39722
ANKRD20A9P	12.3551	0.305421	NA		ANKRD20A9P	11.4244	0.21083	0.999811		ANKRD20A9P	12.23	0.744776	0.346927
ADPGK	1037.14	-0.0681825	0.887119		ADPGK	949.965	-0.0105695	0.999811		ADPGK	920.293	-0.138997	0.601381
ADPRH	22.9071	0.160366	0.904767		ADPRH	17.5253	-0.0610522	0.999811		ADPRH	19.7525	0.166685	0.859537
ADPRHL1	197.281	-0.0363377	0.976053		ADPRHL1	172.296	-0.0957303	0.999811		ADPRHL1	179.234	-0.0137255	0.981956
ADPRHL2	426.207	0.0092857	0.990979		ADPRHL2	398.586	0.132292	0.999811		ADPRHL2	364.559	-0.169511	0.658446
LOC441009	7.51968	0.0782271	NA		LOC441009	7.24724	0.0700352	0.999811		LOC441009	10.1707	0.861274	0.348866
CPXM2	19.9576	0.648187	0.312562		CPXM2	11.9223	0.061136	0.999811		CPXM2	14.955	0.694738	0.349791
BATF3	3.34114	0.184189	NA		BATF3	5.19133	0.429947	0.0433324		BATF3	0	NA	NA
TMEM151A	7.34083	0.202872	NA		TMEM151A	5.11118	-0.0121477	0.999811		TMEM151A	8.21463	0.843285	0.350296
PLCXD2	14.584	0.842751	NA		PLCXD2	8.95971	0.528014	0.044348		PLCXD2	22.8823	3.59516	5.09101e-10
ADRA2C	890.507	-0.0152467	0.985012		ADRA2C	744.395	-0.219896	0.999811		ADRA2C	785.984	-0.0844781	0.847966
LOC100129216	8.19724	-0.562024	NA		LOC100129216	9.20334	-0.128596	0.999811		LOC100129216	8.36372	-0.797953	0.351298
L3MBTL4	2.08821	0.142805	NA		L3MBTL4	5.99592	0.418978	0.048449		L3MBTL4	0	NA	NA
ADRB3	0	NA	NA		ADRB3	0	NA	NA		ADRB3	0	NA	NA
ADRBK1	1723.37	-0.160136	0.667194		ADRBK1	1552.1	-0.167312	0.999811		ADRBK1	1676.25	0.0748001	0.823821
ADRBK2	126.202	0.513158	0.405454		ADRBK2	121.672	0.583766	0.13946		ADRBK2	85.0524	-0.062637	0.913696
ADRM1	3422.32	-0.00383363	0.994287		ADRM1	3059.06	-0.0148834	0.999811		ADRM1	3427.27	0.347462	0.147391
PARVG	3.20192	0.180339	NA		PARVG	5.1513	0.415249	0.0521503		PARVG	0	NA	NA
ADSS	1067.57	-0.0287825	0.969258		ADSS	926.576	-0.112925	0.999811		ADSS	912.488	-0.226131	0.444837
ADSSL1	92.1051	-0.178193	0.832593		ADSSL1	89.091	0.0060444	0.999811		ADSSL1	85.5738	-0.133877	0.803481
APOBR	19.9376	0.207935	0.867999		APOBR	11.6903	-0.202255	0.999811		APOBR	11.8426	-0.806131	0.356684
AEBP1	39.3056	0.494769	0.52237		AEBP1	36.863	0.579704	0.154881		AEBP1	20.5073	-0.603025	0.391282
GRID1	5.52413	0.603742	NA		GRID1	7.48561	0.501072	0.0540915		GRID1	5.52973	1.63793	NA
PEAR1	11.1036	0.675285	NA		PEAR1	7.34468	0.485827	0.056003		PEAR1	5.01783	1.5359	NA
AES	1647.9	0.0529898	0.904767		AES	1380.37	-0.155518	0.999811		AES	1431.45	-0.0582031	0.852644
AFAP1	1010.49	0.168139	0.620995		AFAP1	894.983	0.148386	0.999811		AFAP1	935.182	0.298876	0.262478
AFAP1-AS1	33.3138	0.0590287	0.972145		AFAP1-AS1	33.6872	0.202808	0.999811		AFAP1-AS1	40.2407	0.837426	0.156681
AFAP1L1	26.142	0.64948	NA		AFAP1L1	31.3565	1.1664	1.38048e-06		AFAP1L1	6.37189	0.231027	NA
C5orf46	3.34114	0.184189	NA		C5orf46	4.82363	0.409629	0.0560683		C5orf46	0	NA	NA
LAMC3	17.5679	0.731731	NA		LAMC3	18.4073	0.733983	0.00347841		LAMC3	11.7191	1.68897	0.022485
OLIG2	4.03721	0.201407	NA		OLIG2	4.82363	0.409629	0.0560683		OLIG2	0	NA	NA
AFF3	226.877	0.213997	0.784327		AFF3	189.745	0.0381269	0.999811		AFF3	218.469	0.495607	0.196825
LPL	1.80978	0.130853	NA		LPL	5.36974	0.407474	0.0568271		LPL	0	NA	NA
AFG3L1P	542.438	-0.339325	0.297654		AFG3L1P	498.54	-0.272727	0.999811		AFG3L1P	512.463	-0.253815	0.504019
AFG3L2	2510.16	-0.145584	0.566785		AFG3L2	2401.28	0.043027	0.999811		AFG3L2	2222.34	-0.248979	0.280758
AFM	0	NA	NA		AFM	0	NA	NA		AFM	0	NA	NA
INSM2	5.31858	0.0395116	NA		INSM2	5.58787	0.068247	0.999811		INSM2	7.55289	0.85064	0.358592
MIR4521	12.741	-0.0462359	0.98119		MIR4521	11.5946	-0.0219541	0.999811		MIR4521	9.31753	-0.786799	0.359172
AFTPH	1860.66	0.0561585	0.929029		AFTPH	1565.09	-0.134129	0.999811		AFTPH	1725.61	0.17431	0.577632
AGA	485.228	-0.151539	0.748899		AGA	423.493	-0.222918	0.999811		AGA	438.592	-0.177102	0.610771
CDRT1	12.6477	0.568387	0.409665		CDRT1	5.67408	-0.0378956	0.999811		CDRT1	9.68819	0.839351	0.359719
SNORD8	8.08485	0.0664476	NA		SNORD8	6.86977	0.0228511	0.999811		SNORD8	9.47003	0.767103	0.362824
AGAP2	227.32	0.317462	0.442188		AGAP2	178.911	-0.00525395	0.999811		AGAP2	180.485	0.0108085	0.985702
AGAP3	1299.83	-0.112343	0.784982		AGAP3	1156.15	-0.14913	0.999811		AGAP3	1261.55	0.123159	0.686359
AGAP4	0	NA	NA		AGAP4	0	NA	NA		AGAP4	0	NA	NA
C9orf125	2.78428	0.16786	NA		C9orf125	6.47284	0.403408	0.0581244		C9orf125	0	NA	NA
AGAP6	38.9896	-0.285193	0.736408		AGAP6	36.6777	-0.14791	0.999811		AGAP6	32.7605	-0.716722	0.249232
MYO3A	2.39596	0.320429	NA		MYO3A	6.47284	0.403408	0.0581244		MYO3A	0	NA	NA
ZNF671	6.51475	0.443887	NA		ZNF671	9.98484	0.529235	0.0589183		ZNF671	5.78754	1.03633	NA
AGAP9	0	NA	NA		AGAP9	0	NA	NA		AGAP9	0	NA	NA
SOX17	2.64507	0.163199	NA		SOX17	5.84666	0.400589	0.0609863		SOX17	0	NA	NA
SALL1	2.08821	0.142805	NA		SALL1	5.47896	0.400501	0.0615171		SALL1	0	NA	NA
ABCC8	17.5936	0.528656	0.475306		ABCC8	11.9736	0.0922214	0.999811		ABCC8	14.0703	0.688758	0.364157
AGBL4	0.136443	0.0522807	NA		AGBL4	0	NA	NA		AGBL4	0.204693	0.219259	NA
AGBL5	481.784	0.308853	0.339413		AGBL5	413.596	0.214384	0.999811		AGBL5	429.823	0.362868	0.236719
SLC25A34	9.42523	0.0308205	NA		SLC25A34	7.49846	-0.0686544	0.999811		SLC25A34	11.234	0.715722	0.365841
AGFG1	1610.92	0.0519152	0.89761		AGFG1	1462.6	0.0930605	0.999811		AGFG1	1482.14	0.14203	0.544796
AGFG2	396.425	-0.224591	0.587975		AGFG2	381.258	-0.0278516	0.999811		AGFG2	353.133	-0.336252	0.277483
AGGF1	1371.53	0.0122396	0.984522		AGGF1	1187.87	-0.0970811	0.999811		AGGF1	1211.13	-0.0494106	0.87932
AGK	613.817	-0.173603	0.637968		AGK	559.965	-0.137296	0.999811		AGK	551.193	-0.233929	0.414495
AGL	671.487	-0.141281	0.752458		AGL	639.31	0.0246465	0.999811		AGL	642.587	0.0423104	0.917065
AGMAT	251.485	-0.238318	0.614582		AGMAT	238.71	-0.0799362	0.999811		AGMAT	209.329	-0.653973	0.059525
AGMO	0.136443	0.0522807	NA		AGMO	0	NA	NA		AGMO	0	NA	NA
C2CD4A	6.90216	0.238289	NA		C2CD4A	2.39523	-0.0861631	NA		C2CD4A	7.63238	0.857707	0.367027
AGPAT2	689.735	-0.014889	0.98755		AGPAT2	626.456	0.020745	0.999811		AGPAT2	544.307	-0.538466	0.0609677
AGPAT3	2618.06	-0.04996	0.932508		AGPAT3	2316.15	-0.102465	0.999811		AGPAT3	2349.92	-0.0732849	0.816188
AGPAT4	22.3073	0.440697	0.607348		AGPAT4	23.7571	0.472303	0.350726		AGPAT4	17.3098	0.490635	0.534808
FAS-AS1	13.5457	1.60464	0.000102889		FAS-AS1	6.19832	0.43976	0.0678496		FAS-AS1	34.4927	4.8127	4.13658e-17
C1QL4	15.7204	-0.341447	0.729792		C1QL4	21.855	0.215184	0.999811		C1QL4	12.2182	-1.57378	0.0291535
AGPAT6	1151.61	-0.0392586	0.934757		AGPAT6	1022.92	-0.0746941	0.999811		AGPAT6	1027.81	-0.0782292	0.797968
AGPAT9	199.102	-0.0575712	0.961115		AGPAT9	186.956	0.0501793	0.999811		AGPAT9	158.024	-0.570835	0.196421
AGPHD1	82.4783	-0.00816405	0.99369		AGPHD1	70.3383	-0.124688	0.999811		AGPHD1	73.3336	-0.0426227	0.943601
AGPS	77.708	0.0931732	NA		AGPS	111.787	0.111289	0.999811		AGPS	1.57245	-0.293506	NA
AGR2	1026.86	-0.100325	0.916589		AGR2	838.061	-0.394276	0.602053		AGR2	859.12	-0.411787	0.377968
LINGO4	7.72002	0.0685339	NA		LINGO4	6.81435	0.0288531	0.999811		LINGO4	9.57999	0.786344	0.367911
NMU	17.6865	-0.334658	0.735217		NMU	21.7428	0.158314	0.999811		NMU	12.377	-2.19382	0.00167969
DBNDD2	13.4287	-0.198149	0.874926		DBNDD2	13.5075	-0.0232145	0.999811		DBNDD2	10.9162	-0.779288	0.368927
AGSK1	0	NA	NA		AGSK1	0	NA	NA		AGSK1	0	NA	NA
NAT16	8.30174	0.411155	NA		NAT16	5.45871	0.0656968	0.999811		NAT16	7.29877	0.819423	0.370347
AGTPBP1	823.956	-0.150478	0.633129		AGTPBP1	758.403	-0.0859347	0.999811		AGTPBP1	759.239	-0.101179	0.747602
LOC728723	15.9921	-0.275343	0.800819		LOC728723	14.4569	-0.181141	0.999811		LOC728723	13.7369	-0.681267	0.377444
ZNF385C	7.86944	0.372119	NA		ZNF385C	5.40482	0.052772	0.999811		ZNF385C	7.25707	0.787799	0.378816
AGTRAP	421.734	0.274834	0.440103		AGTRAP	356.593	0.138185	0.999811		AGTRAP	388.817	0.417407	0.225061
AAA1	8.70797	0.043164	NA		AAA1	9.80423	0.14459	0.999811		AAA1	11.852	0.812413	0.37915
AGXT2	0.139214	0.0526368	NA		AGXT2	0	NA	NA		AGXT2	0.391531	0.366798	NA
ALOX5	7.73014	1.11064	NA		ALOX5	5.3297	0.382482	0.0769132		ALOX5	37.6584	5.37609	8.23652e-20
TRHDE	5.18301	0.311901	NA		TRHDE	5.3297	0.382482	0.0769132		TRHDE	0	NA	NA
AHCTF1	820.107	-0.195738	0.485241		AHCTF1	823.14	0.126539	0.999811		AHCTF1	761.317	-0.131861	0.683854
AHCY	3812.5	0.0851124	0.888297		AHCY	3321.59	0.00728831	0.999811		AHCY	3512.54	0.18538	0.641717
AHCYL1	2367.73	0.0676875	0.903297		AHCYL1	2083.52	0.0152939	0.999811		AHCYL1	2181.91	0.167126	0.597764
AHCYL2	545.537	0.197659	0.71043		AHCYL2	459.698	0.036179	0.999811		AHCYL2	508.081	0.361952	0.303967
MIR4653	10.2754	0.324154	NA		MIR4653	8.07522	0.101619	0.999811		MIR4653	9.77529	0.754071	0.37924
AHI1	433.117	-0.0780836	0.888297		AHI1	410.131	0.066103	0.999811		AHI1	384.649	-0.146831	0.648319
HRASLS	2.64507	0.163199	NA		HRASLS	4.48508	0.372001	0.0889438		HRASLS	0	NA	NA
MIR100HG	5.98343	0.326434	NA		MIR100HG	4.59431	0.37107	0.0897334		MIR100HG	0	NA	NA
IPW	3.89799	0.198206	NA		IPW	5.80662	0.368899	0.0898349		IPW	0	NA	NA
AHRR	185.97	-0.0374074	0.972153		AHRR	170.569	0.0101217	0.999811		AHRR	161.358	-0.185965	0.643625
LOC729970	2.92349	0.172256	NA		LOC729970	4.30668	0.370653	0.0905015		LOC729970	0	NA	NA
AHSA2	575.385	0.204433	0.607337		AHSA2	458.477	-0.126882	0.999811		AHSA2	550.988	0.450725	0.0807939
AHSG	0	NA	NA		AHSG	0	NA	NA		AHSG	0	NA	NA
AHSP	0	NA	NA		AHSP	0	NA	NA		AHSP	0.186838	0.214429	NA
AICDA	0	NA	NA		AICDA	0	NA	NA		AICDA	0	NA	NA
AIDA	59.4488	-0.352868	0.604603		AIDA	63.5943	0.0475518	0.999811		AIDA	56.6538	-0.298674	0.591261
AIF1	0	NA	NA		AIF1	0	NA	NA		AIF1	0	NA	NA
SAMD5	1.949	0.13699	NA		SAMD5	4.70353	0.367719	0.0931003		SAMD5	0	NA	NA
AIFM1	1375.12	-0.0621542	0.885226		AIFM1	1194.57	-0.152119	0.999811		AIFM1	1201.09	-0.189755	0.433089
AIFM2	364.839	0.212197	0.777246		AIFM2	311.628	0.0981606	0.999811		AIFM2	305.278	0.0575572	0.922243
AIFM3	42.8767	0.353902	0.684939		AIFM3	30.2777	-0.0633028	0.999811		AIFM3	40.3476	0.688974	0.204754
AIG1	325.504	-0.0708362	0.935396		AIG1	287.182	-0.126562	0.999811		AIG1	264.776	-0.493539	0.137177
AIM1	3767.25	-0.0770884	0.93568		AIM1	3350.07	-0.110825	0.999811		AIM1	3496.89	0.00536899	0.993499
AIM1L	63.9207	0.306633	0.755972		AIM1L	49.4733	0.0528721	0.999811		AIM1L	50.9823	0.175558	0.820778
AIM2	0.136443	0.0522807	NA		AIM2	0	NA	NA		AIM2	0	NA	NA
AIMP1	1251.53	-0.0256279	0.968936		AIMP1	1131.5	-0.00355143	0.999811		AIMP1	1044.16	-0.319402	0.17484
SNORA56	10.8054	-0.463383	NA		SNORA56	11.7893	-0.0928808	0.999811		SNORA56	10.2491	-0.777633	0.382243
AIP	917.75	-0.108315	0.815461		AIP	834.871	-0.073733	0.999811		AIP	825.923	-0.140349	0.685988
GUCA1B	13.4774	0.507228	0.496901		GUCA1B	9.03949	0.123112	0.999811		GUCA1B	10.8192	0.776484	0.382337
CXorf69	0.69607	0.082325	NA		CXorf69	4.81275	0.362118	0.0994992		CXorf69	0	NA	NA
TNNC2	10.4463	-0.0759101	NA		TNNC2	10.3862	0.0339296	0.999811		TNNC2	7.70732	-0.788295	0.384185
AJUBA	952.982	0.49529	0.190348		AJUBA	766.04	0.291974	0.749183		AJUBA	766.327	0.331797	0.21397
INHBA	47.4612	0.426496	0.364093		INHBA	42.4714	1.33509	6.10016e-09		INHBA	12.8962	1.81241	0.0238759
NOSTRIN	16.261	-0.602192	0.370937		NOSTRIN	22.8074	0.135615	0.999811		NOSTRIN	13.0427	-1.97351	0.00386722
AK3	1078.96	0.0705506	0.869451		AK3	948.782	0.0172794	0.999811		AK3	995.3	0.175096	0.514964
AK4	377.078	-0.0305785	0.980649		AK4	360.372	0.129953	0.999811		AK4	333.334	-0.102799	0.824266
LINC00341	6.36149	-0.0583503	NA		LINC00341	7.367	0.0832748	0.999811		LINC00341	8.59606	0.740917	0.388433
AK7	17.6751	-0.208183	0.867687		AK7	19.2843	0.0788193	0.999811		AK7	16.0521	-0.331526	0.754395
PDE2A	10.4894	0.658584	NA		PDE2A	9.41683	0.484641	0.10197		PDE2A	11.1053	2.1311	0.00186641
AKAP1	1889.91	-0.296308	0.387568		AKAP1	1814.84	-0.110059	0.999811		AKAP1	1681.07	-0.447812	0.0864542
AKAP10	904.862	0.157207	0.680747		AKAP10	747.539	-0.075133	0.999811		AKAP10	860.674	0.37419	0.128084
AKAP11	2176.06	-0.15487	0.692687		AKAP11	2213.36	0.182724	0.999811		AKAP11	2274.82	0.310606	0.404157
AKAP12	173.199	0.54538	NA		AKAP12	267.745	1.61921	1.38109e-11		AKAP12	56.9439	-0.367825	0.513142
SERPINB5	105.44	2.66645	4.53907e-14		SERPINB5	15.7632	0.316696	0.902143		SERPINB5	843.479	7.35667	1.47656e-126
CELF2	2.64507	0.163199	NA		CELF2	4.33583	0.357022	0.106471		CELF2	0	NA	NA
AKAP17A	0	NA	NA		AKAP17A	0	NA	NA		AKAP17A	0	NA	NA
ZNF471	1.80978	0.130853	NA		ZNF471	4.22661	0.356598	0.107229		ZNF471	0	NA	NA
C3orf35	9.29465	0.252904	NA		C3orf35	9.01217	0.184033	0.999811		C3orf35	9.61128	0.751337	0.391254
AKAP4	0	NA	NA		AKAP4	0	NA	NA		AKAP4	0	NA	NA
FAM65B	3.32873	0.294555	NA		FAM65B	8.76748	0.390082	0.116406		FAM65B	3.9387	1.36094	NA
AKAP6	14.0072	-0.252365	0.827867		AKAP6	15.338	0.0273524	0.999811		AKAP6	11.4506	-0.834152	0.311518
AKAP7	44.3623	-0.292112	0.711743		AKAP7	41.5361	-0.164355	0.999811		AKAP7	38.2881	-0.606757	0.265887
AKAP8	736.5	-0.0581148	0.915823		AKAP8	653.547	-0.0977988	0.999811		AKAP8	677.622	0.00420801	0.990305
AKAP8L	805.006	0.0326771	0.959454		AKAP8L	677.709	-0.162427	0.999811		AKAP8L	761.134	0.208046	0.392765
MYH8	2.64507	0.163199	NA		MYH8	4.00816	0.347341	0.120518		MYH8	0	NA	NA
AKD1	59.0981	0.391822	0.499023		AKD1	43.9989	-0.0134522	0.999811		AKD1	50.099	0.37058	0.472145
AKIP1	218.738	0.0848878	0.921704		AKIP1	192.713	0.0399046	0.999811		AKIP1	194.449	0.071757	0.868046
AKIRIN1	986.697	0.237344	0.253482		AKIRIN1	804.42	-0.0255877	0.999811		AKIRIN1	889.32	0.298765	0.188684
AKIRIN2	320.748	-0.197746	0.666122		AKIRIN2	326.446	0.137431	0.999811		AKIRIN2	320.438	0.107002	0.838211
AKIRIN2-AS1	61.2547	-0.437438	0.46867		AKIRIN2-AS1	57.7187	-0.283448	0.999811		AKIRIN2-AS1	55.9819	-0.573927	0.358571
AKNA	188.447	-0.249948	0.640744		AKNA	189.708	0.0523053	0.999811		AKNA	210.232	0.39397	0.270641
MTRNR2L4	6.20409	0.146165	NA		MTRNR2L4	4.35621	-0.0428371	0.999811		MTRNR2L4	7.21565	0.777401	0.392765
AKR1A1	764.046	0.00763224	0.990979		AKR1A1	697.474	0.0589618	0.999811		AKR1A1	676.371	-0.0470021	0.912431
AKR1B1	29.2248	0.155119	NA		AKR1B1	44.4051	1.5341	1.32481e-11		AKR1B1	0.85698	-0.410122	NA
ZNF135	2.08821	0.142805	NA		ZNF135	4.66349	0.344233	0.123406		ZNF135	0	NA	NA
LOC100507117	8.17253	-0.0761318	NA		LOC100507117	10.0714	0.111892	0.999811		LOC100507117	12.5845	0.800742	0.39353
FLJ11235	8.76358	0.32691	NA		FLJ11235	6.04583	0.0371934	0.999811		FLJ11235	8.35816	0.771303	0.395279
AKR1C2	44.2553	0.350246	0.71582		AKR1C2	22.9165	-0.248915	0.999811		AKR1C2	35.7125	0.491384	0.582804
LOC100507651	3.61956	0.191456	NA		LOC100507651	4.07735	0.342125	0.127582		LOC100507651	0	NA	NA
POTEH	1.39214	0.110283	NA		POTEH	4.07735	0.342125	0.127582		POTEH	0	NA	NA
SPAG16	2.6423	0.240184	NA		SPAG16	4.07735	0.342125	0.127582		SPAG16	0	NA	NA
PNRC2	3.48035	0.187891	NA		PNRC2	3.96813	0.340011	0.13153		PNRC2	0	NA	NA
AKR1E2	160.043	-0.318613	0.511054		AKR1E2	153.734	-0.128332	0.999811		AKR1E2	138.086	-0.625811	0.0555702
AKR7A2	1099.69	-0.104947	0.798698		AKR7A2	1007.94	-0.0522025	0.999811		AKR7A2	916.776	-0.439831	0.0742117
AKR7A2P1	114.848	0.101076	0.927292		AKR7A2P1	103.343	0.112304	0.999811		AKR7A2P1	88.1801	-0.421229	0.39341
ASTN1	1.949	0.13699	NA		ASTN1	4.29579	0.338739	0.132666		ASTN1	0	NA	NA
TSPAN16	7.72481	0.200072	NA		TSPAN16	5.95122	0.0233948	0.999811		TSPAN16	8.27145	0.753172	0.395789
AKT1	10517.3	-0.222202	0.241726		AKT1	9565.05	-0.208646	0.999811		AKT1	9480.73	-0.279227	0.166175
AKT1S1	556.442	-0.0622579	0.922747		AKT1S1	489.28	-0.134947	0.999811		AKT1S1	520.076	0.0512335	0.902784
AKT2	2222.04	0.0156492	0.983031		AKT2	1987.31	0.00825597	0.999811		AKT2	2017.45	0.0501787	0.907284
AKT3	61.4794	0.886559	NA		AKT3	73.5458	1.41127	7.40355e-09		AKT3	16.4207	-0.0625247	0.947761
AKTIP	297.369	0.0616088	0.944127		AKTIP	245.574	-0.1546	0.999811		AKTIP	276.769	0.194893	0.635441
ALAD	747.093	0.184931	0.818929		ALAD	575.915	-0.198234	0.999811		ALAD	658.546	0.188244	0.712527
ALAS1	707.479	0.096824	0.904767		ALAS1	595.555	-0.0705537	0.999811		ALAS1	599.448	-0.076548	0.870162
CNFN	9.02882	0.115369	NA		CNFN	9.03962	0.133288	0.999811		CNFN	10.2177	0.715621	0.396657
HAS2	1.1458	0.151092	NA		HAS2	6.90972	0.334048	0.1349		HAS2	0	NA	NA
ALCAM	8432.74	0.261741	0.709312		ALCAM	6390.52	-0.136325	0.999811		ALCAM	7359.23	0.265881	0.615103
ALDH16A1	927.736	-0.0726577	0.88166		ALDH16A1	852.882	-0.00368637	0.999811		ALDH16A1	770.238	-0.404269	0.222585
ALDH18A1	3473.12	-0.086337	0.798647		ALDH18A1	3127.69	-0.0868251	0.999811		ALDH18A1	2987.51	-0.28235	0.258346
ALDH1A1	0.278428	0.0684841	NA		ALDH1A1	0	NA	NA		ALDH1A1	0	NA	NA
PRICKLE1	13.3755	0.396954	0.621222		PRICKLE1	14.9978	0.53269	0.132775		PRICKLE1	9.63105	0.711341	0.396717
LDHAL6A	6.59031	0.107065	NA		LDHAL6A	6.12696	0.0646912	0.999811		LDHAL6A	8.39612	0.799079	0.397516
ALDH1B1	674.309	-0.0213925	0.986768		ALDH1B1	639.014	0.135881	0.999811		ALDH1B1	560.088	-0.330785	0.334428
PDE4B	1.56344	0.182849	NA		PDE4B	8.05285	0.324385	0.148798		PDE4B	0	NA	NA
ALDH1L2	49.402	0.260526	0.799936		ALDH1L2	48.8492	0.32495	0.999811		ALDH1L2	54.0121	0.882349	0.101442
ALDH2	14.6907	0.666615	NA		ALDH2	28.4514	1.01554	7.1489e-06		ALDH2	7.16097	1.42965	0.0928588
AMN	11.1964	0.216907	NA		AMN	9.02278	0.0275851	0.999811		AMN	11.71	0.702708	0.397725
ALDH3A2	2118.22	-0.001004	0.997378		ALDH3A2	1825.89	-0.125774	0.999811		ALDH3A2	2065.49	0.269692	0.212877
ALDH3B1	201.345	0.271354	0.751158		ALDH3B1	176.598	0.219879	0.999811		ALDH3B1	135.957	-0.608654	0.177694
ALDH3B2	476.844	0.161185	0.84522		ALDH3B2	394.004	-0.0399716	0.999811		ALDH3B2	372.792	-0.259617	0.616631
ALDH4A1	2124.95	0.309013	0.61822		ALDH4A1	1571.8	-0.147195	0.999811		ALDH4A1	1871.97	0.359099	0.401366
ALDH5A1	823.785	-0.100598	0.843582		ALDH5A1	730.593	-0.152196	0.999811		ALDH5A1	695.147	-0.383429	0.0871798
ALDH6A1	662.197	-0.124471	0.861239		ALDH6A1	580.911	-0.191292	0.999811		ALDH6A1	588.182	-0.211921	0.605382
SV2B	18.1873	-0.550874	0.45257		SV2B	18.7521	-0.193213	0.999811		SV2B	13.9453	-2.3846	0.000843535
SLCO1B7	2.08821	0.142805	NA		SLCO1B7	3.92809	0.327132	0.150689		SLCO1B7	0	NA	NA
STK32B	2.64507	0.163199	NA		STK32B	3.92809	0.327132	0.150689		STK32B	0	NA	NA
ALDOA	26240.1	-0.0591493	0.916589		ALDOA	23016.4	-0.134314	0.999811		ALDOA	23012.5	-0.17168	0.559235
NXPH2	0.728158	0.110006	NA		NXPH2	4.51423	0.32569	0.151255		NXPH2	0	NA	NA
ALDOC	447.58	-0.112411	0.918219		ALDOC	387.288	-0.230793	0.999811		ALDOC	361.933	-0.571286	0.296778
ALG1	299.433	-0.150973	0.754043		ALG1	271.649	-0.128647	0.999811		ALG1	255.303	-0.415062	0.136915
CHRNA9	0.69607	0.082325	NA		CHRNA9	4.88193	0.324592	0.152228		CHRNA9	0	NA	NA
ALG10B	224.193	0.104935	0.898134		ALG10B	192.293	-0.0126908	0.999811		ALG10B	197.784	0.0746383	0.876987
ALG11	159.23	-0.0535764	0.959561		ALG11	133.891	-0.220087	0.999811		ALG11	155.845	0.211199	0.640913
ALG12	451.19	-0.0459282	0.951217		ALG12	403.977	-0.0603985	0.999811		ALG12	420.925	0.0641773	0.873854
ALG13	657.982	0.260758	0.494515		ALG13	534.372	0.00457263	0.999811		ALG13	579.088	0.266139	0.410678
ALG14	95.2454	0.0615637	0.95609		ALG14	89.2955	0.162161	0.999811		ALG14	78.4725	-0.223757	0.663215
UGT8	22.7725	-0.0876819	0.955865		UGT8	36.9293	0.633351	0.0784472		UGT8	14.3908	-2.105	0.00149363
PTGFR	2.36664	0.15351	NA		PTGFR	4.03731	0.325805	0.152245		PTGFR	0	NA	NA
ALG2	1270.5	0.0300591	0.96272		ALG2	1092.68	-0.0995747	0.999811		ALG2	1134.63	0.014039	0.970567
ALG3	495.583	-0.280624	0.435517		ALG3	477.534	-0.0838018	0.999811		ALG3	438	-0.453003	0.0803959
LOC100289092	17.8254	-0.410619	0.642129		LOC100289092	19.7956	-0.0233925	0.999811		LOC100289092	14.4354	-1.37609	0.0419776
F7	16.4419	-0.719716	0.23901		F7	18.2612	-0.225498	0.999811		F7	14.4913	-1.83253	0.00576754
LOC100288122	13.2576	0.389845	0.632169		LOC100288122	10.6642	0.141811	0.999811		LOC100288122	10.9816	0.785881	0.40232
ALG9	330.108	0.00596456	0.993877		ALG9	315.315	0.180175	0.999811		ALG9	279.87	-0.211246	0.486503
C15orf54	6.01096	0.0727392	NA		C15orf54	5.99696	0.0664252	0.999811		C15orf54	7.78646	0.782223	0.402424
ALKBH1	411.77	0.056335	0.929029		ALKBH1	360.099	-0.0153425	0.999811		ALKBH1	366.913	0.0430521	0.909111
HRASLS2	19.9292	-0.330336	0.73316		HRASLS2	21.1331	0.00735634	0.999811		HRASLS2	14.6746	-1.62268	0.0154323
ALKBH3	218.389	0.125444	0.8289		ALKBH3	190.251	0.0514207	0.999811		ALKBH3	182.347	-0.0938597	0.808113
ALKBH4	498.345	-0.0839168	0.890129		ALKBH4	458.353	-0.0146064	0.999811		ALKBH4	440.929	-0.173791	0.617072
ALKBH5	2538.41	-0.277727	0.29069		ALKBH5	2461.41	-0.0550972	0.999811		ALKBH5	2229.21	-0.467369	0.0819417
ALKBH6	283.767	0.0602313	0.934541		ALKBH6	237.784	-0.134967	0.999811		ALKBH6	234.966	-0.223362	0.545305
ALKBH7	365.955	0.0864724	0.904562		ALKBH7	332.312	0.123814	0.999811		ALKBH7	303.135	-0.182364	0.661191
ALKBH8	169.976	0.433825	0.327281		ALKBH8	154.003	0.471926	0.223459		ALKBH8	129.213	0.0652807	0.88783
ALLC	0.139214	0.0526368	NA		ALLC	0	NA	NA		ALLC	0	NA	NA
ALMS1	2398.03	-0.105882	0.811014		ALMS1	2444.74	0.22715	0.999811		ALMS1	2151.4	-0.147863	0.625603
BTBD19	14.7595	1.02164	0.0361848		BTBD19	9.79764	0.463256	0.165328		BTBD19	40.5272	3.74361	4.38416e-12
ALOX12	32.5919	0.00848812	0.994378		ALOX12	29.1188	-0.00490304	0.999811		ALOX12	35.7285	0.571198	0.330436
CLEC2B	1.25293	0.102537	NA		CLEC2B	7.27742	0.313163	0.168711		CLEC2B	0	NA	NA
ALOX12P2	303.036	0.132723	0.839206		ALOX12P2	256.76	-0.0216955	0.999811		ALOX12P2	291.082	0.376713	0.233234
ALOX15	212.268	-0.0760559	0.923338		ALOX15	176.268	-0.310679	0.955989		ALOX15	174.532	-0.455906	0.180719
CYP7B1	1.39214	0.110283	NA		CYP7B1	4.62345	0.315759	0.168711		CYP7B1	0	NA	NA
ALOX15P1	0	NA	NA		ALOX15P1	0	NA	NA		ALOX15P1	0	NA	NA
MICALCL	21.7758	0.859143	NA		MICALCL	25.824	0.88854	0.000461826		MICALCL	14.9388	1.55741	0.0245716
LRRC39	8.41046	0.423876	NA		LRRC39	6.25777	0.135745	0.999811		LRRC39	7.14626	0.77577	0.407095
CCRL1	7.49962	0.157095	NA		CCRL1	4.95366	-0.0665056	0.999811		CCRL1	9.00775	0.784366	0.409718
ALPI	0	NA	NA		ALPI	0	NA	NA		ALPI	0	NA	NA
LCE1F	0.171302	0.0563192	NA		LCE1F	0	NA	NA		LCE1F	15.1103	3.8805	1.1512e-08
ALPK2	44.1862	0.227325	NA		ALPK2	50.1703	2.13436	1.49667e-20		ALPK2	0.964638	-0.65655	NA
USP44	7.30752	-0.114618	NA		USP44	7.42471	0.00933999	0.999811		USP44	10.1846	0.720986	0.410103
CRYBA1	9.7266	0.322263	NA		CRYBA1	6.30454	-0.000152246	0.999811		CRYBA1	9.22459	0.754457	0.410782
NLRP1	3.61956	0.191456	NA		NLRP1	3.66961	0.311671	0.180131		NLRP1	4.73408	2.39444	NA
ALPPL2	0	NA	NA		ALPPL2	0	NA	NA		ALPPL2	0.186838	0.214429	NA
ALS2	1071.18	0.214845	0.512965		ALS2	881.345	-0.0177501	0.999811		ALS2	988.415	0.35052	0.214533
WBSCR17	2.08821	0.142805	NA		WBSCR17	3.56039	0.308837	0.186708		WBSCR17	0	NA	NA
ZNF502	4.45208	0.29644	NA		ZNF502	3.56039	0.308837	0.186708		ZNF502	0	NA	NA
PTGER2	10.8232	0.0110762	NA		PTGER2	10.7603	0.0843013	0.999811		PTGER2	7.44974	-0.753655	0.413258
ALS2CR8	196.763	0.00889163	0.992842		ALS2CR8	170.043	-0.0924129	0.999811		ALS2CR8	187.246	0.198734	0.594465
ALX1	0	NA	NA		ALX1	0	NA	NA		ALX1	0	NA	NA
ALX3	27.9577	0.065228	0.967198		ALX3	26.1598	0.11069	0.999811		ALX3	32.0006	0.719345	0.251228
MYCN	9.71729	-0.233715	NA		MYCN	10.1171	-0.0443892	0.999811		MYCN	8.36588	-0.748966	0.4156
HIF1A-AS2	7.48845	0.0636516	NA		HIF1A-AS2	5.86576	-0.033145	0.999811		HIF1A-AS2	9.18691	0.735751	0.417974
AMACR	62.707	-0.0404479	0.976157		AMACR	52.8096	-0.140638	0.999811		AMACR	56.6226	-0.0427469	0.943793
AMBN	0.136443	0.0522807	NA		AMBN	0	NA	NA		AMBN	0	NA	NA
STX1B	11.8441	-0.0682195	NA		STX1B	14.4473	0.180993	0.999811		STX1B	14.7828	0.660055	0.419766
AMBRA1	1269.06	0.0942567	0.800447		AMBRA1	1100.09	7.83661e-05	0.999811		AMBRA1	1222.62	0.339737	0.136318
UNC5CL	18.3396	-0.559058	0.433363		UNC5CL	19.4166	-0.152454	0.999811		UNC5CL	15.5825	-1.47499	0.026536
HRNR	6.43039	0.47706	NA		HRNR	4.1065	0.296311	0.213482		HRNR	15.6899	2.88595	0.000102371
AMDHD2	703.463	0.406293	0.266892		AMDHD2	531.729	-0.00784861	0.999811		AMDHD2	615.576	0.441814	0.215465
AMELX	0	NA	NA		AMELX	0	NA	NA		AMELX	0	NA	NA
AMELY	0	NA	NA		AMELY	0	NA	NA		AMELY	0	NA	NA
AMFR	2001.26	0.0408312	0.932184		AMFR	1804.5	0.0604338	0.999811		AMFR	1703.37	-0.15111	0.549138
C16orf86	8.14519	0.196336	NA		C16orf86	7.10127	0.0936366	0.999811		C16orf86	8.44789	0.704884	0.420604
CALML6	8.74513	-0.0744904	NA		CALML6	7.72831	-0.0599372	0.999811		CALML6	11.6808	0.700878	0.423228
PTCHD4	7.6376	0.641658	NA		PTCHD4	3.62958	0.295815	0.215738		PTCHD4	7.06541	2.97358	NA
AMIGO1	226.079	0.297783	0.489354		AMIGO1	169.613	-0.153188	0.999811		AMIGO1	215.645	0.554848	0.0997932
AMIGO2	1215.21	0.0422866	0.982962		AMIGO2	1302.55	0.440906	0.455716		AMIGO2	907.34	-0.629258	0.132224
AMIGO3	98.2105	-0.14079	0.875166		AMIGO3	88.6387	-0.135639	0.999811		AMIGO3	85.5523	-0.32476	0.464051
AMMECR1	1047.85	-0.00569775	0.992474		AMMECR1	902.815	-0.137318	0.999811		AMMECR1	993.952	0.175027	0.495417
AMMECR1L	1133.01	0.183376	0.483986		AMMECR1L	959.086	0.0289279	0.999811		AMMECR1L	1016.98	0.222753	0.35801
PCP2	11.2856	0.433305	NA		PCP2	9.72369	0.239498	0.999811		PCP2	9.20566	0.690684	0.425134
AMN1	99.9027	0.165388	0.820717		AMN1	80.9279	-0.0852756	0.999811		AMN1	99.9552	0.533416	0.158652
AMOT	190.676	0.201821	0.862087		AMOT	137.937	-0.213927	0.999811		AMOT	160.96	0.132654	0.884104
AMOTL1	829.663	0.0856521	0.93495		AMOTL1	866.897	0.359088	0.927055		AMOTL1	856.739	0.52841	0.195078
AMOTL2	2134.91	0.419908	0.424363		AMOTL2	1590.3	0.00186774	0.999811		AMOTL2	1999.8	0.678683	0.07142
OR10AD1	10.0239	0.359107	NA		OR10AD1	8.3986	0.157241	0.999811		OR10AD1	9.33084	0.704542	0.428673
AMPD2	790.226	0.162723	0.807245		AMPD2	731.642	0.246851	0.999811		AMPD2	657.442	-0.0501966	0.92741
AMPD3	31.759	0.159197	0.894094		AMPD3	22.9568	-0.213148	0.999811		AMPD3	29.7902	0.350421	0.616321
GALNTL1	21.2652	-0.256687	0.821861		GALNTL1	29.4683	0.339652	0.984016		GALNTL1	15.8847	-1.37779	0.0458746
AMT	29.2941	-0.154132	0.899547		AMT	25.9543	-0.134568	0.999811		AMT	29.6559	0.133959	0.86276
AMTN	142.793	0.306281	0.753595		AMTN	97.3305	-0.127673	0.999811		AMTN	125.757	0.435873	0.548707
AMY1A	0	NA	NA		AMY1A	0	NA	NA		AMY1A	0	NA	NA
AMY1B	0	NA	NA		AMY1B	0	NA	NA		AMY1B	0	NA	NA
AMY1C	0	NA	NA		AMY1C	0	NA	NA		AMY1C	0	NA	NA
AMY2A	0	NA	NA		AMY2A	0	NA	NA		AMY2A	0	NA	NA
ZBED2	1.80978	0.130853	NA		ZBED2	5.98503	0.29056	0.221776		ZBED2	0	NA	NA
AMZ1	507.399	-0.107494	0.923338		AMZ1	539.768	0.221299	0.999811		AMZ1	460.102	-0.125761	0.855434
AMZ2	2191.88	0.249012	0.471927		AMZ2	1780	-0.0108385	0.999811		AMZ2	2006.29	0.3665	0.239525
AMZ2P1	152.537	0.203758	0.783238		AMZ2P1	130.076	0.0888987	0.999811		AMZ2P1	132.714	0.175635	0.711061
IL1RAPL1	1.53135	0.117559	NA		IL1RAPL1	3.7388	0.292022	0.223459		IL1RAPL1	0	NA	NA
ANAPC10	262.033	-0.225373	0.558088		ANAPC10	241.892	-0.131907	0.999811		ANAPC10	225.128	-0.482136	0.10851
ANAPC11	886.432	-0.156718	0.774655		ANAPC11	823.475	-0.0576396	0.999811		ANAPC11	742.925	-0.497247	0.106999
ANAPC13	1402.2	0.00185368	0.996547		ANAPC13	1206.08	-0.131708	0.999811		ANAPC13	1223.56	-0.10533	0.768656
ANAPC16	1985.49	-0.0524597	0.894094		ANAPC16	1739.11	-0.131507	0.999811		ANAPC16	1752.55	-0.136595	0.585369
ANAPC2	549.758	-0.072312	0.899547		ANAPC2	516.144	0.0571658	0.999811		ANAPC2	522.013	0.0957216	0.778946
ANAPC4	733.607	-0.119939	0.764047		ANAPC4	660.497	-0.117975	0.999811		ANAPC4	647.467	-0.226088	0.392751
PATE4	18.9905	-0.638343	0.332875		PATE4	22.8422	-0.0506174	0.999811		PATE4	16.0534	-1.70608	0.0133631
SDPR	17.257	0.0981092	NA		SDPR	15.7524	1.02282	2.52246e-06		SDPR	16.2836	4.15505	2.84955e-10
ANG	22.3425	-0.174472	0.894094		ANG	20.9894	-0.0907827	0.999811		ANG	18.4137	-0.708745	0.396263
ANGEL1	673.563	-0.122509	0.826498		ANGEL1	646.127	0.064719	0.999811		ANGEL1	625.16	-0.0459996	0.899392
ANGEL2	430.028	-0.0206896	0.982962		ANGEL2	401.307	0.090887	0.999811		ANGEL2	377.798	-0.107297	0.793655
RGS7	1.949	0.13699	NA		RGS7	3.7388	0.292022	0.223459		RGS7	0	NA	NA
ANGPT2	23.0666	0.133494	0.927403		ANGPT2	20.7153	0.106642	0.999811		ANGPT2	28.7946	0.995901	0.122281
TCN2	2.25674	0.312428	NA		TCN2	3.7388	0.292022	0.223459		TCN2	0	NA	NA
GPR19	20.4506	-0.529732	0.470626		GPR19	26.9283	0.0592506	0.999811		GPR19	16.726	-2.12395	0.00258681
ZNF883	3.34114	0.184189	NA		ZNF883	4.8419	0.287736	0.230895		ZNF883	0	NA	NA
ANGPTL3	18.1431	0.0283572	0.988301		ANGPTL3	15.3181	-0.0513239	0.999811		ANGPTL3	17.3866	0.204951	0.83876
ANGPTL4	146.823	0.00329167	0.996547		ANGPTL4	130.827	-0.0181791	0.999811		ANGPTL4	136.905	0.130015	0.762414
DPP4	13.6667	0.201279	0.8733		DPP4	11.5732	0.0773019	0.999811		DPP4	8.34055	-0.722887	0.428782
AQPEP	6.07855	-0.0136796	NA		AQPEP	5.14476	-0.0391431	0.999811		AQPEP	7.89384	0.71093	0.429551
FREM3	8.43932	-0.369042	NA		FREM3	10.305	0.0105786	0.999811		FREM3	7.92054	-0.735172	0.429877
LINC00312	12.389	0.364851	NA		LINC00312	8.02366	0.000522984	0.999811		LINC00312	11.0665	0.684536	0.431155
ANGPTL7	9.76562	0.0623049	NA		ANGPTL7	9.34604	0.0799897	0.999811		ANGPTL7	12.0457	0.720736	0.431367
ANK3	1709.57	0.355884	0.493045		ANK3	1302.4	-0.031375	0.999811		ANK3	1669.22	0.684117	0.121463
ANKAR	66.0349	0.271549	0.721483		ANKAR	55.8475	0.121168	0.999811		ANKAR	64.1951	0.589756	0.180187
LOC100130357	8.42883	0.102783	NA		LOC100130357	7.65307	0.0692482	0.999811		LOC100130357	9.46069	0.675318	0.432878
ANKFN1	0.136443	0.0522807	NA		ANKFN1	0	NA	NA		ANKFN1	0.560515	0.327587	NA
ANKFY1	718.873	0.00768923	0.991716		ANKFY1	678.088	0.136001	0.999811		ANKFY1	747.879	0.467028	0.164127
ANKH	224.882	-0.00736511	0.992842		ANKH	215.935	0.141175	0.999811		ANKH	251.122	0.637722	0.0713039
ANKHD1	189.43	-0.126729	0.858898		ANKHD1	187.442	0.109352	0.999811		ANKHD1	198.147	0.324225	0.527912
SLC24A5	13.6009	-0.19538	0.877863		SLC24A5	14.1433	0.0118672	0.999811		SLC24A5	11.4107	-0.660109	0.436891
ANKIB1	3307.31	0.0487591	0.917764		ANKIB1	2893.64	-0.0264636	0.999811		ANKIB1	3215.07	0.316318	0.139693
FLJ40852	20.5162	0.186936	0.878883		FLJ40852	14.762	-0.126331	0.999811		FLJ40852	13.7427	-0.615116	0.439498
GLT8D2	13.3653	0.108655	0.942952		GLT8D2	12.2065	0.0827183	0.999811		GLT8D2	14.5587	0.630513	0.439929
ANKLE2	1964.45	-0.0870188	0.81382		ANKLE2	1805.38	-0.0211175	0.999811		ANKLE2	1806.63	-0.0312771	0.917893
ANKMY1	130.935	-0.123234	0.882965		ANKMY1	125.086	0.0309689	0.999811		ANKMY1	146.743	0.533374	0.133894
ANKMY2	265.776	0.172938	0.800846		ANKMY2	233.701	0.10904	0.999811		ANKMY2	217.155	-0.0861699	0.878068
C1orf229	7.08361	0.1019	NA		C1orf229	5.71705	-0.00554003	0.999811		C1orf229	8.11869	0.699096	0.44097
ANKRD1	148.929	0.282991	NA		ANKRD1	210.424	0.796372	0.000155143		ANKRD1	5.62738	-0.320161	NA
ANKRD10	636.371	-0.164721	0.660551		ANKRD10	571.305	-0.181348	0.999811		ANKRD10	573.638	-0.203392	0.503162
JAM3	41.4042	0.306063	NA		JAM3	49.9474	0.852766	0.00322589		JAM3	16.9074	-1.74019	0.0114674
HOXC5	9.79877	-0.121137	NA		HOXC5	10.1344	0.0298342	0.999811		HOXC5	7.67325	-0.716468	0.443431
ANKRD13A	729.439	0.0641717	0.907752		ANKRD13A	650.914	0.0520399	0.999811		ANKRD13A	645.163	0.0254588	0.945393
ANKRD13B	87.0568	-0.14749	0.890762		ANKRD13B	82.741	-0.0162026	0.999811		ANKRD13B	93.5616	0.363533	0.473584
ANKRD13C	619.863	0.107984	0.833121		ANKRD13C	533.984	-0.000895632	0.999811		ANKRD13C	557.672	0.138835	0.66903
COL23A1	9.14637	0.324926	NA		COL23A1	6.38024	0.0219765	0.999811		COL23A1	8.44732	0.687537	0.4435
ANKRD16	166.23	-0.129494	0.862393		ANKRD16	149.934	-0.12005	0.999811		ANKRD16	144.898	-0.297721	0.45774
ANKRD17	2639.7	0.068332	0.883356		ANKRD17	2421.59	0.129806	0.999811		ANKRD17	2553.51	0.320143	0.269072
ANKRD18A	52.9418	0.00662533	0.99567		ANKRD18A	60.0172	0.277494	0.999811		ANKRD18A	55.3677	0.438579	0.507729
ANKRD18B	60.9868	0.0347792	0.985012		ANKRD18B	60.276	0.154496	0.999811		ANKRD18B	61.3261	0.388832	0.522556
SPDYE5	8.76891	0.00301824	NA		SPDYE5	6.72181	-0.0790338	0.999811		SPDYE5	11.6449	0.720095	0.445052
ANKRD19P	295.522	-0.0124571	0.990537		ANKRD19P	274.774	0.085993	0.999811		ANKRD19P	273.69	0.081523	0.845352
SCARNA4	12.8033	-0.0339565	0.986519		SCARNA4	11.1302	-0.0423764	0.999811		SCARNA4	9.57975	-0.656343	0.445469
ANKRD20A1	0	NA	NA		ANKRD20A1	0	NA	NA		ANKRD20A1	0	NA	NA
ARHGAP8	13.1162	0.265111	0.815172		ARHGAP8	10.5347	0.06317	0.999811		ARHGAP8	12.6317	0.623272	0.445739
ANKRD20A2	0	NA	NA		ANKRD20A2	0	NA	NA		ANKRD20A2	0	NA	NA
ANKRD20A3	0	NA	NA		ANKRD20A3	0	NA	NA		ANKRD20A3	0	NA	NA
ANKRD20A4	0	NA	NA		ANKRD20A4	0	NA	NA		ANKRD20A4	0	NA	NA
ANKRD20A5P	39.814	0.111288	0.938598		ANKRD20A5P	37.2092	0.115463	0.999811		ANKRD20A5P	46.2794	0.7851	0.259526
ANKRD20A8P	13.5418	0.0889675	NA		ANKRD20A8P	22.5751	1.13043	4.29657e-07		ANKRD20A8P	0.679363	-0.0952633	NA
CASS4	17.7216	0.634425	0.337119		CASS4	8.98239	-0.0494813	0.999811		CASS4	12.8261	0.641158	0.445922
C14orf182	8.3695	0.106781	NA		C14orf182	7.81999	0.0726983	0.999811		C14orf182	9.49024	0.687586	0.446179
ANKRD23	121.84	-0.0862261	0.923613		ANKRD23	106.849	-0.149213	0.999811		ANKRD23	113.362	0.000202762	0.99982
SEZ6	9.84405	-0.192446	NA		SEZ6	11.2732	0.081006	0.999811		SEZ6	12.8641	0.597943	0.446701
ANKRD26	501.672	0.0564203	0.934757		ANKRD26	456.329	0.0943488	0.999811		ANKRD26	453.698	0.093013	0.784317
LSP1	1.53135	0.117559	NA		LSP1	3.69876	0.266111	0.2947		LSP1	0	NA	NA
TRPA1	2.08544	0.214337	NA		TRPA1	3.69876	0.266111	0.2947		TRPA1	0	NA	NA
ANKRD27	1525.19	0.00458722	0.99327		ANKRD27	1351.09	-0.0376689	0.999811		ANKRD27	1355.28	-0.0396366	0.906597
ANKRD37	23.1106	-0.304572	0.767108		ANKRD37	20.7939	-0.203588	0.999811		ANKRD37	17.6541	-1.36634	0.0375813
ALDH1L1	7.48784	0.827322	NA		ALDH1L1	4.15156	0.300191	0.295633		ALDH1L1	14.2339	3.53621	9.37329e-08
TEKT5	12.8749	-0.0648064	0.97175		TEKT5	10.6674	-0.116388	0.999811		TEKT5	9.77623	-0.675175	0.449035
ITM2A	14.8514	-0.0516974	0.976338		ITM2A	12.7365	-0.0379285	0.999811		ITM2A	10.7182	-0.728581	0.450247
FHIT	12.8401	0.344698	0.726882		FHIT	8.57757	-0.026719	0.999811		FHIT	11.3579	0.613273	0.455547
ANKRD30BP2	0	NA	NA		ANKRD30BP2	0	NA	NA		ANKRD30BP2	0	NA	NA
ANKRD31	23.419	0.138629	0.917906		ANKRD31	17.2858	-0.163596	0.999811		ANKRD31	21.7862	0.30756	0.690888
TRIM22	26.668	0.877025	NA		TRIM22	22.5661	0.951265	1.38022e-05		TRIM22	17.6745	3.6389	1.21325e-08
ANKRD33	0	NA	NA		ANKRD33	0	NA	NA		ANKRD33	0.186838	0.214429	NA
ANKRD33B	37.7337	0.700068	NA		ANKRD33B	33.9244	1.21363	1.19954e-06		ANKRD33B	10.3862	0.386548	0.677173
ANKRD34A	80.9932	-0.0348513	0.979522		ANKRD34A	75.5319	0.046926	0.999811		ANKRD34A	63.4522	-0.578402	0.183737
ANKRD34B	29.093	0.402109	0.65161		ANKRD34B	18.6887	-0.0512021	0.999811		ANKRD34B	18.9339	-0.111865	0.91311
ANKRD34C	0.139214	0.0526368	NA		ANKRD34C	0	NA	NA		ANKRD34C	0	NA	NA
ANKRD35	30.9352	0.402756	0.653846		ANKRD35	17.7063	-0.0669984	0.999811		ANKRD35	21.7185	0.212631	0.849062
FKSG29	7.21603	0.118741	NA		FKSG29	6.61534	0.0723771	0.999811		FKSG29	8.59937	0.725498	0.456108
KCNQ4	13.5973	0.193864	0.878331		KCNQ4	14.6186	0.202067	0.999811		KCNQ4	13.4907	0.577929	0.462246
ANKRD36BP1	360.791	-0.277002	0.441825		ANKRD36BP1	369.805	0.0937644	0.999811		ANKRD36BP1	376.502	0.170938	0.61484
ANKRD36BP2	0	NA	NA		ANKRD36BP2	0	NA	NA		ANKRD36BP2	0	NA	NA
LHFP	22.0324	0.987027	0.0505867		LHFP	14.7742	0.451138	0.308924		LHFP	20.492	1.93984	0.00120094
ANKRD39	233.312	-0.164733	0.757641		ANKRD39	215.695	-0.0882745	0.999811		ANKRD39	197.95	-0.458131	0.114984
ANKRD40	1142.04	-0.0556589	0.921557		ANKRD40	1072.61	0.0791899	0.999811		ANKRD40	1002.34	-0.164903	0.547056
ANKRD42	125.237	0.266154	0.659697		ANKRD42	99.2627	-0.0348567	0.999811		ANKRD42	120.361	0.534293	0.197465
ANKRD44	190.714	0.0262417	0.982962		ANKRD44	162.837	-0.0940718	0.999811		ANKRD44	166.38	-0.0663431	0.897675
LRRC69	11.095	0.16042	NA		LRRC69	12.0869	0.252345	0.999811		LRRC69	11.4085	0.61172	0.463976
ANKRD46	646.088	0.163383	0.719173		ANKRD46	533.042	-0.0612807	0.999811		ANKRD46	616.394	0.39212	0.136843
ANKRD49	280.823	0.072419	0.927403		ANKRD49	235.692	-0.1121	0.999811		ANKRD49	251.886	0.0892311	0.834749
ANKRD5	463.71	0.0989598	0.861239		ANKRD5	389.474	-0.0828492	0.999811		ANKRD5	415.77	0.117371	0.738391
ANKRD50	2246.64	0.0451952	0.947719		ANKRD50	2030.31	0.0611532	0.999811		ANKRD50	2158.04	0.268499	0.503486
ANKRD52	1036.33	-0.0140885	0.988301		ANKRD52	1097.87	0.311565	0.999811		ANKRD52	1145.89	0.589744	0.215524
BDKRB1	7.28037	0.13501	NA		BDKRB1	4.84272	-0.0649725	0.999811		BDKRB1	7.97077	0.677433	0.464536
ANKRD54	385.215	-0.0494172	0.939026		ANKRD54	363.149	0.0951278	0.999811		ANKRD54	335.44	-0.180948	0.590634
ANKRD55	0	NA	NA		ANKRD55	0	NA	NA		ANKRD55	0	NA	NA
ANKRD6	70.3244	-0.146549	0.894094		ANKRD6	64.0317	-0.105769	0.999811		ANKRD6	65.4466	-0.0935634	0.887369
SPOCK2	11.66	0.350775	NA		SPOCK2	10.5139	0.178431	0.999811		SPOCK2	10.474	0.63702	0.464536
CCDC162P	7.63441	0.258843	NA		CCDC162P	5.13689	-0.0219533	0.999811		CCDC162P	7.41408	0.680649	0.464716
FOXD3	14.6498	0.334521	0.737353		FOXD3	9.1108	-0.0734764	0.999811		FOXD3	14.0297	0.678782	0.465053
LOC727924	2.36664	0.15351	NA		LOC727924	4.43416	0.254415	0.327359		LOC727924	0	NA	NA
ANKRD9	569.218	-0.0383601	0.956762		ANKRD9	504.296	-0.0815421	0.999811		ANKRD9	457.937	-0.487238	0.0811652
ANKS1A	800.32	0.0204242	0.976333		ANKS1A	709.372	-0.0177423	0.999811		ANKS1A	803.555	0.381867	0.101442
ANKS1B	85.8404	0.00637464	0.994865		ANKS1B	75.5104	-0.0421701	0.999811		ANKS1B	69.2387	-0.385912	0.479609
ANKS3	265.158	0.0276884	0.976307		ANKS3	242.206	0.0800196	0.999811		ANKS3	238.658	0.0389832	0.927453
ANKS4B	0	NA	NA		ANKS4B	0	NA	NA		ANKS4B	0	NA	NA
CLCA2	22.2089	1.91507	1.82718e-06		CLCA2	2.37652	0.119767	NA		CLCA2	155.237	6.7938	3.6256e-47
ANKUB1	0	NA	NA		ANKUB1	0	NA	NA		ANKUB1	0.204693	0.219259	NA
ANKZF1	691.625	-0.174174	0.785046		ANKZF1	611.953	-0.22932	0.999811		ANKZF1	648.299	-0.0844201	0.863437
OR4N4	1.39214	0.110283	NA		OR4N4	3.80799	0.254949	0.327558		OR4N4	0	NA	NA
LOC100505676	7.57782	-0.0393995	NA		LOC100505676	7.34436	0.0118837	0.999811		LOC100505676	9.56756	0.653386	0.465462
ANO10	592.737	0.309363	0.566494		ANO10	471.764	0.0218911	0.999811		ANO10	535.579	0.4213	0.309722
ANO2	16.5441	0.515129	NA		ANO2	26.5207	1.23689	6.86275e-08		ANO2	1.96564	0.0543332	NA
MIR573	6.61047	0.118149	NA		MIR573	5.09133	-0.0127728	0.999811		MIR573	7.63525	0.694669	0.465907
LINC00471	10.7943	-0.274714	NA		LINC00471	13.1581	0.1065	0.999811		LINC00471	9.67218	-0.634641	0.467298
GDF9	9.75042	-0.0317059	NA		GDF9	9.23152	0.0295328	0.999811		GDF9	11.5754	0.606565	0.468591
ANO6	3345.64	-0.0929478	0.848656		ANO6	2987.62	-0.116237	0.999811		ANO6	2889.96	-0.27527	0.30541
LOC100507433	12.0104	0.137127	NA		LOC100507433	14.8637	0.30836	0.969043		LOC100507433	13.193	0.653524	0.469299
ANO8	148.8	0.0749403	0.929029		ANO8	135.972	0.116891	0.999811		ANO8	144.275	0.326243	0.46471
TLX2	3.56986	0.244706	NA		TLX2	4.94894	0.278365	0.345477		TLX2	9.01345	2.76733	0.000147829
ANP32A	1313.79	-0.206302	0.795905		ANP32A	1242.58	-0.0680002	0.999811		ANP32A	1188.56	-0.273414	0.58296
PNPLA3	19.6518	0.703712	0.254435		PNPLA3	20.7603	0.604336	0.0729559		PNPLA3	19.8485	1.42833	0.0264651
ANP32AP1	86.5044	0.0400693	0.981092		ANP32AP1	75.146	-0.0223547	0.999811		ANP32AP1	75.4262	-0.0390868	0.950072
ANP32B	271.494	-0.439612	0.386116		ANP32B	370.809	0.181473	0.999811		ANP32B	281.07	-0.0841703	0.893571
ANP32C	27.1757	-0.084559	0.958438		ANP32C	25.9755	0.0334067	0.999811		ANP32C	26.8209	0.143572	0.866769
ANP32D	19.5495	-0.180606	0.888297		ANP32D	18.2664	-0.0728437	0.999811		ANP32D	18.7057	-0.121921	0.901115
LCT	6.90014	-0.10146	NA		LCT	6.45521	-0.0259384	0.999811		LCT	9.38356	0.652189	0.47102
ISL2	12.9236	0.0569545	0.975166		ISL2	11.6094	0.0328211	0.999811		ISL2	9.17484	-0.641283	0.472843
ANTXR1	100.656	0.402082	0.600446		ANTXR1	120.3	0.646099	0.0689864		ANTXR1	78.0747	0.213358	0.723373
ANTXR2	32.3699	0.788059	0.119829		ANTXR2	41.0898	1.23645	2.73532e-07		ANTXR2	5.76314	-0.504846	NA
TMEM158	13.9587	0.0687096	0.968371		TMEM158	14.2417	0.166139	0.999811		TMEM158	9.55138	-0.666181	0.473874
SNCA	1.17512	0.238258	NA		SNCA	3.54951	0.245217	0.359037		SNCA	6.28235	2.80606	NA
ANXA10	9.69843	0.345948	NA		ANXA10	16.6862	0.789465	0.000431964		ANXA10	1.62179	0.113914	NA
ANXA11	1584.32	0.0926179	0.776073		ANXA11	1339.06	-0.0837417	0.999811		ANXA11	1308.72	-0.191406	0.449035
ANXA13	0.139214	0.0526368	NA		ANXA13	0	NA	NA		ANXA13	0.186838	0.214429	NA
SLC45A1	12.2664	0.273324	NA		SLC45A1	8.1577	-0.0777043	0.999811		SLC45A1	11.5962	0.605364	0.474209
FLJ30679	10.2427	-0.332988	NA		FLJ30679	9.3932	-0.157269	0.999811		FLJ30679	9.38102	-0.663792	0.474213
PLIN1	23.8732	0.852561	0.112095		PLIN1	17.6907	0.416782	0.569293		PLIN1	20.559	1.34599	0.0302638
NCAM1	42.6008	0.133905	NA		NCAM1	65.7718	0.726175	0.0196329		NCAM1	21.0038	-2.50001	0.00011882
ANXA3	603.11	0.686236	0.180838		ANXA3	373.985	0.00764923	0.999811		ANXA3	459.274	0.584309	0.34331
NPAS1	23.7021	0.763347	0.156884		NPAS1	18.069	0.298101	0.999811		NPAS1	21.6438	1.20208	0.0350803
MUC16	12.7585	0.306994	0.769828		MUC16	19.2628	0.399511	0.364991		MUC16	21.9979	1.65994	0.0175656
ANXA6	2226.78	0.208804	0.671342		ANXA6	1825.4	-0.0261849	0.999811		ANXA6	1725.52	-0.248009	0.483302
ANXA7	2839.32	-0.0985809	0.747757		ANXA7	2596.67	-0.0472233	0.999811		ANXA7	2514.32	-0.184286	0.452562
ANXA8	0	NA	NA		ANXA8	0	NA	NA		ANXA8	0	NA	NA
ANXA8L1	0	NA	NA		ANXA8L1	0	NA	NA		ANXA8L1	0	NA	NA
THPO	15.3148	0.378823	0.678216		THPO	8.74017	-0.0473339	0.999811		THPO	13.2547	0.665009	0.475681
ANXA9	1181.75	0.359551	0.310443		ANXA9	869.996	-0.150669	0.999811		ANXA9	912.176	-0.0266793	0.95577
SLC47A2	5.42114	-0.0522393	NA		SLC47A2	5.45152	0.0154971	0.999811		SLC47A2	8.06428	0.696495	0.477962
AOC2	18.5173	-0.0343469	0.985715		AOC2	18.302	0.0732323	0.999811		AOC2	18.2601	0.204365	0.808193
RAB19	13.8883	0.207298	0.868398		RAB19	9.84589	-0.0581511	0.999811		RAB19	13.3041	0.558628	0.480137
LOC149134	9.00513	0.0939811	NA		LOC149134	4.82734	-0.145858	0.999811		LOC149134	10.8588	0.692072	0.481517
AOX1	393.488	-0.0242852	0.988075		AOX1	326.584	-0.177688	0.999811		AOX1	296.061	-0.718673	0.204726
NHSL2	8.11704	0.375591	NA		NHSL2	7.60729	0.22204	0.999811		NHSL2	7.15695	0.689674	0.482131
LOC339535	2.36664	0.15351	NA		LOC339535	3.65873	0.230877	0.416685		LOC339535	0	NA	NA
AP1B1	2428.3	0.102417	0.816044		AP1B1	2135.88	0.0548621	0.999811		AP1B1	2301.08	0.298265	0.178717
AP1B1P1	0	NA	NA		AP1B1P1	0	NA	NA		AP1B1P1	0	NA	NA
AP1G1	4357.45	0.00259833	0.996527		AP1G1	4006.86	0.0715641	0.999811		AP1G1	4325.28	0.322238	0.382298
AP1G2	1345.52	0.139667	0.723977		AP1G2	1129.32	-0.0499004	0.999811		AP1G2	1291.33	0.380622	0.122793
AP1M1	666.047	-0.10877	0.836262		AP1M1	610.553	-0.0514685	0.999811		AP1M1	603.243	-0.117658	0.741251
AP1M2	2727.56	0.102049	0.744282		AP1M2	2224.44	-0.188239	0.999811		AP1M2	2365.52	0.000907089	0.99718
AP1S1	3362.3	0.229892	0.337317		AP1S1	2713.64	-0.0636373	0.999811		AP1S1	3098.46	0.358984	0.165399
AP1S2	109.813	-0.03994	0.976333		AP1S2	106.57	0.128577	0.999811		AP1S2	86.4468	-0.553646	0.344303
TAS2R14	17.7533	0.414621	0.636364		TAS2R14	16.4656	0.281647	0.999811		TAS2R14	22.1014	1.43478	0.0278188
AP2A1	1627.95	0.182815	0.47825		AP2A1	1394.1	0.0610115	0.999811		AP2A1	1490.1	0.281678	0.222585
AP2A2	517.132	0.207445	0.586776		AP2A2	437.733	0.0548412	0.999811		AP2A2	443.654	0.102419	0.800155
AP2B1	1468.81	0.0508258	0.925365		AP2B1	1427.17	0.236087	0.999811		AP2B1	1386.32	0.22048	0.526201
AP2M1	10159.7	-0.0466282	0.888297		AP2M1	8914.73	-0.12333	0.999811		AP2M1	8864.81	-0.171731	0.556251
COLEC12	12.8573	-0.123173	0.933261		COLEC12	12.6911	-0.00361761	0.999811		COLEC12	10.1899	-0.649368	0.485123
AP3B1	1637.11	-0.0278684	0.958284		AP3B1	1433.03	-0.112546	0.999811		AP3B1	1460.92	-0.0634933	0.827055
AP3B2	48.0913	0.175275	0.878467		AP3B2	42.3325	0.127809	0.999811		AP3B2	45.1923	0.413141	0.415329
AP3D1	2243.99	0.116976	0.739378		AP3D1	1889.34	-0.068623	0.999811		AP3D1	2097.58	0.270238	0.244266
AP3M1	1141.33	-0.0324325	0.961627		AP3M1	1001.88	-0.102381	0.999811		AP3M1	1053.12	0.0482428	0.91201
TERT	25.6341	-0.6232	0.348268		TERT	30.972	-0.0745675	0.999811		TERT	22.1913	-1.70037	0.0270884
AP3S1	568.516	0.138815	0.694433		AP3S1	475.481	-0.053329	0.999811		AP3S1	551.315	0.411164	0.061998
AP3S2	77.725	0.526474	0.334342		AP3S2	55.4985	0.0648882	0.999811		AP3S2	66.0457	0.561946	0.404222
GLOD5	11.752	-0.0103047	NA		GLOD5	7.80893	-0.229813	0.999811		GLOD5	8.71678	-0.619823	0.486328
AP4E1	2076.43	-0.109823	0.744154		AP4E1	1821.14	-0.204911	0.999811		AP4E1	2088.38	0.246939	0.231904
AP4M1	369.686	0.127074	0.826016		AP4M1	310.443	-0.057613	0.999811		AP4M1	338.531	0.219853	0.485042
AP4S1	411.918	-0.0629199	0.934905		AP4S1	355.159	-0.198935	0.999811		AP4S1	385.678	0.0590725	0.88721
AP5B1	616.775	0.113891	0.845058		AP5B1	519.441	-0.0612287	0.999811		AP5B1	572.977	0.251543	0.385239
NXPH4	26.0298	-0.620488	0.352625		NXPH4	31.0544	-0.0571518	0.999811		NXPH4	22.4021	-1.61902	0.0193759
APBA1	30.9502	0.493767	0.493483		APBA1	22.6295	0.0929414	0.999811		APBA1	27.4228	0.721138	0.31125
APBA2	114.776	0.413401	0.366193		APBA2	99.6471	0.302902	0.999811		APBA2	93.6705	0.260199	0.555831
APBA3	206.934	0.0696795	0.940626		APBA3	177.219	-0.0508416	0.999811		APBA3	177.2	-0.0840185	0.872452
APBB1	19.0948	0.672851	NA		APBB1	26.603	1.10993	3.08014e-06		APBB1	3.76262	-0.125603	NA
LINC00086	73.8565	2.64055	3.34811e-14		LINC00086	20.9932	0.878836	0.00111951		LINC00086	271.774	5.90157	2.01516e-59
APBB2	2321.1	0.14387	0.656853		APBB2	2025.78	0.0774362	0.999811		APBB2	2058.5	0.132852	0.633335
APBB3	146.704	0.10124	0.907822		APBB3	117.544	-0.165736	0.999811		APBB3	147.528	0.472594	0.16921
APC	2370.12	0.098601	0.880503		APC	2100.71	0.0707902	0.999811		APC	2231.29	0.270155	0.509221
APC2	134.716	0.104243	0.907174		APC2	117.127	0.019453	0.999811		APC2	128.291	0.313846	0.437952
LOC283038	10.1852	-0.0739226	NA		LOC283038	10.2179	0.0343719	0.999811		LOC283038	12.5958	0.596288	0.486993
APCDD1L	16.2297	0.150124	0.915187		APCDD1L	15.334	0.10772	0.999811		APCDD1L	16.1675	0.496854	0.543435
APCS	0	NA	NA		APCS	0	NA	NA		APCS	0	NA	NA
APEH	1999.04	0.0863737	0.840803		APEH	1734.29	-0.00855	0.999811		APEH	1726.53	-0.0339275	0.934489
APEX1	2133.13	-0.147047	0.857551		APEX1	1902.49	-0.156497	0.999811		APEX1	1914.53	-0.211901	0.668911
FMO1	4.76743	-0.0422936	NA		FMO1	4.05701	-0.0379514	0.999811		FMO1	7.29562	0.69143	0.487856
APH1A	7022.34	-0.103995	0.730072		APH1A	6092.79	-0.211524	0.999811		APH1A	6083.68	-0.27558	0.370058
APH1B	334.346	0.390659	0.148359		APH1B	266.534	0.104382	0.999811		APH1B	268.075	0.138373	0.713093
API5	1616.26	-0.26633	0.288702		API5	1515.25	-0.150261	0.999811		API5	1470.16	-0.30295	0.270697
APIP	211.543	-0.315071	0.430585		APIP	203.979	-0.104851	0.999811		APIP	189.85	-0.432352	0.255759
FLJ41484	25.9355	0.819431	NA		FLJ41484	18.1802	1.15454	2.64132e-07		FLJ41484	22.5301	3.87704	3.65351e-09
APITD1-CORT	0	NA	NA		APITD1-CORT	0	NA	NA		APITD1-CORT	0	NA	NA
APLF	34.7547	0.391796	0.657016		APLF	33.6559	0.334379	0.979911		APLF	33.0658	0.793603	0.226473
RGMA	11.22	0.361816	NA		RGMA	11.5708	0.360446	0.460394		RGMA	14.638	1.97422	0.0019953
APLNR	0	NA	NA		APLNR	0	NA	NA		APLNR	0	NA	NA
ITGA2B	26.7663	-0.843735	0.109022		ITGA2B	29.8999	-0.262974	0.999811		ITGA2B	22.5391	-2.15138	0.00143119
APLP2	9134.65	0.0073959	0.992842		APLP2	7479.61	-0.270767	0.999811		APLP2	8196.72	0.00073787	0.998439
CST6	15.3384	0.852903	0.119588		CST6	6.87261	0.0418386	0.999811		CST6	8.57458	0.619736	0.491169
APOA1BP	1208.45	-0.0260753	0.968371		APOA1BP	1050.98	-0.13289	0.999811		APOA1BP	1002.65	-0.342421	0.207582
APOA2	0.275657	0.0683397	NA		APOA2	0	NA	NA		APOA2	0	NA	NA
APOA4	0	NA	NA		APOA4	0	NA	NA		APOA4	0	NA	NA
CDKN1A	13472.1	3.61473	2.7674e-67		CDKN1A	2859.44	1.38778	1.5349e-11		CDKN1A	37125.9	5.77958	9.5601e-122
APOB	0	NA	NA		APOB	0	NA	NA		APOB	0	NA	NA
APOBEC1	0	NA	NA		APOBEC1	0	NA	NA		APOBEC1	0.204693	0.219259	NA
LINC00319	5.09041	0.0387609	NA		LINC00319	3.76723	-0.0282618	0.999811		LINC00319	7.18163	0.687983	0.491572
SLC5A2	10.6675	-0.203358	NA		SLC5A2	10.0942	-0.0721473	0.999811		SLC5A2	9.01165	-0.624211	0.49177
C3orf67	29.2494	-0.384501	0.668781		C3orf67	32.4438	0.00678032	0.999811		C3orf67	22.5981	-1.57553	0.0122058
RABL2A	7.67685	0.152252	NA		RABL2A	6.75386	0.0702829	0.999811		RABL2A	8.4208	0.675182	0.491954
RHOH	16.2934	-0.274526	0.80281		RHOH	13.8661	-0.233933	0.999811		RHOH	14.4614	-0.54673	0.491954
PAX5	14.5371	-0.228217	0.852139		PAX5	14.9582	-0.0127777	0.999811		PAX5	12.6661	-0.580681	0.493445
APOBEC3G	0	NA	NA		APOBEC3G	0	NA	NA		APOBEC3G	0	NA	NA
RHEBL1	28.3781	-0.390352	0.668781		RHEBL1	32.5971	0.0171477	0.999811		RHEBL1	22.7719	-1.52066	0.013895
CCNA1	16.2606	-0.0493018	0.979522		CCNA1	12.7395	-0.141995	0.999811		CCNA1	12.4406	-0.629737	0.495369
LOC100129046	13.8685	0.132858	0.928108		LOC100129046	10.1027	-0.102977	0.999811		LOC100129046	14.5339	0.577391	0.49555
LOC254896	6.00742	0.563951	NA		LOC254896	6.02797	0.312661	0.582196		LOC254896	5.31753	1.20651	NA
LOC100507462	8.11192	-0.337452	NA		LOC100507462	9.00623	-0.0559845	0.999811		LOC100507462	7.55406	-0.672846	0.495689
APOC2	0	NA	NA		APOC2	0	NA	NA		APOC2	0	NA	NA
C1orf54	10.2563	0.214519	NA		C1orf54	6.94733	-0.0695832	0.999811		C1orf54	9.97422	0.582424	0.502125
APOC4	0	NA	NA		APOC4	0	NA	NA		APOC4	0	NA	NA
REP15	11.9704	0.11873	NA		REP15	8.50207	-0.119912	0.999811		REP15	12.6573	0.58168	0.502404
APOD	366.18	0.257355	0.815786		APOD	222.051	-0.102952	0.999811		APOD	328.086	0.542152	0.576812
APOE	34.3478	0.511383	0.434646		APOE	24.0892	0.0549797	0.999811		APOE	26.7751	0.405193	0.551078
SAMD13	14.6611	0.23244	0.846997		SAMD13	10.6962	0.00122582	0.999811		SAMD13	14.3751	0.61863	0.502583
SNORD83B	12.4369	-0.367359	NA		SNORD83B	14.6146	0.0426226	0.999811		SNORD83B	11.6568	-0.578057	0.502674
LOC100506136	8.71069	0.18665	NA		LOC100506136	10.168	0.285522	0.999811		LOC100506136	9.03174	0.629677	0.503441
APOL2	350.803	0.174583	0.749162		APOL2	290.189	-0.0376529	0.999811		APOL2	310.123	0.168566	0.58946
LOC729683	11.7547	0.357734	NA		LOC729683	13.4801	0.365255	0.65627		LOC729683	13.5296	1.20787	0.0841445
ANK1	92.9247	2.393	7.52588e-14		ANK1	28.8204	0.507799	0.245377		ANK1	434.519	5.63293	2.97885e-68
APOL5	0	NA	NA		APOL5	0	NA	NA		APOL5	0.186838	0.214429	NA
APOL6	11.1088	0.546941	NA		APOL6	17.8661	0.646444	0.0130248		APOL6	5.26354	0.211505	NA
APOLD1	113.117	-0.295732	0.635936		APOLD1	112.868	-0.0112084	0.999811		APOLD1	95.1847	-0.72018	0.0790186
APOM	0	NA	NA		APOM	0	NA	NA		APOM	0	NA	NA
APOO	194.674	-0.257077	0.668395		APOO	180.346	-0.172916	0.999811		APOO	178.002	-0.295163	0.385586
APOOL	638.952	-0.0327816	0.967229		APOOL	602.485	0.104204	0.999811		APOOL	607.438	0.14423	0.708157
APOPT1	616.178	-0.0826215	0.907822		APOPT1	561.079	-0.0465427	0.999811		APOPT1	530.652	-0.276524	0.413258
APP	5410.6	0.143246	0.62153		APP	4480.91	-0.0912949	0.999811		APP	4844.39	0.163018	0.549889
PDCD1LG2	5.78971	0.533595	NA		PDCD1LG2	5.80337	0.274467	0.66909		PDCD1LG2	8.33107	1.80498	0.0238876
PSAPL1	8.71262	0.17853	NA		PSAPL1	4.32705	-0.103026	0.999811		PSAPL1	9.0977	0.669424	0.503486
APPL2	1022.3	0.177819	0.641957		APPL2	886.003	0.0945962	0.999811		APPL2	998.258	0.475792	0.0566056
APRT	4068.36	-0.0675275	0.897072		APRT	3799.35	0.0495449	0.999811		APRT	3520.84	-0.231487	0.520253
APTX	473.977	0.103179	0.852139		APTX	424.747	0.109748	0.999811		APTX	446.061	0.277601	0.312809
AQP1	7.46022	0.479646	NA		AQP1	24.8363	1.0384	3.76062e-06		AQP1	1.91668	0.23156	NA
MGC21881	16.6838	-0.160149	0.906417		MGC21881	13.6002	-0.179408	0.999811		MGC21881	13.7698	-0.576532	0.505821
AQP11	100.372	-0.0499155	0.971999		AQP11	92.7764	0.0178728	0.999811		AQP11	88.7518	-0.140153	0.785031
AQP12A	0	NA	NA		AQP12A	0	NA	NA		AQP12A	0	NA	NA
AQP12B	0	NA	NA		AQP12B	0	NA	NA		AQP12B	0	NA	NA
C5orf56	7.77112	0.276444	NA		C5orf56	6.65792	0.121305	0.999811		C5orf56	7.28935	0.641643	0.509075
LOC100306975	11.9771	0.0651808	NA		LOC100306975	8.8766	-0.104978	0.999811		LOC100306975	12.821	0.544488	0.509426
AQP4	0.139214	0.0526368	NA		AQP4	0	NA	NA		AQP4	0	NA	NA
MIR205HG	10.0625	0.899228	NA		MIR205HG	6.31254	0.285509	0.717053		MIR205HG	22.2048	2.99475	2.86543e-06
PHF1	14.7668	0.210389	0.867287		PHF1	13.5231	0.134371	0.999811		PHF1	14.2778	0.562942	0.510706
LOC100129027	6.94042	-0.0473206	NA		LOC100129027	6.01589	-0.0510173	0.999811		LOC100129027	8.86632	0.606238	0.51122
ZBTB9	11.8905	-0.330443	NA		ZBTB9	11.5945	-0.103463	0.999811		ZBTB9	10.8995	-0.589844	0.511312
AQP7P3	0	NA	NA		AQP7P3	0	NA	NA		AQP7P3	0	NA	NA
PRINS	11.7649	0.759419	NA		PRINS	9.80578	0.331525	0.728661		PRINS	22.8512	2.67902	6.74945e-07
SPDYE6	11.8317	0.0570135	NA		SPDYE6	11.2534	0.0525989	0.999811		SPDYE6	13.3615	0.592819	0.51153
LOC100506321	5.57775	0.527871	NA		LOC100506321	5.60382	0.284475	0.731594		LOC100506321	8.91135	1.99412	0.00605751
AQR	1245.1	-0.200487	0.360474		AQR	1172.08	-0.0700855	0.999811		AQR	1114.78	-0.277436	0.244944
CCDC28B	29.4236	-0.326911	0.738144		CCDC28B	34.6027	0.152631	0.999811		CCDC28B	23.191	-1.25988	0.0439814
ARAF	755.127	-0.0695273	0.912336		ARAF	677.731	-0.0767716	0.999811		ARAF	701.646	0.0232203	0.952102
ARAP1	773.88	-0.0478599	0.935893		ARAP1	732.184	0.104701	0.999811		ARAP1	697.93	-0.0541544	0.881575
ARAP2	1304.33	0.333394	0.445174		ARAP2	1023.98	0.00461159	0.999811		ARAP2	1226.06	0.555121	0.117139
ARAP3	16.3267	0.72051	NA		ARAP3	19.9889	0.997365	2.53467e-05		ARAP3	4.87949	0.876295	NA
TUBA3D	9.85742	-0.228986	NA		TUBA3D	10.2582	-0.0100721	0.999811		TUBA3D	8.47942	-0.598714	0.51294
ARCN1	4768.96	0.0618195	0.894178		ARCN1	4013.19	-0.136702	0.999811		ARCN1	4486.68	0.227298	0.350997
AREG	66.674	0.287594	0.787219		AREG	52.054	0.110313	0.999811		AREG	64.3701	0.490003	0.646517
ARF1	5964.84	-0.179149	0.624953		ARF1	5438.93	-0.142706	0.999811		ARF1	5370.03	-0.231229	0.454336
ARF3	7978.46	-0.078894	0.851486		ARF3	7044.21	-0.135751	0.999811		ARF3	6970.47	-0.211799	0.392765
ARF4	2422.39	0.0994537	0.846997		ARF4	2079.19	-0.0241892	0.999811		ARF4	2128.39	0.0471402	0.901404
ARF5	3621.67	-0.125522	0.741416		ARF5	3272.74	-0.106461	0.999811		ARF5	3043.62	-0.435988	0.0835795
ARF6	3758.55	0.0915364	0.89877		ARF6	3003.67	-0.217373	0.999811		ARF6	3701.31	0.399397	0.264126
FAM49A	13.3389	0.320103	0.734779		FAM49A	9.94519	0.0818793	0.999811		FAM49A	11.7799	0.644972	0.513382
ARFGAP2	2348.64	0.0629292	0.868799		ARFGAP2	1971.89	-0.137245	0.999811		ARFGAP2	2165.99	0.162571	0.563142
ACTBL2	3.43326	0.414291	NA		ACTBL2	4.61467	0.201788	0.746553		ACTBL2	8.18573	2.35608	0.00202816
PFN4	9.2927	-0.169913	NA		PFN4	10.5309	0.0830565	0.999811		PFN4	7.89503	-0.595885	0.516602
SERPINE2	40.5315	0.929091	NA		SERPINE2	63.0707	1.55107	3.68495e-11		SERPINE2	24.4754	2.32192	0.000106965
ARFIP1	1844.82	-0.037398	0.95155		ARFIP1	1587.98	-0.155622	0.999811		ARFIP1	1686.06	0.00990522	0.979973
ARFIP2	1095.48	0.0283781	0.960621		ARFIP2	966.537	-0.0225005	0.999811		ARFIP2	979.916	0.0157897	0.960436
ARFRP1	534.536	0.11384	0.793148		ARFRP1	467.401	0.0433601	0.999811		ARFRP1	488.482	0.194129	0.454655
ADAMTS15	10.6339	0.366971	NA		ADAMTS15	14.213	0.44586	0.235071		ADAMTS15	8.28582	0.620814	0.517194
ARG2	176.113	0.265204	0.666495		ARG2	165.249	0.314105	0.999811		ARG2	152.828	0.243362	0.591032
ARGFX	0	NA	NA		ARGFX	0	NA	NA		ARGFX	0.186838	0.214429	NA
AGRP	8.74915	-0.325807	NA		AGRP	10.4954	0.0401285	0.999811		AGRP	8.11671	-0.6084	0.520009
ARGLU1	1044.92	-0.07068	0.8793		ARGLU1	925.411	-0.118803	0.999811		ARGLU1	889.122	-0.303072	0.304268
ARHGAP1	1173.08	-0.126351	0.731667		ARHGAP1	1067.52	-0.098223	0.999811		ARHGAP1	1135.64	0.100376	0.736357
ARHGAP10	703.171	-0.00374988	0.994836		ARHGAP10	605.86	-0.132271	0.999811		ARHGAP10	650.635	0.0915964	0.793985
RDM1	26.9674	-0.987871	0.0309168		RDM1	32.5384	-0.17116	0.999811		RDM1	24.5135	-1.84235	0.000791856
FAS	386.943	3.53207	2.78761e-41		FAS	112.396	1.32251	1.07798e-07		FAS	869.717	5.55875	1.19034e-66
ARHGAP12	4272.96	0.279583	0.386227		ARHGAP12	3357.29	-0.0714251	0.999811		ARHGAP12	3655.48	0.19555	0.556513
SNORA14A	8.9963	-0.109461	NA		SNORA14A	8.98711	0.0126402	0.999811		SNORA14A	10.983	0.552028	0.520253
ARHGAP17	125.674	0.239978	0.750776		ARHGAP17	151.808	0.501852	0.328942		ARHGAP17	138.383	0.819694	0.140537
ARHGAP18	395.48	0.532623	0.324834		ARHGAP18	263.401	-0.0753316	0.999811		ARHGAP18	317.019	0.442292	0.424664
KLHL31	30.4743	-0.475113	0.506222		KLHL31	31.2462	-0.13426	0.999811		KLHL31	24.6659	-1.3721	0.0261112
SNORD70	8.31304	-0.461125	NA		SNORD70	8.4684	-0.15773	0.999811		SNORD70	8.35152	-0.603681	0.521268
TTPA	29.9847	-0.649002	0.26375		TTPA	32.4331	-0.160868	0.999811		TTPA	24.7293	-1.65895	0.00587282
ARHGAP21	727.781	0.0114416	0.98755		ARHGAP21	673.012	0.0953941	0.999811		ARHGAP21	648.401	-0.0217706	0.95577
MIR25	28.4433	-0.662199	0.250869		MIR25	29.9054	-0.214137	0.999811		MIR25	24.7951	-1.34289	0.0229553
ARHGAP23	25.885	0.170536	NA		ARHGAP23	25.6708	1.37696	2.12635e-09		ARHGAP23	5.46017	1.65563	NA
ARHGAP24	14.3244	-0.0100233	0.994287		ARHGAP24	19.0229	0.255156	0.999811		ARHGAP24	11.462	-0.328058	0.762414
MIR1206	10.267	0.39035	NA		MIR1206	12.7183	0.305639	0.793481		MIR1206	15.2179	1.57001	0.0257814
ARHGAP26	25.5179	0.106313	0.941715		ARHGAP26	29.1235	0.26276	0.999811		ARHGAP26	29.0015	0.757432	0.254683
CD27	7.26925	0.125803	NA		CD27	4.49924	-0.0929664	0.999811		CD27	7.70773	0.600674	0.521839
TNFRSF14	8.10114	0.755675	NA		TNFRSF14	4.43483	0.243913	0.799575		TNFRSF14	10.5206	2.33252	0.00156573
ARHGAP29	628.185	0.175141	0.872875		ARHGAP29	764.661	0.721891	0.0165602		ARHGAP29	464.463	-0.424893	0.287677
DNAH11	23.4615	0.709171	0.250655		DNAH11	18.7507	0.448804	0.424652		DNAH11	24.9019	1.67788	0.00193077
ARHGAP31	65.617	0.669421	0.261899		ARHGAP31	63.7455	0.629966	0.0831631		ARHGAP31	47.8459	0.605389	0.242245
ARHGAP32	819.76	0.235811	0.659083		ARHGAP32	712.202	0.156613	0.999811		ARHGAP32	795.364	0.515056	0.252436
ADAMTS7	24.4177	1.5824	0.000128269		ADAMTS7	9.5365	0.24975	0.999811		ADAMTS7	133.232	5.40179	4.10876e-39
ARHGAP35	4419.24	-0.028606	0.972579		ARHGAP35	4006.89	-0.00164756	0.999811		ARHGAP35	4387.29	0.285779	0.480632
ZNF382	11.6851	-0.418121	NA		ZNF382	10.5448	-0.24206	0.999811		ZNF382	11.2562	-0.593982	0.524672
ARHGAP39	710.551	-0.219715	0.590004		ARHGAP39	692.706	0.0139205	0.999811		ARHGAP39	638.511	-0.29783	0.347405
ARHGAP4	344.796	0.175382	0.741727		ARHGAP4	282.846	-0.0503446	0.999811		ARHGAP4	270.809	-0.242375	0.556805
SEBOX	9.74256	0.0164439	NA		SEBOX	7.3773	-0.106851	0.999811		SEBOX	11.0628	0.562	0.524803
ANXA1	141.276	0.508554	NA		ANXA1	189.07	0.801797	0.000152859		ANXA1	24.9843	2.0805	0.00194242
ARHGAP44	277.036	-0.086015	0.921557		ARHGAP44	240.008	-0.196432	0.999811		ARHGAP44	254.214	-0.0447885	0.920771
ARHGAP5	3079.07	0.0961983	0.868877		ARHGAP5	2850.14	0.173868	0.999811		ARHGAP5	3117.47	0.490309	0.0600621
ARHGAP5-AS1	23.379	0.0686737	0.965822		ARHGAP5-AS1	20.4369	0.0129685	0.999811		ARHGAP5-AS1	20.7707	0.0795922	0.925222
LOC100129534	10.1009	0.248084	NA		LOC100129534	11.9995	0.366398	0.722779		LOC100129534	9.53256	0.565686	0.525672
SMTNL2	8.82626	0.153092	NA		SMTNL2	11.944	0.309187	0.801818		SMTNL2	13.0827	1.23228	0.136222
RASSF10	13.1189	0.123163	0.933171		RASSF10	8.54113	-0.157956	0.999811		RASSF10	13.9047	0.578577	0.530335
ARHGDIA	1149.22	-0.16633	0.779792		ARHGDIA	1120.46	0.0515822	0.999811		ARHGDIA	1113.72	0.0406654	0.946916
ARHGAP11B	30.1453	-0.544984	0.418294		ARHGAP11B	34.6033	-0.00783824	0.999811		ARHGAP11B	25.0006	-1.42355	0.0170034
ARHGDIG	116.935	0.0192896	0.98991		ARHGDIG	101.764	-0.0514723	0.999811		ARHGDIG	85.2113	-0.802268	0.128695
ARHGEF1	627.712	0.0229636	0.982851		ARHGEF1	557.793	-0.0031305	0.999811		ARHGEF1	531.441	-0.191414	0.659841
ARHGEF10	341.375	-0.00439191	0.994503		ARHGEF10	308.644	0.00612779	0.999811		ARHGEF10	326.778	0.192595	0.677173
ADAM12	33.9722	0.906081	0.0801908		ADAM12	27.2325	0.652741	0.0567532		ADAM12	25.0773	1.22961	0.0219806
ARHGEF11	1116.21	-0.0153255	0.984409		ARHGEF11	975.14	-0.105951	0.999811		ARHGEF11	1091.94	0.262323	0.274396
ARHGEF12	4798.83	0.0449691	0.951412		ARHGEF12	4123.21	-0.0833277	0.999811		ARHGEF12	4547.66	0.229428	0.502404
ARHGEF15	0	NA	NA		ARHGEF15	0	NA	NA		ARHGEF15	0	NA	NA
ARHGEF16	865.455	-0.106885	0.820653		ARHGEF16	773.272	-0.130877	0.999811		ARHGEF16	788.779	-0.0911146	0.752884
ARHGEF17	382.003	0.0509823	0.950105		ARHGEF17	387.549	0.333051	0.905174		ARHGEF17	373.093	0.325343	0.392751
ARHGEF18	698.815	0.203298	0.571845		ARHGEF18	638.169	0.261237	0.999811		ARHGEF18	653.399	0.37448	0.185052
RPS10	13.3841	0.180241	0.890762		RPS10	11.1194	0.0585463	0.999811		RPS10	8.66564	-0.573064	0.530885
ARHGEF2	508.477	0.0443274	0.956449		ARHGEF2	472.68	0.131443	0.999811		ARHGEF2	405.662	-0.398748	0.209814
ARHGEF25	80.6175	0.408231	0.602243		ARHGEF25	71.5756	0.351847	0.977303		ARHGEF25	56.5566	-0.0839752	0.928597
ARHGEF26	788.563	-0.146844	0.781826		ARHGEF26	721.71	-0.10596	0.999811		ARHGEF26	749.946	0.00906989	0.985702
SNORA79	10.6394	0.405398	NA		SNORA79	6.73131	0.014014	0.999811		SNORA79	9.10149	0.606762	0.53217
STXBP5L	30.4697	-0.686065	0.241514		STXBP5L	43.2789	0.221298	0.999811		STXBP5L	25.356	-1.87525	0.000839922
ZNF488	5.19152	0.474066	NA		ZNF488	4.53543	0.202157	0.814949		ZNF488	22.9552	3.78944	6.36016e-09
ARHGEF35	43.5284	0.0337546	0.984292		ARHGEF35	34.1429	-0.219434	0.999811		ARHGEF35	43.4375	0.361331	0.513142
ARHGEF37	190.202	0.287693	0.773787		ARHGEF37	114.785	-0.0294059	0.999811		ARHGEF37	144.218	0.340266	0.759909
ARHGEF38	50.4425	-0.0364776	0.984366		ARHGEF38	43.3951	-0.111181	0.999811		ARHGEF38	48.0935	0.120274	0.888341
LOC100506394	13.8998	0.249988	0.83088		LOC100506394	13.0342	0.195437	0.999811		LOC100506394	12.7085	0.521008	0.532833
ARHGEF40	176.121	0.3651	0.597893		ARHGEF40	204.386	0.721501	0.0213995		ARHGEF40	152.378	0.425994	0.199113
ARHGEF5	119.765	-0.0786215	0.943128		ARHGEF5	109.597	-0.0350753	0.999811		ARHGEF5	128.158	0.435719	0.314146
RPL23AP82	12.5653	0.103314	NA		RPL23AP82	11.8128	0.116965	0.999811		RPL23AP82	12.8279	0.519113	0.533865
ARHGEF7	753.224	-0.00340325	0.99569		ARHGEF7	692.782	0.0622514	0.999811		ARHGEF7	751.369	0.327917	0.431024
ARHGEF9	430.785	-0.0259839	0.978109		ARHGEF9	401.689	0.086519	0.999811		ARHGEF9	388.604	-0.0227334	0.95577
ARID1A	511.609	-0.133655	0.846997		ARID1A	640.636	0.228716	0.999811		ARID1A	637.477	0.749326	0.180719
ARID1B	822.287	-0.0752581	0.897597		ARID1B	779.271	0.0682398	0.999811		ARID1B	799.086	0.163226	0.688932
ARID2	2454.23	-0.134573	0.638227		ARID2	2354.41	0.0569515	0.999811		ARID2	2318.77	0.00822856	0.984696
ARID3A	331.981	0.11361	0.874029		ARID3A	277.069	-0.0695251	0.999811		ARID3A	286.997	0.0173315	0.976475
ARID3B	40.3999	0.104033	0.934757		ARID3B	33.367	-0.0564852	0.999811		ARID3B	43.7811	0.663446	0.206017
EMILIN3	14.4601	0.325758	0.747078		EMILIN3	10.0881	0.00887446	0.999811		EMILIN3	12.604	0.527483	0.534722
LOC642846	32.8627	-0.616498	0.286296		LOC642846	34.5893	-0.169462	0.999811		LOC642846	25.7278	-2.07199	0.000116487
ARID4B	1639.51	-0.0300707	0.969009		ARID4B	1445.93	-0.0867464	0.999811		ARID4B	1561.81	0.157675	0.592996
ARID5A	60.1422	0.0638816	0.96238		ARID5A	62.7891	0.29961	0.999811		ARID5A	48.0951	-0.314922	0.624438
ARID5B	979.622	0.34907	0.386227		ARID5B	854.823	0.280739	0.999811		ARID5B	921.601	0.565812	0.172383
CACNG1	9.04373	0.135629	NA		CACNG1	5.98629	-0.0857518	0.999811		CACNG1	9.49259	0.586459	0.536127
ARIH2	1016.05	-0.0199331	0.979522		ARIH2	947.865	0.0979273	0.999811		ARIH2	936.056	0.0575212	0.85544
ARL1	2163.77	0.134548	0.653174		ARL1	1749.83	-0.16249	0.999811		ARL1	1893.05	0.0758144	0.808113
IL16	11.071	-0.159993	NA		IL16	10.5627	-0.043583	0.999811		IL16	13.6489	0.501136	0.537353
ARL11	88.6732	0.0147586	0.991076		ARL11	71.0204	-0.24445	0.999811		ARL11	71.6235	-0.371476	0.446264
IL7	8.13913	0.104673	NA		IL7	7.2425	0.0540638	0.999811		IL7	8.90186	0.604541	0.537679
ETV2	10.1081	-0.086958	NA		ETV2	9.22273	-0.0298513	0.999811		ETV2	7.96167	-0.583403	0.537921
CACNG6	17.3331	0.632338	0.34098		CACNG6	14.1873	0.340153	0.874101		CACNG6	16.4125	1.16123	0.123745
FLG	16.9025	0.600853	NA		FLG	15.9542	0.694083	0.0011461		FLG	26.0745	3.57138	3.30409e-07
ARL16	127.391	-0.0298482	0.984292		ARL16	128.029	0.249343	0.999811		ARL16	106.983	-0.303536	0.427026
SYNC	8.11278	0.385266	NA		SYNC	8.35223	0.247873	0.874766		SYNC	8.80478	1.27085	0.141095
ARL17B	0	NA	NA		ARL17B	0	NA	NA		ARL17B	0	NA	NA
ROCK1P1	9.331	-0.34543	NA		ROCK1P1	10.7334	-0.0191599	0.999811		ROCK1P1	8.7655	-0.602835	0.53921
COLQ	5.79507	0.311177	NA		COLQ	6.94867	0.245278	0.879349		COLQ	6.72409	1.06374	NA
ARL2BP	796.877	-0.000815236	0.998191		ARL2BP	688.181	-0.117102	0.999811		ARL2BP	654.246	-0.345993	0.208879
SOWAHA	26.8612	-1.03641	0.0197353		SOWAHA	33.1542	-0.145979	0.999811		SOWAHA	26.3723	-1.34885	0.0130443
GUCY1A3	9.50269	0.16072	NA		GUCY1A3	6.6696	-0.0527459	0.999811		GUCY1A3	9.84954	0.59679	0.539336
ARL4C	110.692	0.136265	0.906513		ARL4C	127.566	0.6125	0.0725827		ARL4C	83.4392	-0.418762	0.440489
MSX2P1	16.4372	0.739745	0.214066		MSX2P1	11.0389	0.152989	0.999811		MSX2P1	10.2986	0.536407	0.541196
ARL5A	1601.69	-0.210057	0.403684		ARL5A	1473.31	-0.134927	0.999811		ARL5A	1417.68	-0.33245	0.299488
ARL5B	1234.83	-0.0750677	0.84011		ARL5B	1138.09	0.00157857	0.999811		ARL5B	1199.94	0.173988	0.513028
FAM132A	10.2536	0.388008	NA		FAM132A	12.6	0.437704	0.300363		FAM132A	8.10797	0.590435	0.542009
ARL6	46.6857	-0.0422542	0.979522		ARL6	46.009	0.137105	0.999811		ARL6	35.4613	-0.659832	0.326767
FLJ37201	32.6633	-0.431853	0.558415		FLJ37201	31.5511	-0.201207	0.999811		FLJ37201	26.5305	-1.24132	0.0221659
ARL6IP4	1845.9	0.0245364	0.981942		ARL6IP4	1619.77	-0.0341404	0.999811		ARL6IP4	1509.19	-0.321959	0.389695
ARL6IP5	965.364	-0.041229	0.934905		ARL6IP5	865.835	-0.0474815	0.999811		ARL6IP5	853.129	-0.116848	0.729859
MIR181A2HG	6.47497	0.443987	NA		MIR181A2HG	6.89919	0.269286	0.898352		MIR181A2HG	7.1572	1.05786	0.241095
ARL8A	747.913	0.294297	0.246894		ARL8A	583.377	-0.083774	0.999811		ARL8A	691.681	0.447524	0.0845731
ARL8B	3108.66	0.153186	0.734779		ARL8B	2627.35	-0.00785117	0.999811		ARL8B	2965.32	0.377982	0.183764
TNFSF15	10.5024	0.759604	NA		TNFSF15	9.36521	0.235365	0.902143		TNFSF15	12.8888	1.9351	0.00660047
ARMC1	1193.33	-0.237141	0.505063		ARMC1	1135.87	-0.0768535	0.999811		ARMC1	1071.84	-0.322437	0.178122
ARMC10	760.339	-0.164968	0.698016		ARMC10	688.06	-0.15811	0.999811		ARMC10	686.065	-0.204039	0.56559
KIAA1210	9.15015	0.0826199	NA		KIAA1210	7.02185	-0.0540117	0.999811		KIAA1210	9.84255	0.567512	0.542567
ARMC2	25.6602	0.17029	0.886897		ARMC2	20.126	-0.0679212	0.999811		ARMC2	21.5994	0.0703511	0.933953
VWCE	9.06078	0.895377	NA		VWCE	5.71011	0.250148	0.913767		VWCE	28.277	3.66327	9.55021e-12
ANO7	9.91008	0.185002	NA		ANO7	8.08126	0.034743	0.999811		ANO7	9.8011	0.548756	0.544959
ARMC5	345.014	-0.00532832	0.99327		ARMC5	313.693	0.0272987	0.999811		ARMC5	315.227	0.0450248	0.910806
LOC729737	3.07127	0.216672	NA		LOC729737	4.79053	0.220464	0.921656		LOC729737	4.90809	1.22425	NA
ARMC7	224.256	0.126207	0.849885		ARMC7	184.615	-0.101318	0.999811		ARMC7	195.529	0.0632683	0.88708
ARMC8	1122.06	-0.163842	0.623178		ARMC8	1015.66	-0.152293	0.999811		ARMC8	1042.97	-0.0883989	0.751841
ARMC9	363.804	0.016693	0.985024		ARMC9	337.195	0.111108	0.999811		ARMC9	286.746	-0.492721	0.0554593
ARMCX1	366.026	0.484772	0.283017		ARMCX1	274.872	0.0941567	0.999811		ARMCX1	299.368	0.370852	0.499606
ARMCX2	215.438	0.490763	0.506275		ARMCX2	230.756	0.574295	0.150556		ARMCX2	162.712	0.360811	0.674293
ARMCX3	1019.06	0.184449	0.747078		ARMCX3	791.783	-0.215434	0.999811		ARMCX3	946.417	0.337252	0.351298
CAPN12	7.4618	0.415068	NA		CAPN12	8.73257	0.2565	0.92492		CAPN12	12.0266	1.62198	0.037203
ARMCX5	360.282	-0.0364164	0.958438		ARMCX5	321.074	-0.0614797	0.999811		ARMCX5	302.801	-0.305344	0.301635
ARMCX5-GPRASP2	31.8395	0.094085	0.948454		ARMCX5-GPRASP2	30.7533	0.184787	0.999811		ARMCX5-GPRASP2	25.571	-0.221492	0.778946
ARMCX6	168.168	-0.0328651	0.979522		ARMCX6	135.329	-0.343504	0.872785		ARMCX6	143.559	-0.233785	0.651651
ARMS2	0.171302	0.0563192	NA		ARMS2	0	NA	NA		ARMS2	0.204693	0.219259	NA
ARNT	1261.02	0.0291553	0.967703		ARNT	1109.19	-0.0299537	0.999811		ARNT	1204.76	0.238315	0.364103
ARNT2	1466.38	0.116103	0.907276		ARNT2	1197.21	-0.121348	0.999811		ARNT2	1306.77	0.12946	0.826321
ARNTL	239.84	0.0664219	0.939633		ARNTL	214.071	0.0580239	0.999811		ARNTL	219.987	0.154259	0.680866
KRT17	220.698	0.505731	NA		KRT17	228.676	2.97382	3.35856e-41		KRT17	27.6919	1.52273	0.0192521
ARPC1A	3495.57	-0.133952	0.651919		ARPC1A	3174.77	-0.110329	0.999811		ARPC1A	3108.88	-0.216297	0.390883
ARPC1B	5831.59	-0.0587893	0.924754		ARPC1B	5064.56	-0.152875	0.999811		ARPC1B	4800.72	-0.425684	0.0914772
PPP1R14C	22.6229	0.719316	0.239264		PPP1R14C	21.9499	0.587371	0.0927418		PPP1R14C	28.2217	1.9215	0.000385511
ARPC3	2199.2	0.0788657	0.888297		ARPC3	1774.26	-0.24993	0.999811		ARPC3	1874.2	-0.0894705	0.822159
ARPC4	3319.74	-0.0356555	0.953364		ARPC4	2860.35	-0.15204	0.999811		ARPC4	2865.18	-0.201144	0.413985
ARPC4-TTLL3	0	NA	NA		ARPC4-TTLL3	0	NA	NA		ARPC4-TTLL3	0	NA	NA
ARPC5	3665.42	-0.15144	0.645438		ARPC5	3255.87	-0.183418	0.999811		ARPC5	3178.58	-0.340831	0.16363
ARPC5L	1516.92	-0.112199	0.815786		ARPC5L	1334.06	-0.175819	0.999811		ARPC5L	1348.18	-0.192348	0.521225
ARPM1	60.7326	0.172143	0.867287		ARPM1	48.5414	-0.0681064	0.999811		ARPM1	50.1982	-0.0166806	0.982671
ARPP19	10104	-0.260372	0.140237		ARPP19	9309.57	-0.202306	0.999811		ARPP19	9796.96	-0.048599	0.867846
ARPP21	0.417642	0.0753919	NA		ARPP21	0	NA	NA		ARPP21	0	NA	NA
SLC46A2	10.2493	0.168191	NA		SLC46A2	8.60989	0.0461332	0.999811		SLC46A2	10.1354	0.536365	0.546397
ARRB1	1865.11	0.277516	0.529739		ARRB1	1533.36	0.0597992	0.999811		ARRB1	1553.9	0.116671	0.798742
ARRB2	222.337	-0.267232	0.61441		ARRB2	203.936	-0.216741	0.999811		ARRB2	200.149	-0.367537	0.309406
ARRDC1	1782.06	0.243643	0.634078		ARRDC1	1384.91	-0.130787	0.999811		ARRDC1	1676.88	0.453569	0.121974
C7orf10	12.0334	0.665476	NA		C7orf10	6.95715	0.213211	0.934376		C7orf10	30.5238	3.75122	1.75219e-10
GPBAR1	7.73984	-0.250067	NA		GPBAR1	7.97246	-0.0563261	0.999811		GPBAR1	10.578	0.520186	0.547056
HPX	20.7962	0.283866	0.787941		HPX	16.6722	0.0684171	0.999811		HPX	28.3813	1.3022	0.042481
ARHGAP36	8.32728	0.243377	NA		ARHGAP36	6.3041	0.097793	0.999811		ARHGAP36	7.48851	0.616077	0.547807
NT5M	29.0218	-0.880387	0.0704785		NT5M	32.0454	-0.226058	0.999811		NT5M	28.4136	-1.12886	0.0410777
CECR2	26.5482	0.625528	0.308273		CECR2	27.1445	0.429869	0.470513		CECR2	28.8484	1.37996	0.00505057
ARSD	1376.09	0.235081	0.727529		ARSD	1028.02	-0.213708	0.999811		ARSD	1215.83	0.260324	0.586333
TAS2R5	7.95339	0.159188	NA		TAS2R5	8.43293	0.170088	0.999811		TAS2R5	8.30215	0.598764	0.548283
ZNF385B	8.91297	-0.139272	NA		ZNF385B	9.77534	0.0586157	0.999811		ZNF385B	7.29398	-0.579498	0.548283
ARSG	510.122	0.189758	0.668781		ARSG	411.441	-0.097965	0.999811		ARSG	422.4	-0.0324416	0.937939
ARSH	0.136443	0.0522807	NA		ARSH	0	NA	NA		ARSH	0.391531	0.366798	NA
ARSI	4.6362	0.190888	NA		ARSI	16.6204	0.715275	0.000804488		ARSI	0.533241	-0.00752019	NA
ARSJ	31.8733	0.671755	NA		ARSJ	42.3218	1.29365	1.82001e-07		ARSJ	12.2996	0.275502	0.784346
ARSK	38.8558	-0.467521	0.532853		ARSK	41.937	-0.0528397	0.999811		ARSK	36.231	-0.666632	0.317781
MIR497HG	9.61786	-0.0647951	NA		MIR497HG	8.9185	-0.0138239	0.999811		MIR497HG	7.27095	-0.591287	0.548707
ARGFXP2	9.64815	0.226982	NA		ARGFXP2	5.39331	-0.0800762	0.999811		ARGFXP2	9.7204	0.612104	0.549034
BOD1P	14.9139	-0.175659	0.894094		BOD1P	13.3837	-0.112759	0.999811		BOD1P	12.6656	-0.543147	0.553654
TRIM46	15.9276	0.126796	0.931883		TRIM46	11.7364	-0.107674	0.999811		TRIM46	11.0502	-0.539621	0.555087
ARTN	61.9734	0.47604	0.508389		ARTN	47.5125	0.174713	0.999811		ARTN	45.307	0.200177	0.814496
ARV1	182.361	-0.444766	0.308164		ARV1	178.959	-0.173053	0.999811		ARV1	161.541	-0.698081	0.0834088
SPSB4	33.4843	-0.721631	0.194462		SPSB4	34.5712	-0.338182	0.999811		SPSB4	29.0662	-1.61773	0.00175131
ARX	24.1995	0.086157	0.954854		ARX	20.1125	-0.0296209	0.999811		ARX	23.3134	0.327515	0.65087
AS3MT	0.310516	0.070004	NA		AS3MT	0	NA	NA		AS3MT	0.391531	0.366798	NA
ASAH1	2147.52	0.141673	0.878331		ASAH1	1669.37	-0.208698	0.999811		ASAH1	1845.2	0.0483539	0.934903
GJA3	7.69681	0.21442	NA		GJA3	6.31324	0.0575032	0.999811		GJA3	7.38947	0.579535	0.555308
MIR454	6.79068	-0.489174	NA		MIR454	8.05521	-0.0733719	0.999811		MIR454	7.31085	-0.562302	0.558517
ASAP1	447.443	0.237483	0.734779		ASAP1	469.759	0.427318	0.647911		ASAP1	557.281	0.874841	0.299151
ASAP1-IT1	27.786	0.327649	0.739799		ASAP1-IT1	19.7565	-0.029485	0.999811		ASAP1-IT1	31.0077	0.899495	0.270383
ASAP2	1224.8	-0.145343	0.842731		ASAP2	1136.2	-0.0661883	0.999811		ASAP2	1157.83	-0.0168124	0.976475
ASAP3	293.566	0.092183	0.903786		ASAP3	260.936	0.0681165	0.999811		ASAP3	290.943	0.422626	0.17569
FAM109B	48.9602	0.125673	0.931883		FAM109B	58.2686	0.583225	0.144585		FAM109B	29.1283	-1.39887	0.0357422
ASB10	0.136443	0.0522807	NA		ASB10	0	NA	NA		ASB10	0	NA	NA
LOC100505894	13.8017	0.00845428	0.994555		LOC100505894	10.8407	-0.0885113	0.999811		LOC100505894	10.4129	-0.53706	0.558557
LOC100144604	5.34016	-0.102276	NA		LOC100144604	4.00335	-0.114455	0.999811		LOC100144604	7.44441	0.577203	0.558708
LOC285359	12.8842	0.47321	0.558628		LOC285359	8.71539	0.0721292	0.999811		LOC285359	9.85677	0.514519	0.561161
ASB14	21.0101	0.115047	0.936412		ASB14	17.6395	0.00436458	0.999811		ASB14	17.851	0.0308207	0.977118
SPATA17	12.7458	-0.192613	0.879498		SPATA17	10.4404	-0.211286	0.999811		SPATA17	10.9384	-0.530527	0.561292
ASB16	36.7532	0.089521	0.947591		ASB16	32.0544	0.0133987	0.999811		ASB16	37.9693	0.511795	0.395954
ASB17	0	NA	NA		ASB17	0	NA	NA		ASB17	0	NA	NA
CECR1	6.37945	0.273516	NA		CECR1	8.08998	0.249857	0.984016		CECR1	10.0759	1.5245	0.0395255
ANK2	12.634	0.219868	0.850526		ANK2	14.2515	0.285796	0.984016		ANK2	7.27296	-0.582614	0.561427
ASB3	53.0766	-0.173043	0.866993		ASB3	51.1985	0.00273944	0.999811		ASB3	54.5197	0.19626	0.740653
FSD2	7.36512	-0.0346089	NA		FSD2	8.68339	0.152857	0.999811		FSD2	8.67802	0.53197	0.562906
TP53TG5	8.59668	-0.0460847	NA		TP53TG5	9.33436	0.113124	0.999811		TP53TG5	9.89524	0.510128	0.562906
ASB6	620.859	-0.0135847	0.98755		ASB6	570.508	0.0562955	0.999811		ASB6	586.538	0.149135	0.595383
ASB7	1164.89	0.0702438	0.870437		ASB7	995.903	-0.0747062	0.999811		ASB7	1128	0.326475	0.177731
ASB8	670.913	0.0208118	0.982761		ASB8	603.576	0.0284991	0.999811		ASB8	620.434	0.122097	0.738979
ASB9	76.9644	0.115855	0.909466		ASB9	55.797	-0.346235	0.994099		ASB9	56.3473	-0.604927	0.207634
ASB9P1	24.8315	-0.0347031	0.985012		ASB9P1	22.799	0.0103329	0.999811		ASB9P1	24.9081	0.268116	0.721183
ASCC1	509.648	-0.0305266	0.968371		ASCC1	456.911	-0.0340278	0.999811		ASCC1	455.169	-0.0656623	0.841611
ASCC2	577.725	0.0025939	0.996547		ASCC2	505.71	-0.0750455	0.999811		ASCC2	565.973	0.282034	0.368918
SYCE2	33.9407	-0.73193	0.137136		SYCE2	37.3735	-0.116726	0.999811		SYCE2	29.2769	-1.50888	0.00412427
ASCL1	67.5792	0.0154538	NA		ASCL1	51.4108	-0.0531413	0.999811		ASCL1	51.9747	-0.243605	0.836417
ASCL2	488.967	-0.22303	0.624146		ASCL2	465.928	-0.0514656	0.999811		ASCL2	401.848	-0.688274	0.0553275
AZGP1P1	10.2136	0.426773	NA		AZGP1P1	8.06419	0.16943	0.999811		AZGP1P1	7.96826	0.550435	0.563004
ANKDD1A	11.2372	0.00729112	NA		ANKDD1A	12.5874	0.160419	0.999811		ANKDD1A	12.5616	0.509871	0.563331
ASF1A	1028.37	-0.223219	0.432292		ASF1A	993.788	-0.00992635	0.999811		ASF1A	896.776	-0.420615	0.119539
ACTA2	118.106	3.32342	2.0182e-30		ACTA2	24.8194	0.619993	0.0461798		ACTA2	215.94	5.31811	4.41129e-60
POTEE	10.0782	0.401594	NA		POTEE	12.6511	0.423535	0.334395		POTEE	7.77591	0.543008	0.56496
ASGR2	0	NA	NA		ASGR2	0	NA	NA		ASGR2	0	NA	NA
MIR1204	21.2828	0.581117	0.380559		MIR1204	16.1165	0.191945	0.999811		MIR1204	29.7939	1.77538	0.000562025
ASH2L	424.972	-0.135306	0.770303		ASH2L	427.273	0.171129	0.999811		ASH2L	379.92	-0.204968	0.522556
BHLHE41	7.90907	0.208399	NA		BHLHE41	9.63784	0.26989	0.999811		BHLHE41	7.61134	0.545458	0.570587
ASL	872.182	0.193444	0.582548		ASL	707.899	-0.0826585	0.999811		ASL	757.855	0.131576	0.67472
ASMT	0	NA	NA		ASMT	0	NA	NA		ASMT	0	NA	NA
ASMTL	0	NA	NA		ASMTL	0	NA	NA		ASMTL	0	NA	NA
ABCC6	13.451	0.132714	0.927292		ABCC6	9.10911	-0.124032	0.999811		ABCC6	15.396	0.717457	0.424591
ASNA1	1612.41	0.0843886	0.84781		ASNA1	1325.69	-0.162184	0.999811		ASNA1	1419.38	0.0305297	0.930102
ASNS	941.248	-0.0748119	0.909466		ASNS	900.581	0.0954737	0.999811		ASNS	840.39	-0.127443	0.753446
ASNSD1	1462.02	-0.158169	0.656853		ASNSD1	1365.65	-0.0484343	0.999811		ASNSD1	1277.78	-0.317955	0.267177
CHGA	9.24248	0.0131402	NA		CHGA	8.96005	0.0525324	0.999811		CHGA	10.1528	0.508353	0.570765
FLJ38576	11.7231	-0.16943	NA		FLJ38576	11.1176	-0.055998	0.999811		FLJ38576	10.047	-0.50475	0.579675
CALHM1	25.4205	0.27998	0.777545		CALHM1	17.5423	-0.124508	0.999811		CALHM1	29.8101	1.06049	0.0453375
ASPH	2453.77	0.196993	0.462476		ASPH	2124.31	0.114975	0.999811		ASPH	2074.94	0.038851	0.908385
ASPHD1	93.7243	-0.00819689	0.99327		ASPHD1	84.3515	-0.00858502	0.999811		ASPHD1	71.2637	-0.692163	0.106194
ASPHD2	34.1766	0.63812	0.334866		ASPHD2	32.6829	0.742823	0.0165935		ASPHD2	17.7205	0.0646634	0.947761
CMPK2	33.5541	-0.671677	0.227708		CMPK2	30.3276	-0.563649	0.179251		CMPK2	29.8898	-1.2507	0.0195994
ASPN	44.6405	-0.12655	0.931565		ASPN	44.8388	0.0388487	0.999811		ASPN	59.8139	0.815324	0.203034
DNASE2B	11.5269	0.319147	NA		DNASE2B	7.61858	0.00682479	0.999811		DNASE2B	9.97486	0.550994	0.580117
ASPSCR1	519.959	0.099852	0.867563		ASPSCR1	442.785	-0.0396712	0.999811		ASPSCR1	446.387	-0.0344683	0.918367
LOC100507331	9.38613	-0.0588883	NA		LOC100507331	9.25518	0.017672	0.999811		LOC100507331	11.0133	0.490228	0.581296
FAM72A	32.5142	-1.46514	0.000205491		FAM72A	49.0705	0.0480002	0.999811		FAM72A	30.0977	-3.09823	4.11984e-08
ASTE1	278.497	-0.207613	0.647638		ASTE1	258.467	-0.112281	0.999811		ASTE1	244.797	-0.368669	0.20537
LOC100507218	3.35996	0.291731	NA		LOC100507218	3.70137	0.194806	0.999811		LOC100507218	8.74327	2.33416	0.00147509
ACCN3	18.0357	0.127032	0.930002		ACCN3	14.3026	-0.0328817	0.999811		ACCN3	15.703	0.119444	0.901404
EDN2	29.8418	0.874951	0.0670471		EDN2	21.9554	0.385915	0.793558		EDN2	30.2638	1.51085	0.00377637
TBX10	6.42641	0.0207615	NA		TBX10	5.50893	-0.0097801	0.999811		TBX10	7.33883	0.53558	0.58177
ASXL1	1008.38	-0.0931892	0.882314		ASXL1	1027.82	0.240397	0.999811		ASXL1	876.958	-0.25415	0.350296
ASXL2	574.79	0.141589	0.737139		ASXL2	583.003	0.317679	0.999811		ASXL2	611.712	0.650905	0.114088
CHRM3	8.10479	-0.241012	NA		CHRM3	7.83677	-0.0910377	0.999811		CHRM3	7.27514	-0.548795	0.581963
TAS2R46	9.20047	-0.052989	NA		TAS2R46	8.75015	0.00654215	0.999811		TAS2R46	11.2579	0.532173	0.582012
ATAD1	1166.08	0.0678314	0.887751		ATAD1	1009.94	-0.0289485	0.999811		ATAD1	1077.65	0.177536	0.558557
RNU86	9.97461	0.413174	NA		RNU86	10.4323	0.331478	0.801818		RNU86	7.74138	0.517542	0.58278
ATAD2B	1649.19	-0.0269486	0.972579		ATAD2B	1429.54	-0.13813	0.999811		ATAD2B	1633.49	0.286053	0.350208
SYT15	22.0197	0.198278	0.874029		SYT15	21.7576	0.220132	0.999811		SYT15	31.1147	1.33731	0.0170855
ATAD3B	154.402	-0.0139231	0.990979		ATAD3B	147.303	0.138238	0.999811		ATAD3B	121.464	-0.549572	0.113231
IGSF6	10.7064	-0.127369	NA		IGSF6	9.98239	-0.0509344	0.999811		IGSF6	14.5557	0.561708	0.58296
SNORD72	10.2027	-0.357572	NA		SNORD72	12.0057	0.0310745	0.999811		SNORD72	9.89573	-0.501198	0.584049
ATAT1	0	NA	NA		ATAT1	0	NA	NA		ATAT1	0	NA	NA
OTUD7A	11.7963	0.0643716	NA		OTUD7A	11.9615	0.10491	0.999811		OTUD7A	12.2916	0.477878	0.58661
ATE1	581.472	-0.0774405	0.885226		ATE1	539.064	0.0154481	0.999811		ATE1	539.367	0.0102084	0.978345
ATF1	915.146	-0.116123	0.770869		ATF1	822.951	-0.111524	0.999811		ATF1	787.728	-0.321165	0.224566
ATF2	956.237	-0.106076	0.803924		ATF2	874.01	-0.0607229	0.999811		ATF2	838.872	-0.232308	0.435311
TMEM8B	21.3212	-0.0373937	0.985012		TMEM8B	23.9394	0.215797	0.999811		TMEM8B	31.3571	1.15615	0.0357422
ATF4	1811.93	0.0980101	0.869681		ATF4	1661.61	0.171087	0.999811		ATF4	1534.3	-0.0863074	0.811005
ATF5	213.611	-0.329271	0.490565		ATF5	200.622	-0.20508	0.999811		ATF5	190.841	-0.49082	0.229367
ATF6	1332.94	-0.0717859	0.852939		ATF6	1225.8	-0.00309555	0.999811		ATF6	1172.88	-0.173596	0.490842
ATF6B	21.6448	-0.0604764	0.972153		ATF6B	20.0048	0.00751189	0.999811		ATF6B	20.8165	0.106085	0.903846
ATF7	185.888	0.000545039	0.998709		ATF7	196.635	0.320254	0.999811		ATF7	208.895	0.630246	0.241886
ATF7IP	780.288	-0.27514	0.349861		ATF7IP	773.224	0.00686939	0.999811		ATF7IP	739.618	-0.157519	0.644679
C10orf95	44.1184	-0.16464	0.88102		C10orf95	40.8957	-0.0681894	0.999811		C10orf95	31.9716	-1.25872	0.0188221
ATG10	171.143	-0.0943776	0.907822		ATG10	156.897	-0.0332663	0.999811		ATG10	145.875	-0.336432	0.335394
ATG12	811.092	-0.0699173	0.904562		ATG12	721.402	-0.099088	0.999811		ATG12	726.569	-0.102931	0.77258
ATG13	1414.8	0.243111	0.351793		ATG13	1130.13	-0.0725131	0.999811		ATG13	1333.4	0.446626	0.0553431
SFTPB	8.3837	0.274678	NA		SFTPB	4.7341	-0.107348	0.999811		SFTPB	7.40685	0.519465	0.587689
ATG16L1	1002.77	0.264462	0.414149		ATG16L1	816.247	0.0129655	0.999811		ATG16L1	914.696	0.377	0.165382
ATG16L2	152.668	-0.159441	0.83088		ATG16L2	139.072	-0.124725	0.999811		ATG16L2	154.443	0.191994	0.624597
PLXNA2	33.5936	0.674078	0.288552		PLXNA2	24.7674	0.365775	0.78793		PLXNA2	32.9542	1.41948	0.0399871
OMG	25.2297	0.291562	0.781142		OMG	18.402	-0.0268076	0.999811		OMG	33.2009	1.25688	0.0492284
PAPPA	15.2922	0.879099	0.0772189		PAPPA	17.9281	0.711577	0.00333619		PAPPA	33.3019	3.20793	6.27753e-07
LOC284440	24.7858	0.707131	0.220614		LOC284440	17.3744	0.217151	0.999811		LOC284440	33.3041	1.83302	0.000408707
ATG4B	572.606	-0.0274009	0.965507		ATG4B	500.639	-0.110793	0.999811		ATG4B	528.114	0.0498677	0.88054
ATG4C	174.108	-0.268365	0.600289		ATG4C	174.488	0.038011	0.999811		ATG4C	146.064	-0.66727	0.0564438
ATG4D	430.334	-0.17427	0.644666		ATG4D	392.039	-0.130564	0.999811		ATG4D	422.319	0.0870596	0.793052
ATG5	1139.84	-0.208868	0.349861		ATG5	1057.25	-0.119423	0.999811		ATG5	1004.23	-0.355225	0.0929525
STARD9	29.8319	0.631423	0.341436		STARD9	35.2864	0.825833	0.00432124		STARD9	33.519	1.64875	0.000564885
ATG9A	905.538	-0.0203986	0.972384		ATG9A	812.964	-0.0232207	0.999811		ATG9A	847.558	0.112068	0.666613
ACTL8	39.4156	-0.547197	0.455068		ACTL8	42.1497	-0.224401	0.999811		ACTL8	33.8728	-1.62246	0.0218242
ATHL1	163.764	0.383716	0.350173		ATHL1	118.514	-0.144497	0.999811		ATHL1	128.827	0.0857807	0.8585
ATIC	453.94	-0.0878449	0.931159		ATIC	611.266	0.234776	0.999811		ATIC	522.639	0.482094	0.608615
ATL1	17.5325	0.205826	0.868799		ATL1	18.3953	0.268926	0.999811		ATL1	16.2806	0.436583	0.605366
RADIL	42.3993	-0.78605	0.0779983		RADIL	49.8347	-0.045513	0.999811		RADIL	34.1574	-2.2159	2.16294e-05
ATL3	1576.45	-0.209709	0.51307		ATL3	1461.7	-0.122208	0.999811		ATL3	1393.26	-0.343932	0.20537
ATM	942.95	0.0322492	0.967912		ATM	925.633	0.26937	0.999811		ATM	811.232	-0.118595	0.719872
ATMIN	5110.52	0.08	0.871406		ATMIN	4329.32	-0.0900202	0.999811		ATMIN	4536.26	0.0559527	0.869065
WASH2P	14.3374	0.197281	0.875314		WASH2P	12.5358	0.0998038	0.999811		WASH2P	13.5057	0.457836	0.588965
CTF1	13.3134	0.210725	0.866902		CTF1	11.6825	0.119601	0.999811		CTF1	7.962	-0.552285	0.590574
SLC8A3	4.23772	0.258619	NA		SLC8A3	3.76704	0.115935	0.999811		SLC8A3	9.3604	1.91609	0.0119585
AGBL2	13.8813	0.0953809	0.951446		AGBL2	14.1372	0.183788	0.999811		AGBL2	13.8097	0.445923	0.590731
ATOX1	815.692	0.00501276	0.99327		ATOX1	728.616	-0.00635322	0.999811		ATOX1	694.543	-0.19325	0.539514
KIF26B	6.43108	0.453212	NA		KIF26B	4.09521	0.0930152	0.999811		KIF26B	9.66095	1.79476	0.0156042
USP32P2	18.9384	0.652533	0.299491		USP32P2	14.8067	0.271827	0.999811		USP32P2	13.0174	0.454328	0.590956
ATP10D	42.1838	0.661596	0.305154		ATP10D	55.683	0.921334	0.000747396		ATP10D	23.3591	0.142105	0.876571
ATP11A	357.718	0.124028	0.821861		ATP11A	367.855	0.380526	0.784038		ATP11A	353.258	0.425851	0.401366
ATP11B	1851.34	-0.0519756	0.947959		ATP11B	1618.56	-0.140394	0.999811		ATP11B	1755.75	0.115127	0.760263
ATP11C	1957.7	-0.171531	0.490565		ATP11C	1814.45	-0.0793107	0.999811		ATP11C	1797.31	-0.142335	0.65087
PRPS1L1	13.224	-0.18362	0.887343		PRPS1L1	12.105	-0.0825359	0.999811		PRPS1L1	11.4574	-0.48886	0.591038
ATP13A1	606.919	-0.191346	0.711641		ATP13A1	606.649	0.0952031	0.999811		ATP13A1	623.092	0.205802	0.606734
ATP13A2	516.514	0.126175	0.777246		ATP13A2	443.588	0.00319805	0.999811		ATP13A2	453.41	0.0740746	0.829531
ATP13A3	4568.75	0.00474206	0.992842		ATP13A3	4057.91	-0.0288798	0.999811		ATP13A3	4401.56	0.23778	0.263189
ADAM20	13.8027	0.25228	0.826016		ADAM20	9.87141	0.00160298	0.999811		ADAM20	18.6671	1.22389	0.113856
BNC1	8.74267	0.167094	NA		BNC1	9.23593	0.152681	0.999811		BNC1	8.70681	0.533013	0.591074
ATP1A1	8109.44	-0.221411	0.410603		ATP1A1	7737.61	-0.0456602	0.999811		ATP1A1	8245.79	0.154237	0.689166
ATP1A1OS	236	0.127467	0.873675		ATP1A1OS	200.898	-0.0075051	0.999811		ATP1A1OS	224.33	0.342977	0.393077
KRT16	6.98304	0.358098	NA		KRT16	4.20361	0.00641213	0.999811		KRT16	11.0499	1.69004	0.0188202
ATP1A3	27.7322	-0.188982	0.870437		ATP1A3	25.4873	-0.110076	0.999811		ATP1A3	22.9261	-0.642942	0.323847
MIR23A	9.4328	0.139961	NA		MIR23A	6.78459	-0.0597079	0.999811		MIR23A	9.24953	0.49202	0.591216
ATP1B1	2623	0.146699	0.555799		ATP1B1	2119.64	-0.161076	0.999811		ATP1B1	2204.49	-0.0513047	0.870686
ANGPT4	5.46733	0.688668	NA		ANGPT4	3.55751	0.202408	0.999811		ANGPT4	11.198	2.71299	5.92535e-05
MIR155HG	6.1682	0.160853	NA		MIR155HG	6.1903	0.13335	0.999811		MIR155HG	11.2441	1.51812	0.0469454
CCNB3	12.5127	0.0248778	NA		CCNB3	13.165	0.151439	0.999811		CCNB3	9.36865	-0.500039	0.591261
ATP2A1	49.976	0.11583	0.927292		ATP2A1	38.5879	-0.17015	0.999811		ATP2A1	45.4141	0.191916	0.776416
C20orf160	36.8136	-0.790428	0.161489		C20orf160	43.2991	-0.149206	0.999811		C20orf160	34.6727	-1.41341	0.0274891
ATP2A3	2678.23	0.0940789	0.928108		ATP2A3	2214.68	-0.126297	0.999811		ATP2A3	2590.37	0.346314	0.503341
ATP2B1	6689.47	-0.127794	0.780761		ATP2B1	5877.13	-0.196789	0.999811		ATP2B1	5733.65	-0.356783	0.193359
LOC399744	7.59536	0.158433	NA		LOC399744	5.90406	0.0110283	0.999811		LOC399744	7.60142	0.540476	0.592473
PPIL6	11.3779	0.145941	NA		PPIL6	11.5072	0.140198	0.999811		PPIL6	7.6809	-0.518967	0.592473
ATP2B4	249.612	-0.0145362	0.990816		ATP2B4	268.326	0.316647	0.999811		ATP2B4	240.637	0.211724	0.596987
ATP2C1	1951.16	-0.108002	0.821251		ATP2C1	1850.49	0.0475938	0.999811		ATP2C1	1826.49	0.00498259	0.990812
ATP2C2	1621.69	0.121631	0.89761		ATP2C2	1273.57	-0.208313	0.999811		ATP2C2	1396.85	0.0246285	0.969512
ATG9B	7.44942	0.449096	NA		ATG9B	4.25931	0.0318354	0.999811		ATG9B	11.6427	1.76961	0.0169956
C1QTNF8	9.55432	0.561494	NA		C1QTNF8	7.42934	0.246772	0.999811		C1QTNF8	11.6467	1.78735	0.0133549
ATP5A1	7068.55	-0.0468561	0.934583		ATP5A1	6372.27	-0.0393111	0.999811		ATP5A1	6113.73	-0.206208	0.514
ATP5B	10458.2	-0.289852	0.566785		ATP5B	10144	-0.0746538	0.999811		ATP5B	9231.98	-0.482088	0.187408
ATP5C1	3585.18	-0.153976	0.689642		ATP5C1	3381.54	-0.0140609	0.999811		ATP5C1	3099.78	-0.356096	0.245177
ATP5D	703.948	-0.202433	0.736408		ATP5D	682.169	0.00823995	0.999811		ATP5D	616.383	-0.384914	0.326933
ATP5E	108.298	-0.114623	0.918017		ATP5E	97.853	-0.0846043	0.999811		ATP5E	86.8716	-0.623834	0.176754
ATP5EP2	1986.06	0.0286124	0.971676		ATP5EP2	1718.08	-0.0721192	0.999811		ATP5EP2	1597.61	-0.389389	0.0997224
ATP5F1	4022.91	-0.10629	0.754043		ATP5F1	3695.22	-0.0436969	0.999811		ATP5F1	3531.93	-0.228485	0.449808
ATP5G1	525.174	-0.0728976	0.917764		ATP5G1	470.244	-0.0828281	0.999811		ATP5G1	431.7	-0.451114	0.149061
ATP5G2	2591.08	0.0191642	0.977537		ATP5G2	2233.64	-0.0949532	0.999811		ATP5G2	2174.47	-0.229236	0.505221
ATP5G3	2688.08	-0.220074	0.455032		ATP5G3	2428.46	-0.21182	0.999811		ATP5G3	2285.31	-0.522827	0.0714308
ATP5H	1909.32	-0.0769594	0.855939		ATP5H	1742.11	-0.0339539	0.999811		ATP5H	1645.08	-0.261308	0.407271
ATP5I	1373.02	-0.134785	0.767108		ATP5I	1287.15	-0.0112457	0.999811		ATP5I	1192.36	-0.312664	0.314003
ATP5J	454.472	-0.0335757	0.974696		ATP5J	442.603	0.174785	0.999811		ATP5J	397.295	-0.148466	0.633631
ATP5J2	2195.75	-0.130194	0.780244		ATP5J2	1954.57	-0.151771	0.999811		ATP5J2	1889.85	-0.343933	0.265423
ATP5J2-PTCD1	0	NA	NA		ATP5J2-PTCD1	0	NA	NA		ATP5J2-PTCD1	0	NA	NA
LHX2	43.9985	-0.587838	0.278132		LHX2	45.5716	-0.181743	0.999811		LHX2	34.9849	-1.7021	0.00139382
CDKL4	12.1632	0.251219	NA		CDKL4	7.17094	-0.138937	0.999811		CDKL4	11.0477	0.489127	0.594878
ATP5O	1387.65	-0.0917338	0.904767		ATP5O	1257.82	-0.0696144	0.999811		ATP5O	1179.48	-0.341289	0.339077
ATP5S	151.586	0.0902289	0.925369		ATP5S	130.21	-0.0213309	0.999811		ATP5S	134.357	0.0711442	0.885856
ATP5SL	566.81	0.064184	0.903842		ATP5SL	516.35	0.111975	0.999811		ATP5SL	491.89	-0.0482653	0.890105
ATP6AP1	5401.81	0.0827937	0.899547		ATP6AP1	4332.2	-0.226823	0.999811		ATP6AP1	4867.82	0.112834	0.756643
LOC727710	3.67966	0.0209934	NA		LOC727710	4.66313	0.112457	0.999811		LOC727710	12.1432	2.15281	0.00137306
HSD17B7P2	27.5344	0.389297	0.655565		HSD17B7P2	19.7736	0.0215131	0.999811		HSD17B7P2	35.1726	1.36394	0.0122903
ATP6V0A1	510.142	0.0486797	0.95632		ATP6V0A1	433.933	-0.108496	0.999811		ATP6V0A1	515.84	0.432206	0.15116
ATP6V0A2	1274.45	-0.0392913	0.940063		ATP6V0A2	1110.55	-0.123657	0.999811		ATP6V0A2	1133.95	-0.0901785	0.761566
ATP6V0A4	566.093	0.270927	0.760244		ATP6V0A4	441.889	-0.00714701	0.999811		ATP6V0A4	381.772	-0.574373	0.32079
ATP6V0B	1664.74	0.120065	0.648115		ATP6V0B	1416.65	-0.0280445	0.999811		ATP6V0B	1440.67	0.0170492	0.960436
ATP6V0C	743.589	0.0532914	0.944729		ATP6V0C	645.875	-0.0370106	0.999811		ATP6V0C	747.554	0.411836	0.308873
ATP6V0CP3	0	NA	NA		ATP6V0CP3	0	NA	NA		ATP6V0CP3	0	NA	NA
ATP6V0D1	2685.41	0.0824715	0.874709		ATP6V0D1	2154.92	-0.22574	0.999811		ATP6V0D1	2527.86	0.25388	0.351899
MIR635	13.0598	0.161984	0.904767		MIR635	10.6586	0.0291422	0.999811		MIR635	12.5992	0.465561	0.595329
ATP6V0E1	3513.81	0.116346	0.846076		ATP6V0E1	2887.59	-0.134779	0.999811		ATP6V0E1	3140.21	0.128339	0.74096
ATP6V0E2	1166.89	-0.107009	0.809206		ATP6V0E2	1051.83	-0.091984	0.999811		ATP6V0E2	976.03	-0.425322	0.130334
ATP6V1A	6150.04	0.0728435	0.88166		ATP6V1A	5081.33	-0.180649	0.999811		ATP6V1A	6067.48	0.388832	0.084397
SLC22A31	9.55966	-0.0789531	NA		SLC22A31	8.29263	-0.0732326	0.999811		SLC22A31	7.45875	-0.5438	0.595329
ATP6V1B2	962.542	0.103577	0.848754		ATP6V1B2	838.675	0.0249999	0.999811		ATP6V1B2	937.198	0.381711	0.217752
ATP6V1C1	3277.76	0.208951	0.481204		ATP6V1C1	2634.26	-0.103253	0.999811		ATP6V1C1	3101.62	0.419481	0.0547481
ATP6V1C2	64.6905	0.247393	0.748518		ATP6V1C2	50.1365	-0.0854782	0.999811		ATP6V1C2	53.5445	0.0888495	0.88721
KIAA1614	24.8497	0.208978	0.855985		KIAA1614	21.0261	0.0639746	0.999811		KIAA1614	35.1882	1.31508	0.022285
ATP6V1E1	1826.97	0.165841	0.702951		ATP6V1E1	1493.29	-0.0884342	0.999811		ATP6V1E1	1700.81	0.320094	0.217916
ATP6V1E2	44.7839	0.0454329	0.97837		ATP6V1E2	44.1108	0.182465	0.999811		ATP6V1E2	37.9968	-0.127176	0.856199
ATP6V1F	1437.9	0.0649582	0.908336		ATP6V1F	1230.24	-0.0697195	0.999811		ATP6V1F	1232.02	-0.0890386	0.79161
CCDC42B	8.09901	-0.00160897	NA		CCDC42B	6.26365	-0.0627587	0.999811		CCDC42B	9.86818	0.542076	0.595359
LOC439990	10.8876	0.363204	NA		LOC439990	8.83745	0.166419	0.999811		LOC439990	8.27518	0.54823	0.596066
ATP6V1G2-DDX39B	0	NA	NA		ATP6V1G2-DDX39B	0	NA	NA		ATP6V1G2-DDX39B	0	NA	NA
LOC641298	12.4055	0.0691244	NA		LOC641298	10.1917	-0.0433963	0.999811		LOC641298	12.687	0.444309	0.598712
ATP6V1H	1375.12	0.26048	0.523392		ATP6V1H	1094.64	-0.0473767	0.999811		ATP6V1H	1312.04	0.5065	0.097692
FBXL13	35.3827	0.520767	0.457955		FBXL13	41.2869	0.620528	0.0824365		FBXL13	35.6182	1.09965	0.0252799
ATP7B	330.762	0.0910835	0.898134		ATP7B	294.436	0.0660659	0.999811		ATP7B	323.457	0.383696	0.163949
ATP8A1	467.001	0.207148	0.834588		ATP8A1	366.644	-0.0830331	0.999811		ATP8A1	451.268	0.495294	0.373767
ATP8A2	76.5894	0.476002	0.337317		ATP8A2	57.4805	0.0840942	0.999811		ATP8A2	54.5765	-0.0493017	0.936394
ATP8B1	1871.41	-0.0745695	0.886771		ATP8B1	1646.57	-0.148861	0.999811		ATP8B1	1695.96	-0.0682976	0.830104
ATP8B2	2624.55	0.429319	0.184712		ATP8B2	1926.25	-0.0774057	0.999811		ATP8B2	2370.62	0.560045	0.0525098
TRPM5	14.9393	-0.0348496	0.985702		TRPM5	12.3425	-0.0965359	0.999811		TRPM5	11.4392	-0.527261	0.598725
KRT37	8.12615	0.311379	NA		KRT37	4.25592	-0.0327452	0.999811		KRT37	12.5829	1.62314	0.0322142
ATP8B5P	131.205	0.205972	0.762692		ATP8B5P	102.936	-0.115095	0.999811		ATP8B5P	116.031	0.221167	0.624438
ATP9A	7668.1	0.204194	0.664322		ATP9A	6084.6	-0.140686	0.999811		ATP9A	6936.41	0.278987	0.41309
ATP9B	221.649	-0.0332551	0.97693		ATP9B	207.481	0.0811821	0.999811		ATP9B	213.789	0.185307	0.65087
ATPAF1	848.047	-0.22103	0.505284		ATPAF1	785.374	-0.143392	0.999811		ATPAF1	729.145	-0.479757	0.0714308
SYT8	6.82331	0.220797	NA		SYT8	4.75143	-0.0099176	0.999811		SYT8	12.5974	1.69344	0.0213278
ATPAF2	301.955	0.153622	0.76791		ATPAF2	261.745	0.0659296	0.999811		ATPAF2	252.956	-0.0470377	0.901131
ATPBD4	157.08	-0.0296204	0.97658		ATPBD4	137.429	-0.0866057	0.999811		ATPBD4	135.071	-0.205317	0.609033
ATPIF1	836.625	0.0773605	0.894094		ATPIF1	700.704	-0.121847	0.999811		ATPIF1	780.505	0.219695	0.468953
ATR	2267.35	-0.247104	0.134573		ATR	2123.96	-0.135287	0.999811		ATR	2059.95	-0.27837	0.179598
KCNB1	4.21189	0.157266	NA		KCNB1	4.40758	0.123337	0.999811		KCNB1	12.7016	2.21271	0.00152593
SNTB1	32.2512	0.729837	0.146914		SNTB1	21.5753	0.140955	0.999811		SNTB1	35.8821	1.48282	0.00220744
ATRNL1	44.6763	0.081579	0.959962		ATRNL1	45.9736	0.180166	0.999811		ATRNL1	36.678	-0.0700384	0.950651
ATRX	2758.1	0.0751191	0.872875		ATRX	2562.75	0.16948	0.999811		ATRX	2791.09	0.459541	0.132272
RGS2	15.4894	0.115288	0.938689		RGS2	16.5745	0.200054	0.999811		RGS2	35.8939	1.9928	0.000690078
ATXN10	1041.4	-0.0589416	0.92283		ATXN10	1003.27	0.130419	0.999811		ATXN10	965.928	0.0315598	0.927715
ATXN1L	1742.16	0.0290734	0.959962		ATXN1L	1579.91	0.0624323	0.999811		ATXN1L	1697.77	0.298981	0.288235
ATXN2	382.536	0.0581011	0.94982		ATXN2	355.103	0.127413	0.999811		ATXN2	408.936	0.571974	0.220355
ATXN2L	486.05	-0.0770966	0.933171		ATXN2L	617.834	0.235719	0.999811		ATXN2L	572.105	0.66936	0.215153
PCDH17	65.8662	0.236949	0.845162		PCDH17	47.4656	-0.0866463	0.999811		PCDH17	35.8942	-1.4675	0.0256407
MGC3771	10.9439	-0.108157	NA		MGC3771	9.89145	-0.0709738	0.999811		MGC3771	12.7628	0.447191	0.598873
ATXN7	1689.37	-0.188653	0.574879		ATXN7	1596.81	-0.0412664	0.999811		ATXN7	1642.25	0.0391506	0.922243
ATXN7L1	157.48	-0.101222	0.898602		ATXN7L1	143.643	-0.0587354	0.999811		ATXN7L1	150.489	0.0770047	0.869086
ATXN7L2	164.657	-0.0768421	0.928756		ATXN7L2	148.466	-0.064144	0.999811		ATXN7L2	131.566	-0.586246	0.0894704
ATXN7L3	1173.8	0.0759727	0.86839		ATXN7L3	1023.38	-0.0030597	0.999811		ATXN7L3	1089.1	0.197402	0.462558
ATXN7L3B	4998.4	-0.0854738	0.806511		ATXN7L3B	4458.64	-0.112904	0.999811		ATXN7L3B	4431.39	-0.164077	0.485667
CT62	14.2467	0.400394	0.638773		CT62	12.2689	0.196362	0.999811		CT62	10.8742	0.536208	0.600069
AUH	221.889	0.0100764	0.990979		AUH	200.713	0.0332347	0.999811		AUH	195.178	-0.0674492	0.867496
AUP1	1667.85	-0.11318	0.770303		AUP1	1464.48	-0.201977	0.999811		AUP1	1559.62	-0.00586508	0.988649
FAM72D	41.9045	-1.27329	0.00143627		FAM72D	57.2696	-0.0536474	0.999811		FAM72D	36.1057	-3.68603	3.16595e-11
MFSD4	26.3438	0.468125	0.538261		MFSD4	20.785	0.158976	0.999811		MFSD4	36.3091	1.61846	0.00088193
LOC284080	8.08155	0.440722	NA		LOC284080	6.38702	0.153869	0.999811		LOC284080	13.1241	1.86704	0.00794857
GPR75	23.8619	0.22037	0.853075		GPR75	22.168	0.176167	0.999811		GPR75	36.4215	1.54639	0.00158285
DDN	13.5324	0.0999068	0.94982		DDN	10.9957	-0.00741539	0.999811		DDN	13.9474	0.486776	0.600566
AUTS2	55.6406	0.177579	0.868799		AUTS2	60.1586	0.383496	0.852161		AUTS2	43.6116	-0.191762	0.789128
AVEN	296.268	0.0811782	0.888517		AVEN	255.053	-0.0262791	0.999811		AVEN	251.336	-0.102619	0.778946
AVIL	72.9968	0.259373	0.762743		AVIL	57.2736	-0.0331808	0.999811		AVIL	69.8698	0.524174	0.382334
AVL9	1594.53	0.150426	0.689098		AVL9	1369.25	0.0336728	0.999811		AVL9	1528.7	0.391012	0.0749946
AVP	0	NA	NA		AVP	0	NA	NA		AVP	0	NA	NA
KRT20	42.3945	0.895024	0.0858429		KRT20	22.1924	0.153322	0.999811		KRT20	36.4502	1.42383	0.0146499
AVPR1A	0	NA	NA		AVPR1A	0	NA	NA		AVPR1A	0	NA	NA
AVPR1B	0	NA	NA		AVPR1B	0	NA	NA		AVPR1B	0	NA	NA
EMX1	4.03118	-0.143021	NA		EMX1	5.30205	0.0760486	0.999811		EMX1	13.22	1.9052	0.00506032
AWAT1	0	NA	NA		AWAT1	0	NA	NA		AWAT1	0	NA	NA
ARHGDIB	9.7438	0.391744	NA		ARHGDIB	6.96634	0.0821745	0.999811		ARHGDIB	13.2352	1.48406	0.0385709
RAD9B	12.6001	-0.193092	NA		RAD9B	10.9766	-0.136457	0.999811		RAD9B	10.9447	-0.482086	0.601148
AXIN1	1264.6	-0.189936	0.718345		AXIN1	1167.31	-0.119185	0.999811		AXIN1	1142.82	-0.236291	0.559194
AXIN2	59.6624	0.010884	0.993804		AXIN2	66.6905	0.336852	0.999811		AXIN2	44.8336	-0.614518	0.358354
PID1	32.6755	0.583111	0.375385		PID1	27.1175	0.33779	0.99077		PID1	36.6748	1.37187	0.0112368
AZGP1	50.8786	0.504024	0.358222		AZGP1	43.3887	0.333065	0.999811		AZGP1	43.4468	0.571896	0.27269
DNMT3L	7.4193	0.203041	NA		DNMT3L	5.57184	0.0265906	0.999811		DNMT3L	13.3567	1.67087	0.0171743
AZI1	428.536	-0.267407	0.557202		AZI1	405.199	-0.123352	0.999811		AZI1	370.005	-0.537215	0.123683
AZI2	836.866	0.0595649	0.912336		AZI2	740.671	0.0251355	0.999811		AZI2	756.42	0.0940592	0.780381
ANGPTL2	29.6919	0.19957	0.867563		ANGPTL2	23.9855	-0.00394773	0.999811		ANGPTL2	37.0346	1.08549	0.0449046
SLC7A7	10.6297	-0.0370477	NA		SLC7A7	12.6073	0.120787	0.999811		SLC7A7	12.3936	0.485823	0.601165
B2M	4955.34	-0.0185187	0.978109		B2M	4399.74	-0.053449	0.999811		B2M	4338.75	-0.121299	0.704453
TMEM59L	11.6703	0.221363	NA		TMEM59L	9.39732	0.0574541	0.999811		TMEM59L	10.5884	0.51125	0.601456
B3GALNT2	1000.45	-0.186713	0.576503		B3GALNT2	967.433	0.0300314	0.999811		B3GALNT2	916.376	-0.174865	0.524672
LOC100507300	9.5104	-0.160054	NA		LOC100507300	8.82592	-0.0761703	0.999811		LOC100507300	11.9303	0.473408	0.602567
B3GALT2	101.947	-0.151551	0.894094		B3GALT2	85.8208	-0.30815	0.999811		B3GALT2	111.402	0.377566	0.52732
BOLL	9.40272	0.255509	NA		BOLL	7.24839	0.0381155	0.999811		BOLL	8.40236	0.492995	0.606393
TBX4	9.50078	0.446831	NA		TBX4	4.06826	-0.120963	0.999811		TBX4	13.6024	1.73866	0.00893771
B3GALT6	520.408	0.020439	0.979868		B3GALT6	466.352	0.018745	0.999811		B3GALT6	448.581	-0.130062	0.719817
2015-09-04	22.707	-0.0143349	0.992842		42251	22.1377	0.0968043	0.999811		2015-09-04	37.262	1.43925	0.00157483
MUC2	5.84573	0.134402	NA		MUC2	7.68038	0.116723	0.999811		MUC2	13.7028	1.80936	0.0180952
ETV7	9.321	0.512635	NA		ETV7	6.12691	0.129586	0.999811		ETV7	13.8492	1.89544	0.0126091
B3GAT3	723.906	-0.0452807	0.953364		B3GAT3	619.137	-0.193625	0.999811		B3GAT3	663.461	0.0067274	0.984696
B3GNT1	409.993	-0.19121	0.709409		B3GNT1	375.264	-0.136396	0.999811		B3GNT1	418.484	0.185799	0.700939
B3GNT2	1150.67	0.000422999	0.998638		B3GNT2	992.154	-0.111279	0.999811		B3GNT2	1058.88	0.0792288	0.803399
B3GNT3	179.778	0.311623	0.618753		B3GNT3	139.875	-0.00941644	0.999811		B3GNT3	149.766	0.19428	0.740653
B3GNT4	38.7032	-0.305752	0.729792		B3GNT4	37.9954	-0.0742897	0.999811		B3GNT4	38.0576	-0.152023	0.831999
B3GNT5	19.4885	0.360945	0.698016		B3GNT5	22.9698	0.429844	0.47652		B3GNT5	17.3029	0.574644	0.447774
BAALC	11.0354	0.361983	NA		BAALC	7.17441	0.0132239	0.999811		BAALC	14.0069	1.44573	0.0355295
ALK	5.34654	0.341791	NA		ALK	3.71059	0.104298	0.999811		ALK	7.00155	1.16549	NA
B3GNT8	20.9153	0.12546	0.931667		B3GNT8	19.2275	0.117586	0.999811		B3GNT8	21.7322	0.587453	0.386202
B3GNT9	79.0809	-0.055931	0.960621		B3GNT9	72.2028	-0.0132477	0.999811		B3GNT9	74.7793	0.0872552	0.877911
B3GNTL1	60.0209	-0.0962405	0.935684		B3GNTL1	54.9886	-0.0323788	0.999811		B3GNTL1	52.5558	-0.237196	0.701201
B4GALNT1	303.346	-0.377545	0.261593		B4GALNT1	293.665	-0.161237	0.999811		B4GALNT1	265.656	-0.6365	0.0566056
LINC00311	5.21247	-0.131351	NA		LINC00311	6.64592	0.0752502	0.999811		LINC00311	15.0947	1.94281	0.00238177
CFLAR-AS1	11.5806	0.521788	NA		CFLAR-AS1	10.3457	0.2698	0.999811		CFLAR-AS1	15.2786	1.53365	0.0378028
B4GALNT4	545.955	-0.0136012	0.989882		B4GALNT4	488.124	-0.0224845	0.999811		B4GALNT4	481.742	-0.0886648	0.869824
B4GALT1	1664.72	0.252312	0.700607		B4GALT1	1527.7	0.224845	0.999811		B4GALT1	1643.6	0.60051	0.129743
B4GALT2	761.935	0.0887005	0.933171		B4GALT2	738.404	0.307337	0.845091		B4GALT2	594.683	-0.393137	0.365951
B4GALT3	760.572	-0.0880159	0.850447		B4GALT3	669.925	-0.156924	0.999811		B4GALT3	649.116	-0.318381	0.304621
B4GALT4	725.529	0.0405914	0.959967		B4GALT4	574.105	-0.308614	0.999811		B4GALT4	617.213	-0.146641	0.677302
B4GALT5	725.479	0.145083	0.867287		B4GALT5	671.584	0.2239	0.999811		B4GALT5	641.856	0.139556	0.809509
B4GALT6	42.8223	-0.117977	0.922421		B4GALT6	44.5328	0.115719	0.999811		B4GALT6	39.2306	-0.1126	0.869015
B4GALT7	386.913	0.0937007	0.914554		B4GALT7	335.782	0.00783294	0.999811		B4GALT7	338.33	0.023903	0.968868
B7H6	219.525	0.116184	0.928473		B7H6	184.335	-0.0278989	0.999811		B7H6	262.81	0.898279	0.0997719
B9D1	121.285	0.22028	0.79693		B9D1	103.627	0.113063	0.999811		B9D1	107.526	0.260949	0.659165
B9D2	58.6336	-0.267251	0.735217		B9D2	54.4011	-0.173172	0.999811		B9D2	50.959	-0.543279	0.296653
GPR18	30.5647	0.433725	0.59699		GPR18	24.8021	0.206515	0.999811		GPR18	37.3647	1.28374	0.0401637
C2orf82	8.83529	0.0210556	NA		C2orf82	6.43599	-0.122548	0.999811		C2orf82	9.67649	0.489004	0.606728
BABAM1	1195.59	-0.00201763	0.996547		BABAM1	1065.6	-0.023357	0.999811		BABAM1	1009.48	-0.239575	0.389128
HSD17B6	41.7386	-0.848957	0.0744595		HSD17B6	47.3739	-0.190388	0.999811		HSD17B6	37.5599	-1.47981	0.0106447
PLEKHG7	12.533	-0.0908103	NA		PLEKHG7	13.1994	0.0744149	0.999811		PLEKHG7	14.9485	0.470328	0.612686
BACE2	978.338	0.0741931	0.862924		BACE2	881.505	0.0929839	0.999811		BACE2	913.941	0.218216	0.350614
BACH1	1220.4	0.31868	0.265972		BACH1	1101.9	0.345943	0.580402		BACH1	1043.03	0.243482	0.375336
BACH2	16.5771	-0.0586317	0.974212		BACH2	19.095	0.207299	0.999811		BACH2	14.8334	-0.130576	0.897675
BAD	887.82	-0.0422649	0.951896		BAD	822.889	0.0523244	0.999811		BAD	714.34	-0.49793	0.0733002
ITIH2	13.6494	0.182576	0.888297		ITIH2	11.0801	0.0346671	0.999811		ITIH2	12.6929	0.43655	0.616631
BAG2	119.538	0.462943	0.505407		BAG2	135.244	0.838377	0.0028408		BAG2	72.5102	-0.530997	0.239616
BAG3	2574.19	0.327343	0.438606		BAG3	1955.43	-0.0909901	0.999811		BAG3	2458.65	0.587004	0.106621
BAG4	730.17	-0.262991	0.318364		BAG4	733.751	0.0639795	0.999811		BAG4	659.772	-0.328445	0.269059
BAG5	2941.3	-0.25263	0.343375		BAG5	2699.51	-0.209257	0.999811		BAG5	2676.87	-0.28524	0.250222
BAG6	0	NA	NA		BAG6	0	NA	NA		BAG6	0	NA	NA
FNDC9	7.92241	0.630344	NA		FNDC9	4.04685	0.0401064	0.999811		FNDC9	15.5472	2.47801	0.000127157
BAGE2	0	NA	NA		BAGE2	0	NA	NA		BAGE2	0	NA	NA
BAGE3	0	NA	NA		BAGE3	0	NA	NA		BAGE3	0	NA	NA
BAGE4	0	NA	NA		BAGE4	0	NA	NA		BAGE4	0	NA	NA
BAGE5	0	NA	NA		BAGE5	0	NA	NA		BAGE5	0	NA	NA
DDX12P	47.0898	-0.665048	0.177489		DDX12P	58.333	0.127376	0.999811		DDX12P	37.881	-1.74003	0.00353095
BAHD1	556	0.0365353	0.95901		BAHD1	496.259	0.0219487	0.999811		BAHD1	533.421	0.256454	0.395563
BAI1	27.7232	0.317458	0.752821		BAI1	31.5804	0.375407	0.728661		BAI1	23.2966	0.363475	0.67929
BAI2	38.4814	0.283008	0.795957		BAI2	45.2678	0.642008	0.0742761		BAI2	25.5176	-0.388121	0.57195
C10orf129	5.69064	-0.0905381	NA		C10orf129	5.80196	0.00919154	0.999811		C10orf129	7.61337	0.519345	0.616774
BAIAP2	601.537	0.0808416	0.91041		BAIAP2	495.535	-0.173161	0.999811		BAIAP2	565.091	0.244568	0.415446
ARHGAP33	44.1622	-0.928485	0.032527		ARHGAP33	54.9903	-0.0401398	0.999811		ARHGAP33	38.4091	-1.99806	5.09718e-05
FAM150B	13.2546	-0.0490353	0.979948		FAM150B	13.1709	0.0572058	0.999811		FAM150B	14.6333	0.43299	0.616774
LOC100506472	10.9965	-0.270077	NA		LOC100506472	10.1311	-0.143441	0.999811		LOC100506472	10.1365	-0.469761	0.617246
CSPG5	46.5781	-0.572059	0.342529		CSPG5	52.4416	-0.0295647	0.999811		CSPG5	39.0059	-1.40922	0.00409875
BAMBI	2657.27	0.204715	0.737353		BAMBI	2202.09	0.00748024	0.999811		BAMBI	2110.8	-0.149904	0.75959
CMTM3	56.3628	0.752224	NA		CMTM3	78.6389	1.1332	6.61983e-06		CMTM3	39.3953	1.32571	0.0287731
BANF2	0	NA	NA		BANF2	0	NA	NA		BANF2	0	NA	NA
PHC1	15.1724	0.402983	0.653846		PHC1	13.268	0.215177	0.999811		PHC1	12.0836	0.452979	0.62252
BANP	380.964	0.0230539	0.97837		BANP	340.36	0.00597194	0.999811		BANP	340.332	-0.000963659	0.998068
BAP1	921.252	-0.0407214	0.953364		BAP1	865.616	0.0929939	0.999811		BAP1	807.537	-0.150757	0.647787
SYDE1	84.5863	0.522241	0.481204		SYDE1	82.5358	0.777395	0.00878527		SYDE1	39.5231	-1.19132	0.0236191
PTPRT	11.3844	0.128276	NA		PTPRT	9.44679	0.0183393	0.999811		PTPRT	11.4507	0.491693	0.623856
BARHL2	0	NA	NA		BARHL2	0	NA	NA		BARHL2	0	NA	NA
DISC1	10.8769	0.396736	NA		DISC1	9.16152	0.196539	0.999811		DISC1	15.9289	1.62786	0.0311854
BARX2	35.1677	0.117744	0.932511		BARX2	28.5541	-0.0655174	0.999811		BARX2	32.4527	0.25237	0.742387
BASP1	2284.42	-0.133316	0.896533		BASP1	1784.88	-0.51694	0.260726		BASP1	2000.03	-0.286033	0.6429
ITGAM	13.3696	0.485072	0.540731		ITGAM	6.91689	-0.086468	0.999811		ITGAM	16.4023	1.46032	0.0243486
LINC00514	32.9828	0.508012	0.493018		LINC00514	20.6886	-0.0185922	0.999811		LINC00514	39.6179	1.40179	0.0192374
SNORD58A	11.24	-0.0921182	NA		SNORD58A	12.7257	0.144497	0.999811		SNORD58A	9.24314	-0.465399	0.626037
SGSM1	13.1331	0.0876852	0.954935		SGSM1	10.6006	-0.0169403	0.999811		SGSM1	13.6599	0.480829	0.626353
ABCA17P	50.9337	-0.414188	0.561688		ABCA17P	51.5625	-0.1012	0.999811		ABCA17P	39.655	-1.47715	0.00130409
BAZ1A	4885.98	-0.146025	0.621523		BAZ1A	4358.01	-0.185059	0.999811		BAZ1A	4745.25	0.0887204	0.777363
SOX9	35.2459	0.807044	0.152775		SOX9	37.666	0.652122	0.0263239		SOX9	39.882	1.88859	0.00277869
BAZ2A	946.125	0.0920823	0.885836		BAZ2A	967.901	0.333369	0.999811		BAZ2A	1046.57	0.702234	0.0965374
BAZ2B	1039.11	0.0476218	0.933707		BAZ2B	914.951	-0.00799058	0.999811		BAZ2B	946.021	0.100633	0.783716
LCE1B	3.96954	0.666675	NA		LCE1B	0	NA	NA		LCE1B	39.9113	5.21212	1.26128e-17
BBIP1	218.969	0.224656	0.656853		BBIP1	189.636	0.138034	0.999811		BBIP1	180.202	0.0021091	0.996611
BBOX1	0	NA	NA		BBOX1	0	NA	NA		BBOX1	0	NA	NA
FFAR2	49.8675	-0.527806	0.39726		FFAR2	53.0532	-0.0797997	0.999811		FFAR2	40.1807	-1.5039	0.00350754
BBS10	636.551	-0.0548381	0.923613		BBS10	564.568	-0.0972339	0.999811		BBS10	565.437	-0.114862	0.74992
BBS12	73.2679	0.421014	0.493934		BBS12	57.8106	0.12324	0.999811		BBS12	63.3338	0.45245	0.511105
BBS2	507.16	0.0575736	0.92586		BBS2	428.149	-0.116665	0.999811		BBS2	448.958	0.0221588	0.958218
LOC148709	46.6624	-0.474687	0.494751		LOC148709	46.4258	-0.220277	0.999811		LOC148709	40.4029	-1.04051	0.0353506
BBS5	115.236	0.104682	0.899547		BBS5	97.938	-0.0296885	0.999811		BBS5	105.11	0.186892	0.652744
BBS7	243.658	0.188764	0.700763		BBS7	206.113	0.0375897	0.999811		BBS7	236.726	0.474482	0.119154
BBS9	221.53	0.0679956	0.949084		BBS9	194.465	0.00410842	0.999811		BBS9	215.08	0.32938	0.459501
BBX	2159.55	-0.128229	0.780244		BBX	2111.93	0.116712	0.999811		BBX	2015.86	-0.0314359	0.93599
LOC100287177	10.6666	0.403082	NA		LOC100287177	8.36418	0.139074	0.999811		LOC100287177	16.8542	1.86443	0.00200514
BCAN	16.9144	0.501054	0.502966		BCAN	16.1923	0.382992	0.582584		BCAN	10.7711	0.360253	0.728391
BCAP29	1650.93	-0.13598	0.784327		BCAP29	1482.63	-0.140305	0.999811		BCAP29	1400.48	-0.412502	0.130449
BCAP31	4299.46	0.00856181	0.989547		BCAP31	3655.5	-0.156422	0.999811		BCAP31	3878.04	0.0208387	0.948349
BCAR1	1964.67	0.141343	0.73271		BCAR1	1666.87	-0.0122266	0.999811		BCAR1	1828.18	0.288476	0.179154
BCAR3	441.078	0.452754	0.369878		BCAR3	342.684	0.127951	0.999811		BCAR3	341.794	0.184265	0.759503
NBPF4	5.90249	-0.11667	NA		NBPF4	5.61522	-0.0285178	0.999811		NBPF4	7.41236	0.478498	0.626678
BCAS1	1023.43	0.265561	NA		BCAS1	518.676	-0.126354	0.999811		BCAS1	1077.61	0.780435	0.421207
BCAS2	5518.9	-0.151756	0.773787		BCAS2	4947.97	-0.17653	0.999811		BCAS2	5041.9	-0.14234	0.713175
BCAS3	9269.02	0.122251	0.787057		BCAS3	7278.34	-0.249983	0.999811		BCAS3	7884.34	-0.0376035	0.921274
BCAS4	1058.96	0.0684963	0.891113		BCAS4	888.96	-0.119811	0.999811		BCAS4	911.904	-0.0662953	0.847676
BCAT1	121.984	0.28871	NA		BCAT1	174.464	3.21975	2.54705e-47		BCAT1	2.03297	-0.241796	NA
GABRD	25.1866	-0.0926476	0.951217		GABRD	20.8275	-0.181275	0.999811		GABRD	40.557	1.30726	0.0103808
BCCIP	1025.07	-0.245961	0.549671		BCCIP	957.63	-0.138653	0.999811		BCCIP	885.281	-0.502275	0.101738
BCDIN3D	219.49	0.133143	0.821861		BCDIN3D	173.204	-0.200813	0.999811		BCDIN3D	203.785	0.273592	0.423748
BCHE	0	NA	NA		BCHE	0	NA	NA		BCHE	0	NA	NA
BCKDHA	799.224	0.0272448	0.973076		BCKDHA	722.996	0.0539034	0.999811		BCKDHA	684.437	-0.142516	0.754367
BCKDHB	332.596	-0.0575445	0.942952		BCKDHB	273.265	-0.323948	0.874766		BCKDHB	292.361	-0.157242	0.713815
BCKDK	750.77	0.179656	0.682445		BCKDK	637.145	0.035639	0.999811		BCKDK	682.819	0.265334	0.308388
IFFO1	9.53201	-0.0356211	NA		IFFO1	9.72619	0.0719345	0.999811		IFFO1	7.51554	-0.474003	0.628156
ARHGAP22	8.30856	0.400843	NA		ARHGAP22	5.37575	0.136626	0.999811		ARHGAP22	16.8867	2.49925	0.000147154
BCL11B	215.351	-0.455737	0.396837		BCL11B	240.235	0.0905325	0.999811		BCL11B	205.442	-0.418318	0.488752
TNFRSF10C	67.2472	2.89987	7.93138e-18		TNFRSF10C	18.9405	0.844142	0.00122622		TNFRSF10C	115.802	5.07332	5.18038e-37
PCAT1	8.63733	-0.0579235	NA		PCAT1	6.42813	-0.13765	0.999811		PCAT1	17.4164	1.54621	0.0195773
SNORD25	52.8784	-0.35671	0.660551		SNORD25	54.9432	-0.0182492	0.999811		SNORD25	40.8476	-1.41082	0.00324189
BCL2L10	0.310516	0.070004	NA		BCL2L10	0	NA	NA		BCL2L10	1.19245	0.925783	NA
BCL2L11	487.194	-0.153466	0.802766		BCL2L11	494.346	0.151706	0.999811		BCL2L11	523.953	0.379731	0.435213
CLIP3	48.5795	-0.441357	0.508101		CLIP3	52.1877	-0.00196931	0.999811		CLIP3	40.969	-1.02844	0.048708
BCL2L13	958.303	0.233752	0.392316		BCL2L13	795.024	0.0285913	0.999811		BCL2L13	838.386	0.204931	0.415184
LOC100507341	7.9981	-0.0619886	NA		LOC100507341	7.68925	0.0118013	0.999811		LOC100507341	9.49091	0.475554	0.628156
BCL2L15	143.813	-0.045988	0.973076		BCL2L15	128.806	-0.0529803	0.999811		BCL2L15	159.679	0.582655	0.123252
BCL2L2	922.419	0.0714523	0.894178		BCL2L2	760.423	-0.176899	0.999811		BCL2L2	843.427	0.14579	0.625603
BCL2L2-PABPN1	0	NA	NA		BCL2L2-PABPN1	0	NA	NA		BCL2L2-PABPN1	0	NA	NA
ITPKA	48.0593	-0.544924	0.363588		ITPKA	53.4009	-0.0171243	0.999811		ITPKA	40.9856	-1.20164	0.0221659
BCL6	275.445	-0.0223639	0.985012		BCL6	236.079	-0.154154	0.999811		BCL6	249.792	-0.000779907	0.998591
KISS1R	12.3709	-0.126683	NA		KISS1R	12.5837	0.0441494	0.999811		KISS1R	10.3623	-0.45988	0.628695
BCL7A	620.347	-0.127078	0.750679		BCL7A	533.721	-0.268791	0.999149		BCL7A	629.585	0.255262	0.333411
BCL7B	747.256	-0.127086	0.806364		BCL7B	655.806	-0.185229	0.999811		BCL7B	648.142	-0.309253	0.295752
CSF1	36.9505	0.936154	0.0609609		CSF1	21.6316	0.258875	0.999811		CSF1	41.0688	1.97056	1.90592e-05
BCL9	306.553	0.363839	0.284563		BCL9	301.879	0.371193	0.903955		BCL9	294.933	0.613152	0.23738
DLL1	49.6159	-0.378505	0.596686		DLL1	46.2697	-0.25179	0.999811		DLL1	41.129	-0.986856	0.0353944
FAM72B	47.744	-0.983646	0.0478433		FAM72B	63.3259	-0.0509286	0.999811		FAM72B	41.4195	-2.91161	1.23761e-06
BCMO1	35.1367	0.519163	0.480327		BCMO1	22.7342	0.0335899	0.999811		BCMO1	29.9331	0.733079	0.327125
ANKRD22	19.8142	0.410832	0.624148		ANKRD22	8.36248	-0.212926	0.999811		ANKRD22	18.6488	1.04609	0.180719
BCOR	400.225	-0.0927954	0.897046		BCOR	413.101	0.223212	0.999811		BCOR	399.576	0.223545	0.683786
BCORL1	38.3035	-0.105236	0.939633		BCORL1	58.8518	0.343211	0.799575		BCORL1	47.9266	0.717813	0.279625
BCORP1	0	NA	NA		BCORP1	0	NA	NA		BCORP1	0	NA	NA
BCR	879.528	-0.0646201	0.912956		BCR	790.14	-0.0660346	0.999811		BCR	828.086	0.0766747	0.824266
SLC37A2	13.3782	-0.148281	0.910834		SLC37A2	10.7984	-0.184164	0.999811		SLC37A2	11.6168	-0.483925	0.629588
BCRP3	0	NA	NA		BCRP3	0	NA	NA		BCRP3	0	NA	NA
MUC20	38.2239	0.822899	0.125677		MUC20	18.0976	-0.0605178	0.999811		MUC20	41.7928	1.66517	0.00237216
BCYRN1	0	NA	NA		BCYRN1	0	NA	NA		BCYRN1	0.204693	0.219259	NA
BDAG1	0	NA	NA		BDAG1	0	NA	NA		BDAG1	0	NA	NA
BIRC3	69.027	0.886514	0.0967673		BIRC3	58.8518	0.898238	0.00144047		BIRC3	41.8204	0.999954	0.04772
BDH2	60.163	-0.0741131	0.95246		BDH2	51.3058	-0.172006	0.999811		BDH2	50.836	-0.332433	0.597696
BHLHA15	15.2593	0.422675	0.625016		BHLHA15	9.67519	-0.0439415	0.999811		BHLHA15	12.0869	0.435002	0.630657
ZSCAN12	63.8633	0.0127687	0.992899		ZSCAN12	72.5583	0.467519	0.414053		ZSCAN12	41.8675	-1.41086	0.00380755
BDNF	22.78	0.662681	NA		BDNF	23.1364	1.25932	7.47846e-08		BDNF	3.93707	0.760511	NA
C1orf111	6.90606	-0.273154	NA		C1orf111	10.068	0.12106	0.999811		C1orf111	18.8557	1.66625	0.0155957
BDP1	2814.31	-0.169659	0.475786		BDP1	2592.17	-0.107824	0.999811		BDP1	2714.41	0.0378521	0.902929
C9orf50	11.9925	0.248864	NA		C9orf50	8.65915	0.0022705	0.999811		C9orf50	10.6262	0.449249	0.632931
BECN1	495.811	0.173645	0.668781		BECN1	395.102	-0.163599	0.999811		BECN1	473.812	0.40848	0.0711167
BEGAIN	50.7509	-0.174709	0.874029		BEGAIN	50.0004	0.02805	0.999811		BEGAIN	44.7705	-0.34441	0.624533
LOC643201	12.8614	-0.0957573	0.951217		LOC643201	11.9282	-0.0443351	0.999811		LOC643201	10.618	-0.466213	0.633631
CXCR6	31.9624	0.408605	0.631202		CXCR6	25.3172	0.1458	0.999811		CXCR6	41.9708	1.45428	0.00655641
PADI1	16.5129	0.484967	0.505659		PADI1	11.6592	0.171822	0.999811		PADI1	11.4004	0.501851	0.636698
LOC401109	17.738	0.496242	0.521021		LOC401109	14.2002	0.217628	0.999811		LOC401109	19.9916	1.3122	0.045801
BEND6	80.8024	-0.225295	0.800828		BEND6	67.5593	-0.387914	0.804597		BEND6	70.076	-0.498904	0.232945
PVALB	35.8922	0.896687	0.0651088		PVALB	15.2778	-0.209656	0.999811		PVALB	42.2887	1.88152	2.51478e-05
BEST1	76.5899	0.171037	0.8733		BEST1	55.4188	-0.268418	0.999811		BEST1	79.4757	0.633478	0.222899
SPDYA	10.0078	0.136395	NA		SPDYA	6.80588	-0.0935694	0.999811		SPDYA	9.57653	0.451717	0.637611
COL2A1	9.27663	0.300952	NA		COL2A1	6.31194	-0.0130274	0.999811		COL2A1	20.0059	2.19234	7.38127e-05
LOC100130522	14.6297	0.370373	0.693217		LOC100130522	11.6474	0.117914	0.999811		LOC100130522	20.2828	1.48107	0.019711
BET1	530.393	0.00319783	0.994865		BET1	464.821	-0.0623373	0.999811		BET1	463.089	-0.0988668	0.790124
BET1L	313.191	0.130139	0.802098		BET1L	279.112	0.0991017	0.999811		BET1L	298.483	0.344552	0.251241
BET3L	0	NA	NA		BET3L	0	NA	NA		BET3L	0	NA	NA
BEX1	23.0757	0.610982	NA		BEX1	48.1615	1.28173	3.50739e-08		BEX1	5.94499	0.297865	NA
NIM1	13.6639	0.809613	0.150793		NIM1	6.7146	0.0845984	0.999811		NIM1	22.0036	2.48555	4.80321e-06
LNP1	53.0286	-0.270857	0.751537		LNP1	51.4774	-0.0780306	0.999811		LNP1	42.436	-0.953377	0.0403625
BEX5	48.1933	-0.0576708	0.972192		BEX5	39.2065	-0.235186	0.999811		BEX5	41.227	-0.256231	0.715234
BFAR	1273.5	0.113233	0.786644		BFAR	1122.68	0.0735844	0.999811		BFAR	1181.94	0.24135	0.47102
BFSP1	51.9956	-0.114367	0.929029		BFSP1	43.1084	-0.25698	0.999811		BFSP1	40.3848	-0.761404	0.167983
ODZ4	15.5151	0.513466	0.491948		ODZ4	14.6175	0.264102	0.999811		ODZ4	22.1854	1.74804	0.00266725
LOC282997	10.7966	-0.0889026	NA		LOC282997	9.27711	-0.0718869	0.999811		LOC282997	8.65214	-0.481495	0.639266
TCTEX1D4	12.3503	0.783332	NA		TCTEX1D4	7.42699	0.196248	0.999811		TCTEX1D4	22.4425	2.56566	1.69586e-05
LOC100506990	11.8365	0.2031	NA		LOC100506990	10.5312	0.109936	0.999811		LOC100506990	7.56275	-0.469965	0.640976
CPNE7	11.7514	-0.290549	NA		CPNE7	13.3135	0.0052727	0.999811		CPNE7	11.5671	-0.427505	0.642975
BHLHB9	176.013	0.134804	0.854293		BHLHB9	140.554	-0.167977	0.999811		BHLHB9	166.553	0.336928	0.361316
BHLHE22	0	NA	NA		BHLHE22	0	NA	NA		BHLHE22	0	NA	NA
BHLHE23	0	NA	NA		BHLHE23	0	NA	NA		BHLHE23	0	NA	NA
PRELID2	54.7598	-0.38252	0.649717		PRELID2	57.9053	-0.0224666	0.999811		PRELID2	42.4615	-1.40782	0.0239767
LOC439994	10.216	-0.251791	NA		LOC439994	11.3355	0.0218184	0.999811		LOC439994	9.40537	-0.44087	0.643044
A2ML1	8.23629	0.14877	NA		A2ML1	5.33607	-0.0475579	0.999811		A2ML1	8.08511	0.477727	0.643502
BHMT2	0.136443	0.0522807	NA		BHMT2	0	NA	NA		BHMT2	0	NA	NA
BICC1	7.79599	0.0951513	NA		BICC1	18.2062	0.855248	5.38369e-05		BICC1	0	NA	NA
PM20D1	29.3426	0.0593308	0.972153		PM20D1	27.0536	0.0496728	0.999811		PM20D1	42.6935	1.23021	0.0223965
ASPG	27.2985	0.393876	0.647178		ASPG	21.1041	0.109104	0.999811		ASPG	42.8828	1.77649	0.000139836
BID	1122.54	0.109986	0.761968		BID	1022.24	0.162178	0.999811		BID	993.025	0.0787095	0.801212
BIK	355.454	0.408128	0.191338		BIK	278.113	0.0741082	0.999811		BIK	308.635	0.414186	0.299492
BIN1	52.7116	0.888673	0.091081		BIN1	62.0517	1.19881	2.44531e-06		BIN1	25.8653	0.261605	0.713618
LOC440028	10.2093	0.219319	NA		LOC440028	7.92975	0.0540475	0.999811		LOC440028	9.2403	0.486856	0.643625
BIN3	273.335	-0.0100899	0.990863		BIN3	262.556	0.176741	0.999811		BIN3	249.98	0.0413695	0.916002
BIRC2	964.987	0.171705	0.698016		BIRC2	847.26	0.127014	0.999811		BIRC2	827.513	0.0604491	0.867496
IFI27L1	55.611	-0.562302	0.267126		IFI27L1	60.8661	-0.0369665	0.999811		IFI27L1	42.9441	-1.91004	1.32253e-05
ANKRD36B	49.9965	-0.616008	0.204604		ANKRD36B	51.8486	-0.195839	0.999811		ANKRD36B	43.031	-1.20306	0.0158949
BIRC6	7991.34	0.0949074	0.82921		BIRC6	6997.37	0.0294079	0.999811		BIRC6	7777.44	0.371077	0.133543
C8orf84	13.7098	0.106389	0.945168		C8orf84	14.9009	0.239053	0.999811		C8orf84	13.4951	0.406652	0.64417
BIRC8	0	NA	NA		BIRC8	0	NA	NA		BIRC8	0	NA	NA
BIVM	205.289	-0.0592888	0.941201		BIVM	179.996	-0.115316	0.999811		BIVM	185.018	-0.0613138	0.907348
BIVM-ERCC5	0	NA	NA		BIVM-ERCC5	0	NA	NA		BIVM-ERCC5	0	NA	NA
ABRA	10.2412	-0.168695	NA		ABRA	9.14375	-0.135196	0.999811		ABRA	12.9056	0.417343	0.645271
DSCR6	51.7812	-0.629569	0.273275		DSCR6	52.5482	-0.292813	0.999811		DSCR6	43.0392	-1.57967	0.00325439
LOC553103	14.7442	0.312696	0.760906		LOC553103	11.2929	0.056778	0.999811		LOC553103	12.5373	0.403437	0.646979
BLK	0	NA	NA		BLK	0	NA	NA		BLK	0	NA	NA
COL18A1-AS1	30.1618	0.107931	0.939169		COL18A1-AS1	29.2599	0.156184	0.999811		COL18A1-AS1	43.1272	1.2922	0.00729177
BLMH	463.795	-0.136383	0.862087		BLMH	442.133	0.0277554	0.999811		BLMH	398.813	-0.365705	0.282146
PPM1N	60.5957	-0.108808	0.929029		PPM1N	53.096	-0.138288	0.999811		PPM1N	43.6603	-1.13444	0.0213137
C19orf57	51.1411	-0.6441	0.191338		C19orf57	56.44	-0.0858794	0.999811		C19orf57	43.6605	-1.35728	0.00264938
BLOC1S1-RDH5	0	NA	NA		BLOC1S1-RDH5	0	NA	NA		BLOC1S1-RDH5	0	NA	NA
LAMB2P1	12.3276	-0.273503	NA		LAMB2P1	12.8689	-0.0284728	0.999811		LAMB2P1	11.4838	-0.428849	0.647781
BLOC1S3	221.832	-0.262721	0.473072		BLOC1S3	215.417	-0.0444184	0.999811		BLOC1S3	222.546	0.0563137	0.88708
BLVRA	500.432	0.075995	0.945168		BLVRA	446.71	0.0656643	0.999811		BLVRA	434.307	-0.0168795	0.979973
BLVRB	3353.21	0.0781668	0.876625		BLVRB	2889.56	-0.0360924	0.999811		BLVRB	2903.6	-0.0333616	0.921895
BLZF1	745.185	0.241875	0.47788		BLZF1	604.744	-0.0224853	0.999811		BLZF1	680.141	0.351389	0.229675
BMF	258.716	0.0566517	0.954069		BMF	220.885	-0.0788395	0.999811		BMF	211.463	-0.264557	0.561161
BMI1	61.6108	-0.12107	0.924223		BMI1	54.4562	-0.116641	0.999811		BMI1	49.4871	-0.639296	0.222786
PTPRQ	36.9577	0.383892	0.634046		PTPRQ	28.0622	0.0503575	0.999811		PTPRQ	43.8172	1.21194	0.0115659
BMP10	0.139214	0.0526368	NA		BMP10	0	NA	NA		BMP10	0	NA	NA
BMP15	0	NA	NA		BMP15	0	NA	NA		BMP15	0	NA	NA
HS3ST5	22.0653	0.845196	0.122697		HS3ST5	10.0534	0.00972809	0.999811		HS3ST5	23.5781	1.73662	0.00379864
BMP2K	370.611	0.0237469	0.978854		BMP2K	333.767	0.0321189	0.999811		BMP2K	352.522	0.216313	0.495689
ISM1	14.6956	0.11127	0.94068		ISM1	10.9169	-0.113254	0.999811		ISM1	23.9824	1.51129	0.00441597
BMP4	145.568	0.190897	0.797802		BMP4	137.96	0.290491	0.999811		BMP4	108.103	-0.431531	0.31161
BMP5	21.382	0.243395	NA		BMP5	35.9547	1.50775	3.19111e-11		BMP5	0.65552	-0.463151	NA
BMP6	17.9935	0.0623475	0.972378		BMP6	18.0777	0.129913	0.999811		BMP6	16.7628	0.212686	0.813711
BMP7	8321.88	0.244809	0.751158		BMP7	6457.38	-0.0872598	0.999811		BMP7	8457.86	0.67621	0.0992346
BMP8A	77.2001	-0.00196671	0.997982		BMP8A	69.1203	-0.0152448	0.999811		BMP8A	90.4139	0.748896	0.0874537
BMP8B	144.9	0.02992	0.982272		BMP8B	127.328	-0.0278404	0.999811		BMP8B	135.991	0.184617	0.651494
ZNF540	12.049	0.334044	NA		ZNF540	7.4421	-0.065945	0.999811		ZNF540	24.2539	2.18081	5.48898e-05
BMPR1A	430.372	-0.174482	0.74176		BMPR1A	381.537	-0.196196	0.999811		BMPR1A	393.46	-0.167681	0.665826
BMPR1B	52.8022	0.0418304	0.982962		BMPR1B	43.9589	-0.0586993	0.999811		BMPR1B	38.8307	-0.467444	0.643044
HMGN5	53.7845	-0.475477	0.472713		HMGN5	52.4507	-0.230248	0.999811		HMGN5	43.8551	-1.34508	0.0112243
BMS1	1461.92	-0.0650982	0.923613		BMS1	1357.59	0.0325753	0.999811		BMS1	1250.06	-0.280636	0.283443
BMS1P1	0	NA	NA		BMS1P1	0	NA	NA		BMS1P1	0	NA	NA
BMS1P4	74.7559	0.277835	0.696376		BMS1P4	64.2995	0.164843	0.999811		BMS1P4	67.4406	0.388536	0.447405
BMS1P5	0	NA	NA		BMS1P5	0	NA	NA		BMS1P5	0	NA	NA
BMX	0	NA	NA		BMX	0	NA	NA		BMX	0.204693	0.219259	NA
ARG1	6.12397	0.340733	NA		ARG1	5.09096	0.148798	0.999811		ARG1	7.12886	1.15478	NA
BNC2	22.6872	0.0949579	NA		BNC2	20.3547	1.2593	1.92422e-08		BNC2	0.331781	0.0656117	NA
BNIP1	273.421	-0.219452	0.690527		BNIP1	252.104	-0.138127	0.999811		BNIP1	242.836	-0.34888	0.398725
BNIP2	946.728	0.175958	0.721483		BNIP2	820.203	0.0970535	0.999811		BNIP2	795.638	-0.00234057	0.994878
BNIP3	911.442	-0.303468	0.418538		BNIP3	884.31	-0.0796733	0.999811		BNIP3	856.45	-0.231309	0.597957
BNIP3L	1265.83	0.0482263	0.953364		BNIP3L	1150.5	0.0881991	0.999811		BNIP3L	1191.36	0.211912	0.536377
BNIPL	127.734	0.252363	0.791256		BNIPL	87.8713	-0.303544	0.999811		BNIPL	101.213	-0.00742655	0.990959
BOC	20.7539	0.135145	0.923338		BOC	15.5634	-0.127941	0.999811		BOC	18.2582	0.155675	0.857408
BOD1	1496.7	-0.0227228	0.985024		BOD1	1377.44	0.0452752	0.999811		BOD1	1287.34	-0.19204	0.705832
BOD1L	1597.18	0.169339	0.643925		BOD1L	1399.88	0.115773	0.999811		BOD1L	1549.98	0.443048	0.134898
AGBL3	13.9338	-0.0780633	0.960621		AGBL3	12.2685	-0.0677692	0.999811		AGBL3	11.5074	-0.423803	0.648319
BOK	711.227	0.383823	0.0693279		BOK	598.561	0.225546	0.999811		BOK	620.921	0.382931	0.134626
PSG4	19.3876	0.528027	0.440738		PSG4	7.05355	-0.0948761	0.999811		PSG4	24.655	1.62005	0.0402996
BOLA1	697.258	-0.128405	0.830351		BOLA1	655.14	0.000143161	0.999811		BOLA1	596.324	-0.367579	0.273613
BOLA2	0	NA	NA		BOLA2	0	NA	NA		BOLA2	0	NA	NA
BOLA2B	0	NA	NA		BOLA2B	0	NA	NA		BOLA2B	0	NA	NA
NME2	58.493	-0.156737	0.900135		NME2	52.463	-0.13875	0.999811		NME2	43.8716	-1.07693	0.0469983
BOLA3-AS1	24.9833	0.0411432	0.982851		BOLA3-AS1	26.5034	0.254508	0.999811		BOLA3-AS1	25.2504	0.395249	0.567273
CDNF	7.11484	-0.0443569	NA		CDNF	6.88069	0.0111491	0.999811		CDNF	8.19767	0.443968	0.648688
KRTAP5-1	36.1611	0.448396	0.576503		KRTAP5-1	21.6395	-0.174339	0.999811		KRTAP5-1	43.8993	1.29446	0.0411086
CCR7	35.3291	0.80384	0.136318		CCR7	17.0189	-0.0600723	0.999811		CCR7	43.9314	1.82188	0.000950111
TAS2R3	13.0879	0.0297149	0.987675		TAS2R3	11.7799	0.0081453	0.999811		TAS2R3	13.6365	0.410933	0.649823
BPGM	126.831	-0.313777	0.50684		BPGM	119.311	-0.161079	0.999811		BPGM	122.719	-0.148439	0.739075
BPHL	243.728	-0.021029	0.985012		BPHL	210.085	-0.136025	0.999811		BPHL	205.558	-0.2736	0.467527
BPI	0.136443	0.0522807	NA		BPI	0	NA	NA		BPI	0	NA	NA
BPIFA1	0	NA	NA		BPIFA1	0	NA	NA		BPIFA1	0.391531	0.366798	NA
MAMDC2	8.59984	0.0610108	NA		MAMDC2	10.4193	0.170929	0.999811		MAMDC2	9.05799	0.451255	0.650538
BPIFA3	0	NA	NA		BPIFA3	0	NA	NA		BPIFA3	0	NA	NA
GRIN3B	13.3142	0.104812	0.946097		GRIN3B	10.7372	-0.0281539	0.999811		GRIN3B	25.1979	1.72235	0.00173013
CBX3P2	9.871	-0.00190083	NA		CBX3P2	9.16748	0.0233827	0.999811		CBX3P2	7.59129	-0.456888	0.650932
NTF4	10.2842	0.483667	NA		NTF4	6.46551	0.0986356	0.999811		NTF4	25.4271	2.76035	1.15813e-06
BPIFB3	0	NA	NA		BPIFB3	0	NA	NA		BPIFB3	0	NA	NA
BPIFB4	0	NA	NA		BPIFB4	0	NA	NA		BPIFB4	0	NA	NA
BPIFB6	0	NA	NA		BPIFB6	0	NA	NA		BPIFB6	0	NA	NA
BPIFC	0	NA	NA		BPIFC	0	NA	NA		BPIFC	0	NA	NA
BPNT1	596.121	-0.140626	0.775391		BPNT1	556.955	-0.0304868	0.999811		BPNT1	532.069	-0.21565	0.49928
BPTF	4197.38	0.0171141	0.985012		BPTF	4112.83	0.211509	0.999811		BPTF	4610.9	0.620944	0.0907894
BPY2	0	NA	NA		BPY2	0	NA	NA		BPY2	0	NA	NA
BPY2B	0	NA	NA		BPY2B	0	NA	NA		BPY2B	0	NA	NA
BPY2C	0	NA	NA		BPY2C	0	NA	NA		BPY2C	0	NA	NA
BRAF	238.222	0.30123	0.431124		BRAF	202.993	0.171224	0.999811		BRAF	225.501	0.536374	0.0562674
BRAP	833.547	0.0829577	0.861099		BRAP	715.473	-0.0410388	0.999811		BRAP	748.026	0.0981214	0.751325
BRAT1	1579.86	-0.209056	0.481882		BRAT1	1558.67	0.0676301	0.999811		BRAT1	1396.84	-0.34258	0.249232
KCNQ2	16.4464	0.138833	0.923358		KCNQ2	11.7453	-0.147829	0.999811		KCNQ2	11.9579	-0.409737	0.651494
SNORD26	55.4866	-0.350799	0.682564		SNORD26	60.3413	0.0731175	0.999811		SNORD26	44.2801	-1.22322	0.00678974
BRCC3	566.23	-0.255878	0.536945		BRCC3	566.87	0.0519072	0.999811		BRCC3	493.562	-0.471161	0.173408
BRD1	892.732	-0.0689287	0.912956		BRD1	798.821	-0.084205	0.999811		BRD1	858.195	0.136795	0.728564
ALOXE3	14.1135	0.658161	0.309503		ALOXE3	8.0568	0.0316692	0.999811		ALOXE3	25.7318	2.23895	0.000197905
BRD3	388.879	-0.260937	0.61441		BRD3	417.037	0.155089	0.999811		BRD3	430.431	0.345543	0.477881
BRD4	375.626	-0.23219	0.530528		BRD4	481.831	0.406167	0.747742		BRD4	412.409	0.359704	0.458663
BRD7	463.786	-0.0988447	0.871704		BRD7	434.009	0.0149075	0.999811		BRD7	420.402	-0.103891	0.801212
GNMT	12.3639	-0.223531	NA		GNMT	9.98662	-0.244193	0.999811		GNMT	14.9479	0.393656	0.652392
LOC284837	30.9355	0.100706	0.941999		LOC284837	26.4096	-0.00983146	0.999811		LOC284837	44.2828	1.29865	0.00239435
BRD9	718.6	-0.0497028	0.924754		BRD9	633.996	-0.102437	0.999811		BRD9	655.699	-0.0127095	0.976475
STAT4	20.0532	0.838049	0.119005		STAT4	7.39529	-0.209639	0.999811		STAT4	25.913	1.9972	0.000151694
BRE	419.551	0.00382466	0.99459		BRE	389.736	0.102539	0.999811		BRE	387.651	0.0991005	0.768858
GK3P	9.0303	-0.231501	NA		GK3P	8.26134	-0.121652	0.999811		GK3P	11.6582	0.426185	0.653137
BRF1	1300.43	-0.177613	0.686085		BRF1	1166.36	-0.198591	0.999811		BRF1	1229.84	-0.0486378	0.904803
BRF2	305.177	-0.05428	0.934541		BRF2	280.682	0.0166092	0.999811		BRF2	276.369	-0.0471059	0.901873
BRI3	359.615	0.285489	0.387008		BRI3	272.748	-0.176462	0.999811		BRI3	326.938	0.38514	0.286055
GPR63	56.3044	-0.273313	0.736527		GPR63	60.2187	0.111148	0.999811		GPR63	44.3206	-1.03136	0.0469983
C19orf40	57.647	-0.299621	0.682498		C19orf40	61.0025	0.0972829	0.999811		C19orf40	44.3699	-1.17566	0.0241893
CEACAM1	19.6024	0.168537	0.898875		CEACAM1	16.6079	0.0447886	0.999811		CEACAM1	44.4083	2.0861	8.9485e-05
BRK1	2615.13	0.0444907	0.907822		BRK1	2141.91	-0.237447	0.999811		BRK1	2211.87	-0.169156	0.438565
BRMS1	1478.49	-0.0716848	0.890762		BRMS1	1356.94	-0.0085314	0.999811		BRMS1	1407.91	0.10664	0.743051
C1QL3	12.2688	0.172432	NA		C1QL3	11.8185	0.143329	0.999811		C1QL3	26.1619	2.03691	9.52863e-05
BROX	669.292	0.152392	0.671705		BROX	580.219	0.0680305	0.999811		BROX	600.547	0.185068	0.509384
CCDC77	54.11	-0.36835	0.688314		CCDC77	71.5035	0.35126	0.969195		CCDC77	45.2941	-1.11671	0.0198579
TSSK1B	8.54168	0.364045	NA		TSSK1B	6.73348	0.107204	0.999811		TSSK1B	26.5267	2.58929	8.56921e-05
BRPF1	1020.18	-0.139196	0.696824		BRPF1	935.572	-0.0859203	0.999811		BRPF1	987.572	0.083672	0.792529
BRPF3	496.713	-0.01539	0.98755		BRPF3	471.989	0.12191	0.999811		BRPF3	472.914	0.166554	0.742147
BRS3	0	NA	NA		BRS3	0	NA	NA		BRS3	0	NA	NA
BRSK1	29.0373	0.328374	0.728104		BRSK1	26.4069	0.198055	0.999811		BRSK1	20.0383	-0.220874	0.813711
BRSK2	54.7465	-0.0903269	0.950749		BRSK2	45.1771	-0.230303	0.999811		BRSK2	49.9521	-0.0934824	0.904243
HAPLN3	29.3624	1.1941	NA		HAPLN3	27.4679	0.891063	0.000502408		HAPLN3	45.4773	3.23636	5.27324e-12
BRWD1-IT2	103.682	0.0864977	0.938119		BRWD1-IT2	83.2716	-0.178051	0.999811		BRWD1-IT2	100.322	0.340586	0.435213
SMAD5-AS1	32.0219	0.0323306	0.985257		SMAD5-AS1	26.0147	-0.127237	0.999811		SMAD5-AS1	45.5714	1.15702	0.0353944
BSCL2	24.7029	-0.235326	0.841296		BSCL2	21.7901	-0.183802	0.999811		BSCL2	23.2269	-0.25314	0.77066
BSDC1	1244.44	0.0936268	0.789949		BSDC1	1080.08	0.00361665	0.999811		BSDC1	1151.07	0.210507	0.443646
BSG	6181.51	-0.0292675	0.960621		BSG	5495.51	-0.0605455	0.999811		BSG	5372.32	-0.165712	0.574227
BSN	78.54	0.173119	0.846997		BSN	72.5718	0.156112	0.999811		BSN	79.6029	0.561761	0.270438
MGC16121	12.7478	0.161869	0.895595		MGC16121	7.45998	-0.1478	0.999811		MGC16121	11.8386	0.452621	0.654934
BSND	0.136443	0.0522807	NA		BSND	0	NA	NA		BSND	0	NA	NA
BSPH1	0	NA	NA		BSPH1	0	NA	NA		BSPH1	0	NA	NA
SPATA18	436.117	3.38421	3.06663e-45		SPATA18	131.063	1.43459	2.07994e-09		SPATA18	846.078	5.07186	2.60917e-60
ZNF491	22.3833	0.249848	0.826016		ZNF491	14.4566	-0.205065	0.999811		ZNF491	26.9227	1.10767	0.043649
BST2	118.096	-0.163542	0.88143		BST2	103.449	-0.130732	0.999811		BST2	91.1221	-0.881527	0.113725
BSX	0	NA	NA		BSX	0	NA	NA		BSX	0	NA	NA
BTAF1	1845.46	-0.0610926	0.862087		BTAF1	1664.43	-0.0550364	0.999811		BTAF1	1762.32	0.131631	0.575222
BTBD1	2361.06	0.0210959	0.968371		BTBD1	2033.53	-0.10355	0.999811		BTBD1	2104.65	-0.00496681	0.990066
CSRP2	53.5685	-0.833488	0.0556452		CSRP2	58.2212	-0.238042	0.999811		CSRP2	45.7068	-1.85642	8.65018e-05
FAM71E1	10.4423	0.167999	NA		FAM71E1	8.07841	0.0142677	0.999811		FAM71E1	9.62908	0.432715	0.656641
SNORD87	13.0655	-0.27073	0.808674		SNORD87	14.4387	0.0306804	0.999811		SNORD87	12.3051	-0.408852	0.657069
BTBD17	0	NA	NA		BTBD17	0	NA	NA		BTBD17	0	NA	NA
BTBD18	33.1613	0.183607	0.873176		BTBD18	28.8039	0.0757127	0.999811		BTBD18	28.382	0.11849	0.888101
NRG4	41.4608	0.578646	0.298262		NRG4	28.1786	0.0431398	0.999811		NRG4	47.0755	1.35066	0.00110205
BTBD2	786.082	-0.181061	0.723725		BTBD2	733.073	-0.0765782	0.999811		BTBD2	711.37	-0.219471	0.560129
BTBD3	1166.54	0.0406289	0.944385		BTBD3	1031.19	-0.00143386	0.999811		BTBD3	1030.14	-0.0130683	0.971627
BTBD6	1104.05	-0.14173	0.814676		BTBD6	968.061	-0.247038	0.977303		BTBD6	1045.05	-0.00284028	0.993273
BTBD7	1538	0.159355	0.764759		BTBD7	1356.26	0.116338	0.999811		BTBD7	1553.7	0.550483	0.0784964
BTBD8	38.1697	0.089624	0.946189		BTBD8	32.2831	-0.0335967	0.999811		BTBD8	33.4284	0.0429279	0.957895
C14orf176	37.0315	-0.0439445	0.979522		C14orf176	30.6513	-0.180371	0.999811		C14orf176	47.5151	0.923135	0.03238
BTC	37.429	0.263134	0.807947		BTC	31.2706	0.112527	0.999811		BTC	32.6728	0.324526	0.716336
EDIL3	134.673	0.501199	NA		EDIL3	143.688	1.89445	5.93065e-16		EDIL3	47.5824	1.5702	0.013505
BTF3	3766.69	0.151596	0.777246		BTF3	3198.01	0.0093458	0.999811		BTF3	3306	0.114638	0.712964
BTF3L4	661.887	-0.173855	0.682457		BTF3L4	606.753	-0.117573	0.999811		BTF3L4	558.402	-0.488747	0.0985694
LRRC25	13.6501	0.933476	0.0670471		LRRC25	5.33865	0.121033	0.999811		LRRC25	27.0001	3.03576	1.989e-07
SNORD30	61.436	-0.348206	0.681488		SNORD30	63.8297	-0.0195274	0.999811		SNORD30	47.6739	-1.27252	0.03456
PSMC3IP	58.6766	-0.661219	0.176334		PSMC3IP	63.5122	-0.127837	0.999811		PSMC3IP	48.5101	-1.65632	0.00034768
APOBEC3B	69.2588	-0.264105	0.777246		APOBEC3B	69.1766	-0.0255254	0.999811		APOBEC3B	48.7527	-1.84559	5.31853e-05
BTG4	0.139214	0.0526368	NA		BTG4	0	NA	NA		BTG4	0.409385	0.264515	NA
EVI2B	19.2472	0.231811	0.849333		EVI2B	14.5435	0.0072725	0.999811		EVI2B	28.3759	1.43032	0.0214563
SNORD24	13.8357	-0.364646	0.698885		SNORD24	14.1953	-0.0856198	0.999811		SNORD24	13.7194	-0.41749	0.657914
RGS20	14.1914	0.34396	0.728104		RGS20	10.0272	0.0164371	0.999811		RGS20	29.1988	2.15043	5.31194e-05
BTN2A1	302.536	-0.0749608	0.907822		BTN2A1	276.617	-0.024008	0.999811		BTN2A1	269.347	-0.135718	0.708558
BTN2A2	107.236	0.350054	0.590987		BTN2A2	88.7061	0.159384	0.999811		BTN2A2	91.3096	0.33164	0.501636
BTN2A3P	21.8259	0.0488654	0.979522		BTN2A3P	19.4398	0.0116214	0.999811		BTN2A3P	17.1368	-0.361533	0.676172
NLRC5	16.3905	0.126583	0.932508		NLRC5	14.0388	0.0244819	0.999811		NLRC5	11.9195	-0.404237	0.657989
FLT1	10.0248	0.0656259	NA		FLT1	8.7697	0.0126684	0.999811		FLT1	10.2934	0.41932	0.660811
DBIL5P	17.2364	-0.118573	0.935684		DBIL5P	14.6753	-0.135444	0.999811		DBIL5P	14.8192	-0.376474	0.661558
BTNL2	0	NA	NA		BTNL2	0	NA	NA		BTNL2	0	NA	NA
BTNL3	0.136443	0.0522807	NA		BTNL3	0	NA	NA		BTNL3	0	NA	NA
FAM83E	12.8745	0.10042	0.949622		FAM83E	11.5425	0.0625719	0.999811		FAM83E	12.5622	0.383511	0.671853
BTNL9	17.8516	0.0714166	0.966414		BTNL9	18.1885	0.139695	0.999811		BTNL9	17.1451	0.298505	0.746779
BTRC	552.419	-0.0051885	0.992899		BTRC	497.862	0.00443765	0.999811		BTRC	515.628	0.119814	0.682281
ESYT3	60.8857	-0.411618	0.475306		ESYT3	59.3415	-0.180099	0.999811		ESYT3	48.9706	-1.18565	0.00692247
LPXN	47.6936	0.37807	0.620995		LPXN	40.6394	0.238957	0.999811		LPXN	49.0715	0.901899	0.0349805
SNORD27	61.5218	-0.495909	0.352938		SNORD27	59.5964	-0.23487	0.999811		SNORD27	49.1957	-1.38595	0.00497367
ADM2	43.7547	0.752935	0.128817		ADM2	35.5327	0.327607	0.999811		ADM2	49.4179	1.56106	0.000430945
BUD31	920.16	-0.0589056	0.923613		BUD31	815.139	-0.105691	0.999811		BUD31	803.901	-0.186262	0.492559
DIRC3	8.72807	-0.0941447	NA		DIRC3	6.48757	-0.174196	0.999811		DIRC3	7.24983	-0.437391	0.673791
BVES-AS1	0	NA	NA		BVES-AS1	0	NA	NA		BVES-AS1	0	NA	NA
BYSL	472.654	-0.00903787	0.992842		BYSL	452.822	0.171071	0.999811		BYSL	388.286	-0.356834	0.288797
TSPEAR	11.8789	0.216799	NA		TSPEAR	8.21946	-0.0673145	0.999811		TSPEAR	30.0484	2.34662	2.13524e-06
BZW1	3484.85	0.118591	0.684939		BZW1	2863.45	-0.138825	0.999811		BZW1	2956.36	-0.0553483	0.872823
BZW2	2036.72	-0.032398	0.959962		BZW2	1912.83	0.10164	0.999811		BZW2	1747.23	-0.219031	0.389496
C10orf10	45.0831	0.706276	0.201422		C10orf10	35.2166	0.311167	0.999811		C10orf10	31.8591	0.504244	0.511105
C10orf103	33.9386	-0.197436	0.867287		C10orf103	30.1156	-0.158844	0.999811		C10orf103	31.5489	-0.201439	0.787458
NRON	13.9458	0.391398	0.667656		NRON	10.726	0.0982148	0.999811		NRON	30.419	2.08323	0.0015245
CPT1B	14.1104	0.088181	0.956322		CPT1B	10.253	-0.104482	0.999811		CPT1B	13.7943	0.375861	0.674356
MDM2	15804.9	2.59295	4.88496e-44		MDM2	5242.69	0.970324	1.1773e-08		MDM2	51636.2	4.97823	8.58596e-122
LOC100506124	15.8653	-0.136057	0.925365		LOC100506124	14.4607	-0.0830272	0.999811		LOC100506124	13.8666	-0.358761	0.677173
LOC641364	20.9407	0.433329	0.614582		LOC641364	14.5929	0.0728159	0.999811		LOC641364	31.3134	1.54475	0.0389849
C10orf113	24.1619	0.351302	0.718345		C10orf113	17.7878	0.0727379	0.999811		C10orf113	24.9079	0.927316	0.188684
C10orf114	108.281	0.290346	0.661952		C10orf114	91.3677	0.151862	0.999811		C10orf114	100.723	0.494188	0.198081
PDE4C	20.3926	1.5166	0.000281281		PDE4C	8.70598	0.339617	0.663728		PDE4C	85.5559	4.86073	1.27351e-30
NCKAP5	35.5145	0.418658	0.606564		NCKAP5	32.7163	0.315866	0.999811		NCKAP5	49.9091	1.58231	0.00101198
EOMES	38.8277	0.233479	0.842792		EOMES	32.3254	0.0542026	0.999811		EOMES	49.9887	1.19203	0.0452999
C10orf120	0	NA	NA		C10orf120	0	NA	NA		C10orf120	0	NA	NA
C10orf122	0.171302	0.0563192	NA		C10orf122	0	NA	NA		C10orf122	0	NA	NA
C10orf125	45.0186	0.301179	0.718887		C10orf125	45.6456	0.463198	0.474059		C10orf125	34.9879	0.00774629	0.990959
C10orf128	0	NA	NA		C10orf128	0	NA	NA		C10orf128	0	NA	NA
DAPK1	18.3648	1.42194	0.000965075		DAPK1	5.33115	0.162507	0.999811		DAPK1	73.8018	4.79293	4.11613e-22
ATP13A4	13.5649	0.0394678	0.982962		ATP13A4	8.3624	-0.186186	0.999811		ATP13A4	16.7295	0.659154	0.498611
C10orf136	0	NA	NA		C10orf136	0	NA	NA		C10orf136	0	NA	NA
C10orf137	929.656	-0.202829	0.504923		C10orf137	870.885	-0.0901926	0.999811		C10orf137	840.527	-0.244479	0.301785
C10orf140	120.494	-0.346181	0.49609		C10orf140	122.222	-0.0133464	0.999811		C10orf140	106.016	-0.583617	0.149949
PRTFDC1	64.4223	-0.640483	0.242406		PRTFDC1	79.1122	0.108023	0.999811		PRTFDC1	49.9935	-2.15041	0.000171288
FLJ32224	8.96635	0.299336	NA		FLJ32224	7.11392	0.0765062	0.999811		FLJ32224	7.33062	0.411158	0.678116
C10orf26	1104.66	0.0878491	0.852562		C10orf26	938.452	-0.0736667	0.999811		C10orf26	1090.96	0.402921	0.159877
NPR2	11.3187	0.154994	NA		NPR2	10.8862	0.147646	0.999811		NPR2	10.4917	0.387156	0.678449
C10orf28	608.854	-0.0287908	0.968936		C10orf28	564.799	0.0657285	0.999811		C10orf28	589.698	0.216092	0.46771
C10orf32	298.488	0.269537	0.605338		C10orf32	235.355	-0.0450789	0.999811		C10orf32	259.806	0.252348	0.502404
C10orf32-AS3MT	0	NA	NA		C10orf32-AS3MT	0	NA	NA		C10orf32-AS3MT	0	NA	NA
C10orf35	163.134	-0.0984039	0.91041		C10orf35	142.991	-0.179099	0.999811		C10orf35	148.657	-0.0930372	0.858979
ATP6V1B1	18.3247	0.057159	0.974712		ATP6V1B1	14.1636	-0.139059	0.999811		ATP6V1B1	17.3606	0.235629	0.791269
C10orf46	2433.23	0.0392816	0.929029		C10orf46	2219.52	0.0954626	0.999811		C10orf46	2316.43	0.238619	0.263083
C10orf47	327.891	0.0987618	0.896939		C10orf47	292.282	0.073841	0.999811		C10orf47	277.253	-0.0886357	0.852003
C10orf53	0	NA	NA		C10orf53	0	NA	NA		C10orf53	0	NA	NA
LOC100130899	10.3627	0.575759	NA		LOC100130899	5.14066	0.0353728	0.999811		LOC100130899	35.2591	3.28631	3.53159e-09
CAHM	11.3148	0.304929	NA		CAHM	7.94708	0.0121073	0.999811		CAHM	9.46763	0.411081	0.678529
C10orf58	2677.87	0.00966005	0.990298		C10orf58	2221	-0.221249	0.999811		C10orf58	2406.04	0.00851878	0.98258
LOC100507053	21.7981	0.522582	0.472584		LOC100507053	12.8741	-0.0375758	0.999811		LOC100507053	35.8544	2.00001	3.74361e-05
LOC100128505	14.0786	0.713494	0.244186		LOC100128505	10.0143	0.205794	0.999811		LOC100128505	36.3714	2.88122	3.53263e-07
C10orf68	32.6568	-0.0032571	0.997332		C10orf68	30.8937	0.0878022	0.999811		C10orf68	30.7333	0.141922	0.863437
FAM167B	10.2279	-0.00540115	NA		FAM167B	8.38731	-0.0589063	0.999811		FAM167B	7.94211	-0.419814	0.679724
C10orf76	463.005	-0.019808	0.979713		C10orf76	409.9	-0.066062	0.999811		C10orf76	444.753	0.197822	0.484877
C10orf81	31.3519	0.330951	0.728984		C10orf81	34.9872	0.412331	0.627084		C10orf81	24.7777	0.202857	0.811889
ACTG2	11.8308	-0.0537967	NA		ACTG2	9.13714	-0.0863329	0.999811		ACTG2	9.57333	-0.423314	0.683549
C10orf88	242.422	-0.0535972	0.950105		C10orf88	215.088	-0.0897011	0.999811		C10orf88	237.852	0.21916	0.56479
TUBBP5	7.35632	-0.100691	NA		TUBBP5	6.90054	-0.0370307	0.999811		TUBBP5	8.94131	0.416986	0.685748
C15orf26	13.2753	0.309331	0.767108		C15orf26	8.64885	-0.0863016	0.999811		C15orf26	11.081	0.367666	0.686259
SNORD28	59.1666	-0.673491	0.150683		SNORD28	63.3064	-0.146449	0.999811		SNORD28	50.3436	-1.31942	0.0289075
C10orf96	0	NA	NA		C10orf96	0	NA	NA		C10orf96	0	NA	NA
C10orf99	0	NA	NA		C10orf99	0	NA	NA		C10orf99	0	NA	NA
C11orf1	80.4807	0.0978807	0.932508		C11orf1	82.8313	0.368167	0.845091		C11orf1	67.1414	-0.111219	0.863437
C11orf10	1256.88	-0.286071	0.441825		C11orf10	1196.72	-0.118819	0.999811		C11orf10	1068.7	-0.625045	0.0819859
SLC15A3	15.485	0.223438	0.852898		SLC15A3	11.3827	0.00124566	0.999811		SLC15A3	13.6534	0.399778	0.686871
C11orf2	1805.65	0.10943	0.810493		C11orf2	1599.9	0.083677	0.999811		C11orf2	1551.79	-0.0200787	0.962657
LOC285540	9.64441	-0.0707555	NA		LOC285540	9.60169	0.0378285	0.999811		LOC285540	7.51908	-0.436719	0.689145
C11orf21	0.310516	0.070004	NA		C11orf21	0	NA	NA		C11orf21	0	NA	NA
C11orf24	469.809	-0.31104	0.49735		C11orf24	476.628	0.0290542	0.999811		C11orf24	423.398	-0.426664	0.183249
C11orf30	576.362	-0.0454096	0.934905		C11orf30	569.206	0.19378	0.999811		C11orf30	575.291	0.286852	0.444837
C11orf31	1467.43	0.178068	0.473219		C11orf31	1231.53	-0.00374766	0.999811		C11orf31	1169.48	-0.205184	0.503341
LOC100506804	10.0339	0.266043	NA		LOC100506804	8.57124	0.122998	0.999811		LOC100506804	8.43143	0.391273	0.690264
C11orf35	49.5288	0.00448604	0.996547		C11orf35	40.9797	-0.160277	0.999811		C11orf35	43.3144	-0.0924284	0.894656
C11orf36	0.171302	0.0563192	NA		C11orf36	0	NA	NA		C11orf36	0	NA	NA
C11orf40	0	NA	NA		C11orf40	0	NA	NA		C11orf40	0	NA	NA
C11orf41	13.4988	0.420763	0.483472		C11orf41	17.1723	0.900187	0.000316599		C11orf41	3.63092	-0.197956	NA
ALPK3	28.4704	0.804046	0.131273		ALPK3	14.724	-0.0370084	0.999811		ALPK3	38.6235	1.8813	0.00144209
C11orf45	49.3967	0.701614	0.147554		C11orf45	38.9773	0.375376	0.887266		C11orf45	41.2449	0.826291	0.0895219
C11orf46	314.166	-0.00814917	0.992342		C11orf46	282.769	0.00447516	0.999811		C11orf46	293.242	0.117949	0.742387
C11orf48	1301.15	-0.151086	0.798046		C11orf48	1147.28	-0.220836	0.999811		C11orf48	1096.61	-0.461573	0.22092
C11orf49	300.645	0.0720969	0.907786		C11orf49	259.597	-0.0339858	0.999811		C11orf49	256.788	-0.0900645	0.813769
RGS6	48.3609	0.561851	0.37526		RGS6	27.0699	-0.237808	0.999811		RGS6	50.399	1.19031	0.0119233
C11orf52	0	NA	NA		C11orf52	0	NA	NA		C11orf52	0	NA	NA
C11orf53	0	NA	NA		C11orf53	0	NA	NA		C11orf53	0	NA	NA
C11orf54	267.771	0.387887	0.296208		C11orf54	196.178	-0.098443	0.999811		C11orf54	235.251	0.43292	0.240111
C11orf57	689.938	0.14765	0.767146		C11orf57	624.546	0.187365	0.999811		C11orf57	602.1	0.0855938	0.860108
C11orf58	2152.26	0.0182979	0.972553		C11orf58	1842.76	-0.119656	0.999811		C11orf58	1909.08	-0.0276005	0.934417
C11orf61	127.005	0.062689	0.944729		C11orf61	110.755	-0.0192015	0.999811		C11orf61	123.82	0.333596	0.376562
C11orf63	34.5195	0.195431	0.867687		C11orf63	28.6024	0.0169067	0.999811		C11orf63	35.6347	0.66957	0.235064
C1R	15.8055	-0.113762	0.939633		C1R	14.6295	-0.0421333	0.999811		C1R	13.6318	-0.369522	0.690888
C11orf67	174.804	-0.022884	0.985012		C11orf67	149.095	-0.147771	0.999811		C11orf67	138.682	-0.516156	0.165195
C11orf68	379.433	0.221859	0.647285		C11orf68	327.697	0.140415	0.999811		C11orf68	325.824	0.137621	0.720744
COL17A1	19.3358	0.379618	0.682457		COL17A1	14.1252	0.0502641	0.999811		COL17A1	40.588	2.32297	6.65611e-07
C11orf71	77.8379	-0.226416	0.777246		C11orf71	76.2376	0.00296073	0.999811		C11orf71	67.8065	-0.444802	0.410945
C11orf73	572.583	-0.225071	0.493483		C11orf73	531.144	-0.141175	0.999811		C11orf73	494.38	-0.466818	0.060487
C11orf74	60.1358	0.256678	0.785585		C11orf74	53.4742	0.213118	0.999811		C11orf74	47.9058	0.0234813	0.976475
C11orf75	51.5303	0.297441	0.714588		C11orf75	45.5385	0.217943	0.999811		C11orf75	34.1478	-0.587133	0.325048
C11orf80	357.649	-0.053774	0.947132		C11orf80	316.738	-0.100706	0.999811		C11orf80	328.329	0.00109793	0.997558
NYNRIN	349.682	2.58106	3.02009e-24		NYNRIN	148.216	1.20881	8.41494e-07		NYNRIN	912.635	4.754	1.38574e-68
C11orf83	805.798	-0.32548	0.275901		C11orf83	780.184	-0.106132	0.999811		C11orf83	709.177	-0.531374	0.0786377
C11orf84	676.151	-0.286842	0.511054		C11orf84	633.514	-0.15766	0.999811		C11orf84	588.555	-0.528774	0.180719
C11orf85	0.136443	0.0522807	NA		C11orf85	0	NA	NA		C11orf85	0	NA	NA
GSTM2P1	16.3871	0.236379	0.845934		GSTM2P1	13.6314	0.0766432	0.999811		GSTM2P1	10.834	-0.387236	0.690888
C11orf87	0.275657	0.0683397	NA		C11orf87	0	NA	NA		C11orf87	0	NA	NA
PIH1D2	9.38987	0.2759	NA		PIH1D2	8.35326	0.147797	0.999811		PIH1D2	7.92058	0.403577	0.690888
C11orf9	58.5697	0.144976	0.906322		C11orf9	61.3632	0.372663	0.897169		C11orf9	48.282	-0.0513744	0.945985
SNORD50A	12.3086	-0.101334	NA		SNORD50A	13.8229	0.139244	0.999811		SNORD50A	10.4469	-0.38256	0.691447
PROZ	8.92633	-0.0944149	NA		PROZ	7.07558	-0.143416	0.999811		PROZ	7.49417	-0.403121	0.692338
SORCS2	9.60228	0.68744	NA		SORCS2	5.12583	0.107723	0.999811		SORCS2	42.4242	3.93086	1.642e-15
FBP2	12.4473	-0.117217	NA		FBP2	11.6771	-0.0267874	0.999811		FBP2	13.732	0.342889	0.693413
C11orf95	363.919	0.237596	0.586742		C11orf95	316.699	0.166998	0.999811		C11orf95	293.795	-0.0611833	0.899905
AK8	18.2048	0.514363	0.481253		AK8	10.7825	-0.0674149	0.999811		AK8	13.2684	0.342256	0.693948
C12orf10	574.05	0.0391349	0.950105		C12orf10	494.199	-0.0808884	0.999811		C12orf10	482.633	-0.197852	0.549609
CEND1	17.2127	0.235249	0.846035		CEND1	11.6643	-0.125727	0.999811		CEND1	11.8073	-0.36698	0.695834
C12orf23	1682.16	0.126099	0.704241		C12orf23	1367.36	-0.157259	0.999811		C12orf23	1573.55	0.284556	0.3412
C12orf26	194.175	-0.0420888	0.969854		C12orf26	162.93	-0.212706	0.999811		C12orf26	178.5	0.0217366	0.968152
DNAJC27-AS1	56.4519	-0.652194	0.126478		DNAJC27-AS1	54.0813	-0.420379	0.65627		DNAJC27-AS1	51.5254	-0.926189	0.0329966
USP49	47.4079	0.405875	0.502056		USP49	48.0328	0.434782	0.6161		USP49	51.6468	1.03467	0.0111796
CEL	16.6012	1.21862	0.00711769		CEL	7.30391	0.203688	0.999811		CEL	91.2446	4.75328	5.80943e-30
ANP32A-IT1	31.8419	-0.0668142	0.967703		ANP32A-IT1	39.5569	0.268028	0.999811		ANP32A-IT1	51.6844	1.32224	0.0145288
C12orf35	1356.21	-0.00866383	0.990979		C12orf35	1243.35	0.0531601	0.999811		C12orf35	1272.77	0.134095	0.646826
LOC100287559	15.513	0.219511	0.857551		LOC100287559	12.4342	0.0386857	0.999811		LOC100287559	13.9336	0.359199	0.697993
C12orf37	0.136443	0.0522807	NA		C12orf37	0	NA	NA		C12orf37	0	NA	NA
LOC401980	10.3572	0.0570237	NA		LOC401980	10.3103	0.113395	0.999811		LOC401980	7.62604	-0.398052	0.700634
C12orf4	224.517	0.151165	0.852139		C12orf4	224.111	0.433111	0.230529		C12orf4	185.27	-0.090237	0.813711
LOC100128176	13.8981	0.0265052	0.989288		LOC100128176	10.9372	-0.0871148	0.999811		LOC100128176	14.3673	0.37343	0.705753
LOC401093	16.9316	0.215884	0.858342		LOC401093	14.1254	0.0613028	0.999811		LOC401093	11.9788	-0.342016	0.70649
C12orf43	249.414	-0.108794	0.862087		C12orf43	231.669	-0.0135211	0.999811		C12orf43	204.589	-0.522426	0.0780129
C12orf44	1374.51	-0.018569	0.982851		C12orf44	1188.92	-0.115973	0.999811		C12orf44	1169.05	-0.233641	0.384601
AMH	56.4768	-0.661323	0.125514		AMH	61.5633	-0.111628	0.999811		AMH	51.781	-0.926521	0.0327696
C12orf47	329.582	-0.230543	0.576183		C12orf47	314.26	-0.0619566	0.999811		C12orf47	280.486	-0.542563	0.0900084
C12orf49	1576.32	0.110265	0.76482		C12orf49	1371.95	0.0307223	0.999811		C12orf49	1416.96	0.136996	0.622758
DTX1	27.1496	0.736428	0.210243		DTX1	15.6549	0.0901666	0.999811		DTX1	52.4771	2.52945	9.80984e-08
SNORA66	9.23474	-0.0437196	NA		SNORA66	8.99363	0.0372466	0.999811		SNORA66	7.46502	-0.383954	0.707161
MAK	41.3467	-0.058868	0.968506		MAK	42.0949	0.123156	0.999811		MAK	52.4904	0.881626	0.0452645
C12orf52	995.893	-0.160902	0.671342		C12orf52	905.414	-0.131696	0.999811		C12orf52	867.151	-0.338682	0.259526
BPIFB1	17.4984	0.261086	0.794872		BPIFB1	10.5356	-0.0301331	0.999811		BPIFB1	17.2868	0.881071	0.30326
LOC440461	19.902	0.642724	0.300821		LOC440461	10.8991	-0.0379993	0.999811		LOC440461	43.974	2.66848	2.5784e-10
TACR2	13.5904	0.351356	0.71835		TACR2	10.5539	0.107414	0.999811		TACR2	10.7838	0.363096	0.708073
C12orf57	835.68	-0.248165	0.685905		C12orf57	835.789	0.0434823	0.999811		C12orf57	685.491	-0.749245	0.0598764
LRRC15	18.8915	0.707273	0.241358		LRRC15	9.75987	0.104198	0.999811		LRRC15	44.603	2.42868	0.000727371
EDA2R	459.02	3.42593	5.08405e-41		EDA2R	162.027	1.64307	3.15962e-12		EDA2R	636.989	4.74431	9.71764e-53
C12orf61	112.316	-0.151674	0.869421		C12orf61	106.882	0.000726177	0.999811		C12orf61	106.461	-0.0294065	0.964295
HEYL	12.4057	-0.0113827	NA		HEYL	9.54532	-0.151699	0.999811		HEYL	9.99617	-0.36572	0.708704
C12orf66	408.633	-0.275279	0.424467		C12orf66	386.254	-0.123072	0.999811		C12orf66	368.491	-0.357247	0.193265
TP53I3	861.001	2.31509	5.08405e-41		TP53I3	302.658	0.561543	0.0769132		TP53I3	2710.98	4.66231	3.92079e-136
DAPP1	11.9174	0.131253	NA		DAPP1	9.86087	0.019267	0.999811		DAPP1	11.2848	0.37927	0.711291
C15orf5	10.7473	-0.0479841	NA		C15orf5	11.1618	0.0662689	0.999811		C15orf5	11.8608	0.37306	0.71289
KCNIP2	12.0095	0.0186073	NA		KCNIP2	10.7652	0.00958551	0.999811		KCNIP2	12.4964	0.362216	0.71534
C12orf73	218.844	-0.186329	0.772637		C12orf73	215.402	0.0557741	0.999811		C12orf73	191.03	-0.376797	0.315012
C12orf74	0.136443	0.0522807	NA		C12orf74	0	NA	NA		C12orf74	0	NA	NA
OLFM2	49.8257	0.579545	0.242123		OLFM2	46.8564	0.398988	0.749183		OLFM2	53.2983	1.20536	0.0022299
NFIX	63.7456	-0.374588	0.600306		NFIX	72.747	0.155603	0.999811		NFIX	53.4654	-0.924853	0.0491664
C12orf77	0	NA	NA		C12orf77	0	NA	NA		C12orf77	0	NA	NA
ALX4	6.89641	0.0133801	NA		ALX4	7.64746	0.117998	0.999811		ALX4	7.44543	0.391253	0.716598
C13orf33	0.272886	0.0681943	NA		C13orf33	0	NA	NA		C13orf33	0	NA	NA
P2RY13	12.746	-0.115952	0.936412		P2RY13	12.0703	-0.0414042	0.999811		P2RY13	14.3492	0.332088	0.717191
C14orf1	919.489	0.104584	0.807003		C14orf1	768.892	-0.0995215	0.999811		C14orf1	774.825	-0.0973237	0.765057
C14orf101	411.524	0.207353	0.620995		C14orf101	358.305	0.131426	0.999811		C14orf101	386.095	0.392263	0.180605
C14orf102	614.163	0.0301785	0.959967		C14orf102	539.048	-0.0340302	0.999811		C14orf102	547.361	0.00497901	0.988788
AMY2B	7.97607	0.112749	NA		AMY2B	5.94034	-0.0189381	0.999811		AMY2B	7.80605	0.397811	0.718344
C14orf109	697.457	-0.243848	0.562154		C14orf109	635.795	-0.229439	0.999811		C14orf109	642.814	-0.231432	0.427915
C14orf118	607.327	0.026933	0.968936		C14orf118	539.447	-0.00441444	0.999811		C14orf118	617.818	0.427567	0.0930127
C14orf119	2314.64	-0.0561099	0.950358		C14orf119	2039.82	-0.120335	0.999811		C14orf119	2004.88	-0.213598	0.621229
C14orf126	840.158	-0.0533672	0.932508		C14orf126	738.052	-0.12543	0.999811		C14orf126	720.172	-0.244639	0.494118
C14orf129	1698.56	0.0571428	0.907313		C14orf129	1408.73	-0.166771	0.999811		C14orf129	1566.62	0.157281	0.624533
C14orf132	3358.36	0.390776	0.257521		C14orf132	2467.15	-0.108498	0.999811		C14orf132	2869.19	0.346279	0.324716
C14orf133	649.444	0.0886538	0.852139		C14orf133	554.605	-0.0533199	0.999811		C14orf133	594.808	0.174207	0.554166
C14orf135	745.417	0.129097	0.854374		C14orf135	735.477	0.375701	0.474059		C14orf135	619.911	-0.101591	0.770056
UNC13A	33.3395	0.238785	0.839748		UNC13A	33.062	0.272261	0.999811		UNC13A	53.5911	1.5977	0.00351181
C14orf149	121.142	0.033041	0.975866		C14orf149	112.157	0.107326	0.999811		C14orf149	102.587	-0.172162	0.695902
C14orf159	40.8088	0.311935	0.721483		C14orf159	30.3947	-0.0258448	0.999811		C14orf159	42.8245	0.850062	0.0893092
C14orf162	0	NA	NA		C14orf162	0	NA	NA		C14orf162	0	NA	NA
GPR151	10.5395	-0.133213	NA		GPR151	8.62004	-0.155782	0.999811		GPR151	9.16767	-0.360428	0.721712
C14orf166	1959.39	0.134727	0.827321		C14orf166	1649.71	-0.0363762	0.999811		C14orf166	1649.4	-0.0518891	0.898023
C14orf166B	0	NA	NA		C14orf166B	0	NA	NA		C14orf166B	0	NA	NA
C14orf167	306.546	-0.0780992	0.935123		C14orf167	292.378	0.075007	0.999811		C14orf167	261.173	-0.313084	0.395639
FYN	33.9721	0.494386	0.487221		FYN	35.2249	0.453226	0.457071		FYN	54.0205	1.85057	0.000452678
EFCAB7	63.7614	-0.418881	0.517187		EFCAB7	62.0432	-0.187221	0.999811		EFCAB7	54.2	-0.933709	0.0452929
C14orf177	0	NA	NA		C14orf177	0	NA	NA		C14orf177	0	NA	NA
SCARF1	10.5091	0.12704	NA		SCARF1	8.85698	0.0355235	0.999811		SCARF1	9.80987	0.341474	0.724392
C14orf180	0	NA	NA		C14orf180	0	NA	NA		C14orf180	0	NA	NA
C10orf54	10.5427	0.387973	NA		C10orf54	6.37128	0.0604452	0.999811		C10orf54	12.8114	1.32269	0.115519
C8G	7.97614	0.0522394	NA		C8G	6.90491	-0.000868885	0.999811		C8G	8.04176	0.363818	0.724506
C14orf2	3334.79	-0.0924168	0.866146		C14orf2	2978.18	-0.117815	0.999811		C14orf2	2943.68	-0.192232	0.504032
C14orf21	806.386	-0.18952	0.606428		C14orf21	747.745	-0.097902	0.999811		C14orf21	738.122	-0.182331	0.530477
C20orf144	9.40133	0.155491	NA		C20orf144	8.80145	0.114795	0.999811		C20orf144	8.63565	0.351359	0.724576
IGFLR1	65.7632	-0.839322	0.0494838		IGFLR1	71.3989	-0.243564	0.999811		IGFLR1	54.6167	-2.12924	4.81385e-07
PCDHB7	8.41332	0.161343	NA		PCDHB7	5.49303	-0.0852049	0.999811		PCDHB7	7.682	0.368474	0.72484
MIR570	6.87551	-0.0615503	NA		MIR570	6.4181	-0.0114762	0.999811		MIR570	7.87719	0.371036	0.725056
C14orf183	6.88506	0.0234952	NA		C14orf183	5.72505	-0.0346453	0.999811		C14orf183	7.17811	0.364006	0.726693
C14orf43	833.701	0.00341978	0.99569		C14orf43	871.663	0.330994	0.984177		C14orf43	824.082	0.306793	0.462486
C14orf45	117.391	0.353016	0.486747		C14orf45	85.0823	-0.128809	0.999811		C14orf45	95.8007	0.179445	0.720905
C14orf49	35.9801	0.432902	0.532853		C14orf49	30.2669	0.222005	0.999811		C14orf49	36.3132	0.913137	0.0584303
APOF	9.20855	-0.0524756	NA		APOF	8.92685	0.018695	0.999811		APOF	7.53185	-0.369621	0.727689
C14orf64	0	NA	NA		C14orf64	0	NA	NA		C14orf64	0	NA	NA
FDXACB1	72.5053	-0.125542	0.907822		FDXACB1	70.8099	0.0727214	0.999811		FDXACB1	54.656	-0.93293	0.0443633
LOC647946	58.1681	-1.46372	1.26227e-05		LOC647946	77.3046	-0.135883	0.999811		LOC647946	54.8558	-2.1109	0.000164372
C14orf93	188.577	-0.257224	0.626168		C14orf93	201.772	0.202911	0.999811		C14orf93	172.225	-0.294652	0.503511
C15orf17	633.411	0.138503	0.761968		C15orf17	531.989	-0.046205	0.999811		C15orf17	560.089	0.120329	0.71404
GNN	14.1353	0.0275834	0.988498		GNN	12.5538	0.00702891	0.999811		GNN	11.0748	-0.333047	0.727689
WNT4	44.4537	0.351877	0.659363		WNT4	33.8248	0.0104235	0.999811		WNT4	54.857	1.27292	0.00110355
C15orf24	475.351	-0.100458	0.842896		C15orf24	448.845	0.0366632	0.999811		C15orf24	419.61	-0.203779	0.643528
PPP1R3G	12.4576	-0.153336	NA		PPP1R3G	10.9864	-0.105223	0.999811		PPP1R3G	11.0501	-0.354944	0.729181
C15orf27	41.7945	0.366149	0.647285		C15orf27	30.0024	-0.0511978	0.999811		C15orf27	43.8894	0.905346	0.0930127
C15orf29	281.441	-0.0535885	0.941274		C15orf29	259.017	0.0179822	0.999811		C15orf29	242.557	-0.226337	0.500887
C15orf32	0	NA	NA		C15orf32	0	NA	NA		C15orf32	0.204693	0.219259	NA
C15orf33	41.1052	0.0317224	0.985715		C15orf33	34.7062	-0.0848191	0.999811		C15orf33	38.3823	0.177727	0.786856
C15orf34	44.6967	0.576572	0.280931		C15orf34	31.9777	0.116742	0.999811		C15orf34	40.2318	0.797815	0.156064
C15orf37	78.2588	0.443038	0.334283		C15orf37	53.0102	-0.155576	0.999811		C15orf37	63.6149	0.293181	0.536608
C15orf38	140.847	0.563969	0.212087		C15orf38	109.494	0.235751	0.999811		C15orf38	126.552	0.744776	0.130131
C15orf38-AP3S2	0	NA	NA		C15orf38-AP3S2	0	NA	NA		C15orf38-AP3S2	0	NA	NA
C15orf39	138.93	-0.0456141	0.972606		C15orf39	170.875	0.390187	0.803922		C15orf39	161.651	0.666711	0.214809
C15orf40	203.326	0.164658	0.777545		C15orf40	174.559	0.0586391	0.999811		C15orf40	176.614	0.102455	0.80532
C15orf41	108.137	0.0864074	0.927292		C15orf41	90.9936	-0.0691017	0.999811		C15orf41	92.8983	-0.0406419	0.935393
LOC285740	42.5713	0.307015	0.760244		LOC285740	31.9238	-0.00470182	0.999811		LOC285740	54.9449	1.29868	0.0166147
C15orf43	0	NA	NA		C15orf43	0	NA	NA		C15orf43	0	NA	NA
C15orf44	1045.13	-0.13195	0.801139		C15orf44	945.132	-0.126666	0.999811		C15orf44	900.2	-0.344946	0.20961
C15orf48	49.109	0.45176	0.494751		C15orf48	29.5692	-0.242149	0.999811		C15orf48	38.655	0.313534	0.657678
APOL3	19.6191	0.444643	0.593699		APOL3	13.9968	0.0714564	0.999811		APOL3	11.554	-0.333507	0.729857
C15orf50	0	NA	NA		C15orf50	0	NA	NA		C15orf50	0	NA	NA
C15orf52	70.7548	0.55658	NA		C15orf52	76.5543	2.22946	1.02712e-22		C15orf52	8.27301	-0.523098	0.609033
ANO1	12.4088	-0.164405	NA		ANO1	11.8046	-0.0650792	0.999811		ANO1	11.2733	-0.335334	0.731814
CPM	234.91	1.69969	2.40469e-10		CPM	89.9615	0.0860989	0.999811		CPM	1203.22	4.53473	1.23601e-27
LOC729178	13.366	0.156337	0.910344		LOC729178	9.71845	-0.063754	0.999811		LOC729178	12.0579	0.311557	0.734719
CXorf22	10.6403	-0.2245	NA		CXorf22	9.73793	-0.103164	0.999811		CXorf22	9.92143	-0.330458	0.735253
C15orf57	255.267	0.163339	0.713502		C15orf57	205.865	-0.12967	0.999811		C15orf57	236.701	0.305329	0.307475
C15orf58	98.5866	0.138478	0.874926		C15orf58	86.1403	0.0672561	0.999811		C15orf58	86.1984	0.0925368	0.867621
C15orf59	19.0365	-0.239608	0.841875		C15orf59	18.3454	-0.0795477	0.999811		C15orf59	14.7453	-0.999827	0.226155
CTAGE11P	12.0948	0.035114	NA		CTAGE11P	10.5286	-0.0140029	0.999811		CTAGE11P	12.1108	0.33251	0.736937
LOC399815	64.7911	-0.785066	0.0640413		LOC399815	74.3985	-0.0973267	0.999811		LOC399815	54.9988	-1.63394	0.00136628
C15orf62	45.1364	0.0155958	0.991673		C15orf62	44.7778	0.191342	0.999811		C15orf62	40.0651	-0.0143357	0.984925
SNORD18A	9.54835	0.125532	NA		SNORD18A	8.53995	0.0633191	0.999811		SNORD18A	8.87501	0.33418	0.737598
LOC170425	17.1879	0.227062	0.852139		LOC170425	12.7372	-0.0141772	0.999811		LOC170425	11.5515	-0.322675	0.737852
C16orf13	971.527	-0.270045	0.629592		C16orf13	980.799	0.0514599	0.999811		C16orf13	832.235	-0.577624	0.18059
C16orf3	100.154	0.00570261	0.994555		C16orf3	79.6833	-0.254187	0.999811		C16orf3	94.9878	0.18015	0.701328
C16orf42	805.526	0.0142284	0.985504		C16orf42	702.104	-0.0721788	0.999811		C16orf42	676.601	-0.239604	0.377529
AGAP11	35.4526	0.523125	0.481119		AGAP11	18.9159	-0.0155601	0.999811		AGAP11	55.2341	1.84046	0.00791476
C16orf46	47.0628	-0.113193	0.926641		C16orf46	44.0316	-0.0154338	0.999811		C16orf46	41.9447	-0.193221	0.772608
C16orf48	255.834	0.00697458	0.993914		C16orf48	239.247	0.109826	0.999811		C16orf48	223.437	-0.0979892	0.879747
STAG3	34.5576	0.301502	0.76208		STAG3	28.1929	0.0998556	0.999811		STAG3	55.2847	1.70565	0.000209182
LOC728978	15.6817	1.31518	0.00271618		LOC728978	4.70655	0.188319	0.999811		LOC728978	45.3006	4.50987	6.57346e-19
TMEM180	66.024	-0.499504	0.365978		TMEM180	71.844	-0.0108877	0.999811		TMEM180	55.9325	-1.09147	0.0122075
PAPL	14.2379	-0.195221	0.878135		PAPL	14.3995	-0.0118561	0.999811		PAPL	13.0457	-0.32609	0.738818
SNORA70G	5.99456	-0.179033	NA		SNORA70G	7.15303	0.0383719	0.999811		SNORA70G	7.62529	0.350176	0.739075
C16orf57	167.341	0.208824	0.702697		C16orf57	163.58	0.340561	0.977303		C16orf57	155.773	0.374872	0.360638
C16orf58	696.367	0.169424	0.659118		C16orf58	564.592	-0.11139	0.999811		C16orf58	619.367	0.18015	0.59971
GPR34	24.6403	0.664555	0.280589		GPR34	16.9487	0.138169	0.999811		GPR34	56.0358	2.5263	4.16448e-06
C16orf62	881.818	0.145943	0.704008		C16orf62	758.228	0.0329545	0.999811		C16orf62	782.669	0.141018	0.597957
FAM40B	71.705	-0.400844	0.542434		FAM40B	78.4774	0.0746218	0.999811		FAM40B	56.0994	-1.38765	0.000961021
TFEB	34.7789	0.162228	0.894482		TFEB	28.4221	-0.0121189	0.999811		TFEB	56.1115	1.64434	1.07825e-05
C16orf71	34.5979	-0.0922037	0.94982		C16orf71	27.7904	-0.27965	0.999811		C16orf71	33.8229	0.116088	0.875957
C16orf72	2635.05	-0.0395321	0.931565		C16orf72	2277.3	-0.167283	0.999811		C16orf72	2485.47	0.116291	0.635696
MIR4292	9.35048	0.188856	NA		MIR4292	8.807	0.140645	0.999811		MIR4292	8.15796	0.350392	0.74096
C16orf74	235.936	0.182276	0.827321		C16orf74	218.157	0.252715	0.999811		C16orf74	188.118	-0.156108	0.745691
C16orf78	0	NA	NA		C16orf78	0	NA	NA		C16orf78	0.186838	0.214429	NA
C16orf79	75.7611	-0.161715	0.868389		C16orf79	71.2553	-0.0375355	0.999811		C16orf79	72.7534	0.00202494	0.997268
KPNA7	56.7907	0.699038	0.261898		KPNA7	30.9007	0.0836993	0.999811		KPNA7	56.3206	1.40915	0.0388838
C16orf82	0	NA	NA		C16orf82	0	NA	NA		C16orf82	0	NA	NA
EFNA2	10.0808	-0.173138	NA		EFNA2	10.2359	0.0100835	0.999811		EFNA2	9.04669	-0.340452	0.741536
C16orf87	242.523	-0.14952	0.777246		C16orf87	216.192	-0.162262	0.999811		C16orf87	229.817	-0.00441402	0.992036
LOXL3	70.9889	-0.519115	0.418464		LOXL3	77.2782	-0.0469117	0.999811		LOXL3	56.9941	-1.59098	0.000791856
SEPP1	16.5931	0.166835	0.898602		SEPP1	11.7928	-0.0529424	0.999811		SEPP1	11.057	-0.35756	0.741977
MAF	48.6171	1.81582	5.56489e-07		MAF	24.2936	0.50646	0.186708		MAF	154.223	4.4792	3.00638e-35
ZNF492	66.1721	-1.17887	0.000585776		ZNF492	85.307	-0.0510721	0.999811		ZNF492	57.078	-2.65806	1.2816e-10
[truncated: 21,370 more rows]
