# Supplementary material for: Cooperation of Nutlin-3a and a Wip1 inhibitor to induce p53 activity
Source: Oncotarget. 2016 May 11;7(22):31623–38. doi: 10.18632/oncotarget.9302 (PMC5077964; doi:10.18632/oncotarget.9302)
Supplement: Supplementary file 3 [file oncotarget-07-31623-s003.xlsx]

## Sheet: Nutlin+GSK vs DMSO
NAME	SIZE	ES	NES	NOM p-val	FDR q-val	FWER p-val	RANK AT MAX	LEADING EDGE
KERLEY_RESPONSE_TO_CISPLATIN_UP	44	0.90471	2.49376	0	0	0	956	tags=77%, list=4%, signal=80%
SMIRNOV_RESPONSE_TO_IR_6HR_UP	163	0.736571	2.45237	0	0	0	2357	tags=55%, list=10%, signal=60%
WARTERS_RESPONSE_TO_IR_SKIN	83	0.797121	2.42038	0	0	0	2192	tags=64%, list=9%, signal=70%
WARTERS_IR_RESPONSE_5GY	47	0.877065	2.39661	0	0	0	940	tags=60%, list=4%, signal=62%
PID_P53_DOWNSTREAM_PATHWAY	137	0.689529	2.24956	0	0	0	2224	tags=43%, list=10%, signal=47%
GHANDHI_DIRECT_IRRADIATION_UP	108	0.702169	2.21096	0	0	0	2192	tags=40%, list=9%, signal=44%
KANNAN_TP53_TARGETS_UP	57	0.754206	2.15139	0	0	0	3264	tags=53%, list=14%, signal=61%
PID_TAP63_PATHWAY	54	0.760982	2.13691	0	0	0	969	tags=39%, list=4%, signal=40%
ODONNELL_TFRC_TARGETS_UP	429	0.587692	2.13519	0	0	0	3450	tags=34%, list=15%, signal=39%
SMIRNOV_RESPONSE_TO_IR_2HR_UP	50	0.766773	2.1229	0	0	0	1079	tags=46%, list=5%, signal=48%
NAGASHIMA_NRG1_SIGNALING_UP	173	0.626951	2.08709	0	0	0	3926	tags=49%, list=17%, signal=58%
MOHANKUMAR_TLX1_TARGETS_DN	190	0.614037	2.08092	0	0	0	3818	tags=41%, list=16%, signal=48%
SCHAVOLT_TARGETS_OF_TP53_AND_TP63	16	0.932005	2.05724	0	0	0	613	tags=75%, list=3%, signal=77%
CROMER_TUMORIGENESIS_DN	51	0.724718	2.05145	0	0	0	2836	tags=41%, list=12%, signal=47%
PEDERSEN_METASTASIS_BY_ERBB2_ISOFORM_1	46	0.744187	2.04687	0	0	0	3592	tags=72%, list=15%, signal=85%
INGA_TP53_TARGETS	17	0.904684	2.04431	0	6.411e-05	0.001	613	tags=59%, list=3%, signal=60%
LIN_SILENCED_BY_TUMOR_MICROENVIRONMENT	107	0.638309	2.02569	0	0.000120678	0.002	3305	tags=48%, list=14%, signal=55%
CONCANNON_APOPTOSIS_BY_EPOXOMICIN_UP	237	0.582499	2.01977	0	0.000285187	0.005	3426	tags=33%, list=15%, signal=39%
AMUNDSON_DNA_DAMAGE_RESPONSE_TP53	16	0.900274	2.00871	0	0.000378222	0.007	1142	tags=75%, list=5%, signal=79%
ODONNELL_TARGETS_OF_MYC_AND_TFRC_UP	82	0.665291	2.0048	0	0.000411728	0.007	3556	tags=46%, list=15%, signal=54%
BOSCO_EPITHELIAL_DIFFERENTIATION_MODULE	64	0.688102	1.99345	0	0.000538868	0.01	5958	tags=63%, list=25%, signal=84%
ZHANG_TLX_TARGETS_60HR_UP	291	0.567547	1.9924	0	0.000514374	0.01	3987	tags=42%, list=17%, signal=50%
CAIRO_HEPATOBLASTOMA_CLASSES_DN	210	0.578445	1.98979	0	0.00049201	0.01	3892	tags=39%, list=17%, signal=46%
HUPER_BREAST_BASAL_VS_LUMINAL_UP	54	0.690068	1.97413	0	0.0010678	0.023	613	tags=24%, list=3%, signal=25%
JAEGER_METASTASIS_DN	257	0.560327	1.95462	0	0.00139518	0.032	3824	tags=35%, list=16%, signal=42%
NAGASHIMA_EGF_SIGNALING_UP	57	0.676247	1.94203	0	0.00161778	0.037	3702	tags=56%, list=16%, signal=67%
PEREZ_TP53_AND_TP63_TARGETS	201	0.568781	1.94145	0	0.00155786	0.037	3383	tags=36%, list=14%, signal=42%
PETROVA_PROX1_TARGETS_DN	64	0.654144	1.93804	0	0.00161238	0.04	2081	tags=28%, list=9%, signal=31%
CHARAFE_BREAST_CANCER_BASAL_VS_MESENCHYMAL_UP	120	0.597759	1.93415	0	0.00173295	0.045	3835	tags=38%, list=16%, signal=46%
AMIT_EGF_RESPONSE_120_HELA	67	0.651768	1.92686	0	0.00184414	0.05	2866	tags=39%, list=12%, signal=44%
KEGG_GRAFT_VERSUS_HOST_DISEASE	41	0.699322	1.92612	0	0.00178465	0.05	4544	tags=22%, list=19%, signal=27%
RICKMAN_TUMOR_DIFFERENTIATED_WELL_VS_POORLY_DN	376	0.534162	1.92354	0	0.00176035	0.051	3650	tags=30%, list=16%, signal=35%
ONDER_CDH1_SIGNALING_VIA_CTNNB1	81	0.630421	1.92193	0	0.00189301	0.057	3393	tags=35%, list=15%, signal=40%
ZWANG_CLASS_3_TRANSIENTLY_INDUCED_BY_EGF	219	0.559122	1.92058	0	0.00192701	0.06	5786	tags=52%, list=25%, signal=69%
PLASARI_TGFB1_TARGETS_10HR_UP	199	0.5654	1.92009	0	0.00187195	0.06	3806	tags=41%, list=16%, signal=49%
PHONG_TNF_TARGETS_UP	63	0.647285	1.90686	0	0.00258545	0.083	5598	tags=59%, list=24%, signal=77%
JOHNSTONE_PARVB_TARGETS_3_UP	426	0.523981	1.90686	0	0.00251557	0.083	3903	tags=35%, list=17%, signal=41%
CHARAFE_BREAST_CANCER_LUMINAL_VS_BASAL_DN	447	0.521178	1.90399	0	0.00253109	0.086	3828	tags=35%, list=16%, signal=41%
KIM_PTEN_TARGETS_UP	18	0.829873	1.90175	0	0.00251863	0.088	1457	tags=44%, list=6%, signal=47%
GAJATE_RESPONSE_TO_TRABECTEDIN_UP	66	0.647589	1.89613	0	0.00306775	0.111	2397	tags=33%, list=10%, signal=37%
CHUANG_OXIDATIVE_STRESS_RESPONSE_UP	28	0.758865	1.89407	0.00173913	0.00311803	0.116	1270	tags=36%, list=5%, signal=38%
REACTOME_GAP_JUNCTION_ASSEMBLY	18	0.832349	1.89098	0	0.00316473	0.119	2729	tags=33%, list=12%, signal=38%
HENDRICKS_SMARCA4_TARGETS_UP	56	0.658546	1.88634	0	0.00335171	0.13	4284	tags=52%, list=18%, signal=63%
ZHANG_RESPONSE_TO_IKK_INHIBITOR_AND_TNF_UP	223	0.546096	1.88434	0	0.003414	0.136	4971	tags=47%, list=21%, signal=59%
VARELA_ZMPSTE24_TARGETS_UP	40	0.705003	1.88327	0	0.00340611	0.137	1077	tags=35%, list=5%, signal=37%
KEGG_ALLOGRAFT_REJECTION	37	0.713275	1.88162	0	0.00351092	0.144	4544	tags=30%, list=19%, signal=37%
KEGG_OLFACTORY_TRANSDUCTION	389	0.514999	1.8774	0	0.00382775	0.158	4513	tags=8%, list=19%, signal=10%
RICKMAN_HEAD_AND_NECK_CANCER_E	89	0.610361	1.87671	0	0.00376968	0.159	4852	tags=43%, list=21%, signal=54%
WANG_BARRETTS_ESOPHAGUS_AND_ESOPHAGUS_CANCER_DN	37	0.711997	1.87527	0	0.00379657	0.164	4286	tags=43%, list=18%, signal=53%
SEKI_INFLAMMATORY_RESPONSE_LPS_UP	77	0.63239	1.87288	0	0.00392466	0.172	3689	tags=36%, list=16%, signal=43%
PID_UPA_UPAR_PATHWAY	42	0.69071	1.87218	0	0.00392706	0.176	2406	tags=26%, list=10%, signal=29%
CHANG_CORE_SERUM_RESPONSE_DN	206	0.54846	1.87211	0	0.00385154	0.176	3981	tags=35%, list=17%, signal=42%
PETROVA_ENDOTHELIUM_LYMPHATIC_VS_BLOOD_DN	162	0.565279	1.87185	0	0.00377887	0.176	2137	tags=25%, list=9%, signal=28%
FUJII_YBX1_TARGETS_UP	43	0.678537	1.8682	0.00165837	0.00395597	0.188	1280	tags=28%, list=5%, signal=29%
ONDER_CDH1_TARGETS_2_DN	462	0.509145	1.86469	0	0.00423708	0.206	5006	tags=40%, list=21%, signal=50%
KEGG_NATURAL_KILLER_CELL_MEDIATED_CYTOTOXICITY	137	0.572798	1.85948	0	0.00450852	0.223	3531	tags=20%, list=15%, signal=23%
KEGG_AUTOIMMUNE_THYROID_DISEASE	52	0.657762	1.85788	0	0.00462722	0.232	4544	tags=23%, list=19%, signal=29%
REACTOME_BETA_DEFENSINS	40	0.680268	1.85279	0.00161031	0.00525464	0.261	4545	tags=8%, list=19%, signal=9%
MUELLER_METHYLATED_IN_GLIOBLASTOMA	40	0.682682	1.85191	0.00162075	0.00526901	0.267	3736	tags=55%, list=16%, signal=65%
TURASHVILI_BREAST_DUCTAL_CARCINOMA_VS_DUCTAL_NORMAL_DN	193	0.545823	1.85018	0	0.00531734	0.275	4728	tags=43%, list=20%, signal=53%
TAKEDA_TARGETS_OF_NUP98_HOXA9_FUSION_10D_DN	140	0.569068	1.84759	0	0.00544823	0.284	4964	tags=41%, list=21%, signal=51%
PID_IL23_PATHWAY	37	0.693721	1.84703	0	0.0053929	0.285	1862	tags=22%, list=8%, signal=23%
PEDERSEN_TARGETS_OF_611CTF_ISOFORM_OF_ERBB2	76	0.611357	1.84392	0	0.00572852	0.303	4276	tags=58%, list=18%, signal=71%
DELPUECH_FOXO3_TARGETS_UP	68	0.620148	1.84112	0	0.0059596	0.315	4060	tags=50%, list=17%, signal=60%
PAL_PRMT5_TARGETS_DN	29	0.718066	1.83337	0	0.00668677	0.351	1145	tags=24%, list=5%, signal=25%
WINZEN_DEGRADED_VIA_KHSRP	100	0.585557	1.83069	0	0.00692706	0.37	2722	tags=38%, list=12%, signal=43%
REACTOME_GAP_JUNCTION_TRAFFICKING	27	0.729006	1.82914	0	0.00703753	0.38	2729	tags=30%, list=12%, signal=34%
GARGALOVIC_RESPONSE_TO_OXIDIZED_PHOSPHOLIPIDS_TURQUOISE_UP	78	0.607013	1.82712	0	0.00726595	0.393	5328	tags=60%, list=23%, signal=78%
WANG_METHYLATED_IN_BREAST_CANCER	35	0.690291	1.82443	0	0.00754579	0.411	3556	tags=54%, list=15%, signal=64%
MANALO_HYPOXIA_UP	204	0.530169	1.82407	0	0.00745244	0.412	3460	tags=29%, list=15%, signal=34%
SCHUETZ_BREAST_CANCER_DUCTAL_INVASIVE_UP	345	0.508388	1.82056	0	0.00784007	0.428	4018	tags=32%, list=17%, signal=38%
KEGG_TYPE_I_DIABETES_MELLITUS	43	0.672616	1.81874	0	0.00790119	0.434	4544	tags=30%, list=19%, signal=37%
BHAT_ESR1_TARGETS_NOT_VIA_AKT1_DN	88	0.598678	1.81685	0	0.00800294	0.441	3870	tags=47%, list=17%, signal=56%
DELYS_THYROID_CANCER_UP	443	0.497154	1.81588	0	0.00808742	0.45	3127	tags=28%, list=13%, signal=32%
GENTILE_UV_LOW_DOSE_UP	27	0.721167	1.81575	0	0.00800699	0.451	1010	tags=30%, list=4%, signal=31%
RICKMAN_METASTASIS_DN	258	0.519639	1.81531	0	0.00796863	0.453	3209	tags=28%, list=14%, signal=32%
CREIGHTON_ENDOCRINE_THERAPY_RESISTANCE_5	473	0.499459	1.81474	0	0.00794483	0.455	6133	tags=47%, list=26%, signal=63%
ONGUSAHA_TP53_TARGETS	38	0.680755	1.8058	0	0.00945502	0.518	2167	tags=42%, list=9%, signal=46%
TAKEDA_TARGETS_OF_NUP98_HOXA9_FUSION_6HR_DN	40	0.663962	1.80546	0	0.00943884	0.524	3506	tags=43%, list=15%, signal=50%
RODRIGUES_THYROID_CARCINOMA_DN	76	0.600824	1.80495	0	0.00938488	0.529	3956	tags=49%, list=17%, signal=58%
KRIGE_AMINO_ACID_DEPRIVATION	29	0.708193	1.8036	0.00169779	0.00948445	0.542	2596	tags=41%, list=11%, signal=46%
VERHAAK_GLIOBLASTOMA_MESENCHYMAL	215	0.52376	1.79878	0	0.0101416	0.569	3861	tags=33%, list=17%, signal=39%
BROWNE_HCMV_INFECTION_2HR_UP	39	0.675158	1.79686	0	0.0103398	0.582	4964	tags=64%, list=21%, signal=81%
KIM_WT1_TARGETS_UP	213	0.519611	1.79672	0	0.0102167	0.582	4463	tags=38%, list=19%, signal=47%
WU_CELL_MIGRATION	182	0.537791	1.79527	0	0.010386	0.595	3870	tags=37%, list=17%, signal=44%
ZHANG_TLX_TARGETS_UP	108	0.566717	1.79148	0	0.0108829	0.616	2349	tags=37%, list=10%, signal=41%
SARRIO_EPITHELIAL_MESENCHYMAL_TRANSITION_DN	153	0.540424	1.79146	0	0.0107578	0.616	4279	tags=41%, list=18%, signal=49%
PEREZ_TP63_TARGETS	345	0.496117	1.79004	0	0.0108911	0.622	3972	tags=34%, list=17%, signal=41%
JI_METASTASIS_REPRESSED_BY_STK11	27	0.719813	1.78618	0	0.0116563	0.65	2672	tags=41%, list=11%, signal=46%
AMIT_SERUM_RESPONSE_60_MCF10A	57	0.615477	1.78603	0.0015949	0.0115493	0.651	3550	tags=47%, list=15%, signal=56%
PID_ECADHERIN_STABILIZATION_PATHWAY	42	0.647362	1.78414	0	0.0117586	0.661	4034	tags=33%, list=17%, signal=40%
CROMER_TUMORIGENESIS_UP	62	0.613274	1.78239	0	0.0120763	0.674	2137	tags=27%, list=9%, signal=30%
PEDERSEN_METASTASIS_BY_ERBB2_ISOFORM_4	110	0.554544	1.77525	0	0.0138021	0.729	2696	tags=40%, list=12%, signal=45%
NABA_SECRETED_FACTORS	340	0.495719	1.77436	0	0.0139173	0.736	4191	tags=26%, list=18%, signal=31%
COLDREN_GEFITINIB_RESISTANCE_DN	226	0.512455	1.77295	0	0.0140934	0.743	4942	tags=40%, list=21%, signal=50%
MAHADEVAN_RESPONSE_TO_MP470_DN	19	0.776224	1.76969	0.00347222	0.0148847	0.767	2405	tags=68%, list=10%, signal=76%
BIOCARTA_P53HYPOXIA_PATHWAY	22	0.74055	1.76953	0.00501672	0.0147521	0.767	485	tags=23%, list=2%, signal=23%
KEGG_ENDOCYTOSIS	181	0.523397	1.76225	0	0.0168632	0.815	7576	tags=56%, list=32%, signal=82%
HELLEBREKERS_SILENCED_DURING_TUMOR_ANGIOGENESIS	80	0.57817	1.75759	0	0.0178919	0.837	2353	tags=28%, list=10%, signal=30%
DORN_ADENOVIRUS_INFECTION_48HR_DN	40	0.651362	1.75563	0	0.0182037	0.839	4900	tags=48%, list=21%, signal=60%
ZHANG_TLX_TARGETS_36HR_UP	220	0.506872	1.75464	0	0.0183992	0.846	3806	tags=37%, list=16%, signal=44%
MOREAUX_B_LYMPHOCYTE_MATURATION_BY_TACI_UP	89	0.56532	1.75358	0	0.0185689	0.851	3663	tags=35%, list=16%, signal=41%
ONDER_CDH1_TARGETS_1_UP	140	0.532481	1.75201	0	0.0188238	0.857	3753	tags=38%, list=16%, signal=45%
RASHI_RESPONSE_TO_IONIZING_RADIATION_2	127	0.540775	1.75186	0	0.0186918	0.858	4932	tags=44%, list=21%, signal=56%
NAKAMURA_ADIPOGENESIS_LATE_DN	37	0.650962	1.75058	0	0.0188449	0.862	2012	tags=32%, list=9%, signal=35%
BROWN_MYELOID_CELL_DEVELOPMENT_UP	164	0.524446	1.74768	0	0.0195234	0.87	4815	tags=35%, list=21%, signal=43%
KOBAYASHI_EGFR_SIGNALING_24HR_UP	100	0.554455	1.74712	0	0.0195027	0.875	4055	tags=54%, list=17%, signal=65%
PID_NETRIN_PATHWAY	32	0.681457	1.74653	0.00164204	0.0194355	0.876	558	tags=16%, list=2%, signal=16%
ACEVEDO_LIVER_CANCER_WITH_H3K9ME3_UP	135	0.533514	1.7464	0	0.0193044	0.877	4664	tags=35%, list=20%, signal=43%
UZONYI_RESPONSE_TO_LEUKOTRIENE_AND_THROMBIN	37	0.655156	1.7464	0	0.0191289	0.877	2212	tags=46%, list=9%, signal=51%
ZHU_SKIL_TARGETS_UP	20	0.748887	1.74606	0	0.019021	0.879	2267	tags=50%, list=10%, signal=55%
NABA_ECM_AFFILIATED	166	0.517055	1.7446	0	0.0192522	0.885	4592	tags=32%, list=20%, signal=39%
LIM_MAMMARY_STEM_CELL_UP	486	0.469851	1.74063	0	0.0203922	0.903	3480	tags=30%, list=15%, signal=35%
KEGG_APOPTOSIS	87	0.566404	1.74029	0	0.020294	0.903	2458	tags=25%, list=11%, signal=28%
KEGG_P53_SIGNALING_PATHWAY	68	0.594801	1.73816	0	0.0209442	0.908	890	tags=35%, list=4%, signal=37%
GERY_CEBP_TARGETS	126	0.538886	1.73711	0	0.0210811	0.909	2757	tags=25%, list=12%, signal=29%
WIERENGA_STAT5A_TARGETS_GROUP2	60	0.595424	1.73704	0	0.0209361	0.91	1907	tags=23%, list=8%, signal=25%
HERNANDEZ_ABERRANT_MITOSIS_BY_DOCETACEL_4NM_UP	23	0.725042	1.73692	0	0.0208195	0.91	3729	tags=57%, list=16%, signal=67%
CROMER_METASTASIS_DN	81	0.569793	1.73592	0	0.020954	0.913	3931	tags=37%, list=17%, signal=44%
SENESE_HDAC3_TARGETS_UP	491	0.47292	1.73572	0	0.0208555	0.913	3741	tags=27%, list=16%, signal=32%
MIKKELSEN_MCV6_LCP_WITH_H3K27ME3	29	0.68955	1.7344	0.00341297	0.0211397	0.92	4054	tags=31%, list=17%, signal=38%
ZHANG_RESPONSE_TO_CANTHARIDIN_UP	19	0.747659	1.73399	0	0.0210922	0.921	2561	tags=42%, list=11%, signal=47%
BILD_HRAS_ONCOGENIC_SIGNATURE	258	0.493908	1.73343	0	0.0211035	0.923	5423	tags=43%, list=23%, signal=56%
TURASHVILI_BREAST_DUCTAL_CARCINOMA_VS_LOBULAR_NORMAL_DN	68	0.591547	1.73336	0	0.0209498	0.923	5112	tags=44%, list=22%, signal=56%
KAYO_CALORIE_RESTRICTION_MUSCLE_UP	95	0.558236	1.73318	0	0.0208559	0.924	3467	tags=29%, list=15%, signal=34%
KIM_WT1_TARGETS_12HR_UP	160	0.519936	1.73247	0	0.0209661	0.926	3920	tags=38%, list=17%, signal=45%
DELACROIX_RAR_TARGETS_UP	48	0.615572	1.7309	0	0.0212185	0.928	2818	tags=29%, list=12%, signal=33%
PID_ANGIOPOIETIN_RECEPTOR_PATHWAY	50	0.613097	1.73059	0	0.0211165	0.929	4650	tags=34%, list=20%, signal=42%
KHETCHOUMIAN_TRIM24_TARGETS_UP	47	0.617236	1.72849	0	0.0217448	0.939	2283	tags=34%, list=10%, signal=38%
NEWMAN_ERCC6_TARGETS_DN	38	0.647852	1.72026	0	0.024388	0.96	1945	tags=34%, list=8%, signal=37%
AMIT_EGF_RESPONSE_120_MCF10A	43	0.633309	1.71977	0.00160514	0.0243261	0.961	3550	tags=42%, list=15%, signal=49%
BEIER_GLIOMA_STEM_CELL_DN	66	0.580473	1.71854	0	0.0245829	0.964	5828	tags=50%, list=25%, signal=66%
ZHAN_MULTIPLE_MYELOMA_PR_DN	44	0.62283	1.71736	0	0.0248897	0.966	3870	tags=41%, list=17%, signal=49%
BURTON_ADIPOGENESIS_PEAK_AT_2HR	51	0.612662	1.71728	0.00163934	0.0247266	0.966	2447	tags=37%, list=10%, signal=42%
LIM_MAMMARY_LUMINAL_MATURE_DN	98	0.550628	1.71524	0	0.0254444	0.969	2453	tags=28%, list=10%, signal=31%
LIU_PROSTATE_CANCER_DN	475	0.466967	1.71355	0	0.0257915	0.972	2672	tags=24%, list=11%, signal=26%
PID_TRAIL_PATHWAY	28	0.677664	1.713	0.00338983	0.0257676	0.972	3763	tags=39%, list=16%, signal=47%
AMIT_DELAYED_EARLY_GENES	18	0.751181	1.71296	0.00501672	0.0255881	0.973	1788	tags=44%, list=8%, signal=48%
VALK_AML_CLUSTER_5	33	0.658809	1.71087	0.00329489	0.0261703	0.977	3778	tags=36%, list=16%, signal=43%
ELVIDGE_HYPOXIA_UP	168	0.512604	1.71072	0	0.0260566	0.977	3903	tags=36%, list=17%, signal=43%
TONKS_TARGETS_OF_RUNX1_RUNX1T1_FUSION_HSC_UP	184	0.506911	1.71026	0	0.026068	0.978	3870	tags=34%, list=17%, signal=40%
MCMURRAY_TP53_HRAS_COOPERATION_RESPONSE_DN	67	0.581252	1.70782	0	0.0268621	0.981	3273	tags=42%, list=14%, signal=48%
OLSSON_E2F3_TARGETS_UP	28	0.676184	1.70537	0	0.0275957	0.982	4870	tags=50%, list=21%, signal=63%
MURAKAMI_UV_RESPONSE_6HR_UP	35	0.660512	1.70502	0	0.0275601	0.982	1410	tags=23%, list=6%, signal=24%
LOPES_METHYLATED_IN_COLON_CANCER_UP	27	0.70211	1.70501	0.00336134	0.02737	0.982	2263	tags=26%, list=10%, signal=29%
TANG_SENESCENCE_TP53_TARGETS_UP	33	0.651609	1.70416	0.00829187	0.0275256	0.982	2661	tags=39%, list=11%, signal=44%
ZHAN_MULTIPLE_MYELOMA_CD1_DN	44	0.62768	1.70242	0.00168067	0.0281447	0.986	4602	tags=48%, list=20%, signal=59%
PHONG_TNF_RESPONSE_VIA_P38_PARTIAL	160	0.513185	1.69987	0	0.0289643	0.987	4463	tags=38%, list=19%, signal=47%
YU_MYC_TARGETS_DN	55	0.592259	1.69978	0	0.0287976	0.987	3809	tags=36%, list=16%, signal=43%
REACTOME_TERMINATION_OF_O_GLYCAN_BIOSYNTHESIS	19	0.726841	1.69935	0.00178891	0.028749	0.988	1848	tags=37%, list=8%, signal=40%
KIM_WT1_TARGETS_8HR_UP	163	0.507078	1.69734	0	0.0295124	0.99	4460	tags=39%, list=19%, signal=47%
PID_AJDISS_2PATHWAY	48	0.615004	1.69632	0.0015748	0.0297623	0.99	3237	tags=31%, list=14%, signal=36%
NABA_BASEMENT_MEMBRANES	40	0.625392	1.69473	0.00328407	0.0302611	0.99	1189	tags=33%, list=5%, signal=34%
SHI_SPARC_TARGETS_UP	24	0.701508	1.69393	0.00509338	0.0304296	0.99	4345	tags=58%, list=19%, signal=72%
ELVIDGE_HYPOXIA_BY_DMOG_UP	129	0.521915	1.69366	0	0.0303518	0.99	3631	tags=36%, list=16%, signal=42%
RODRIGUES_DCC_TARGETS_DN	120	0.52331	1.69361	0.0015361	0.0301638	0.99	4938	tags=42%, list=21%, signal=53%
OSADA_ASCL1_TARGETS_DN	24	0.707991	1.69275	0	0.0303621	0.99	2645	tags=46%, list=11%, signal=52%
GROSS_HYPOXIA_VIA_ELK3_AND_HIF1A_UP	141	0.519753	1.69233	0	0.0303388	0.991	3851	tags=38%, list=16%, signal=45%
LIU_IL13_PRIMING_MODEL	15	0.771496	1.69071	0	0.0309203	0.993	2283	tags=47%, list=10%, signal=52%
VECCHI_GASTRIC_CANCER_ADVANCED_VS_EARLY_UP	172	0.500529	1.68877	0	0.0315954	0.996	2681	tags=24%, list=11%, signal=27%
DORN_ADENOVIRUS_INFECTION_32HR_DN	39	0.632706	1.68784	0.00160514	0.0319069	0.996	4900	tags=44%, list=21%, signal=55%
MISSIAGLIA_REGULATED_BY_METHYLATION_UP	125	0.518314	1.6858	0	0.0325165	0.997	3606	tags=30%, list=15%, signal=35%
NABA_CORE_MATRISOME	270	0.482517	1.68527	0	0.0325184	0.997	3177	tags=29%, list=14%, signal=33%
LEE_DOUBLE_POLAR_THYMOCYTE	26	0.680972	1.68523	0.0106572	0.0323387	0.997	3088	tags=31%, list=13%, signal=35%
ANASTASSIOU_CANCER_MESENCHYMAL_TRANSITION_SIGNATURE	64	0.580484	1.68422	0.00156006	0.0326195	0.997	2081	tags=28%, list=9%, signal=31%
ALONSO_METASTASIS_DN	26	0.6798	1.68284	0.00331126	0.0331548	0.997	2126	tags=38%, list=9%, signal=42%
SCHAEFFER_PROSTATE_DEVELOPMENT_12HR_UP	115	0.525928	1.6823	0	0.0332193	0.997	3739	tags=34%, list=16%, signal=40%
PID_REG_GR_PATHWAY	82	0.550196	1.68041	0.00158228	0.0339648	0.997	3597	tags=32%, list=15%, signal=37%
FERRARI_RESPONSE_TO_FENRETINIDE_UP	22	0.708694	1.67994	0.0085034	0.0340846	0.997	3167	tags=50%, list=14%, signal=58%
HINATA_NFKB_TARGETS_KERATINOCYTE_UP	91	0.547354	1.67928	0.00149031	0.0341362	0.997	2561	tags=26%, list=11%, signal=30%
WIEDERSCHAIN_TARGETS_OF_BMI1_AND_PCGF2	56	0.583545	1.67823	0.00306279	0.0345166	0.997	2450	tags=34%, list=10%, signal=38%
KINSEY_TARGETS_OF_EWSR1_FLII_FUSION_DN	320	0.470178	1.67677	0	0.0349695	0.998	3981	tags=35%, list=17%, signal=42%
GAZDA_DIAMOND_BLACKFAN_ANEMIA_ERYTHROID_UP	24	0.69181	1.67367	0.0016835	0.0362323	0.999	442	tags=29%, list=2%, signal=30%
VERNELL_RETINOBLASTOMA_PATHWAY_DN	22	0.69621	1.67353	0.0087108	0.0360772	0.999	4963	tags=64%, list=21%, signal=81%
MASRI_RESISTANCE_TO_TAMOXIFEN_AND_AROMATASE_INHIBITORS_DN	20	0.712539	1.6718	0.00673401	0.0367414	0.999	2447	tags=50%, list=10%, signal=56%
ZWANG_EGF_INTERVAL_DN	207	0.489138	1.67163	0	0.0365847	0.999	4380	tags=34%, list=19%, signal=41%
LU_IL4_SIGNALING	94	0.530172	1.67097	0.0015015	0.0366963	0.999	4992	tags=36%, list=21%, signal=46%
PASINI_SUZ12_TARGETS_DN	314	0.471138	1.67061	0	0.0366571	0.999	4735	tags=36%, list=20%, signal=45%
PEDERSEN_METASTASIS_BY_ERBB2_ISOFORM_3	20	0.723063	1.66923	0.00347222	0.0370184	0.999	1583	tags=45%, list=7%, signal=48%
HUANG_FOXA2_TARGETS_UP	45	0.608316	1.66914	0.00337268	0.0368467	0.999	3702	tags=47%, list=16%, signal=55%
BHAT_ESR1_TARGETS_VIA_AKT1_DN	82	0.546169	1.66866	0.00154321	0.0369247	0.999	3935	tags=45%, list=17%, signal=54%
GAUSSMANN_MLL_AF4_FUSION_TARGETS_F_UP	185	0.494819	1.66804	0	0.037025	0.999	3416	tags=33%, list=15%, signal=38%
REACTOME_NEUROTRANSMITTER_RELEASE_CYCLE	34	0.634838	1.66751	0.00171233	0.037119	0.999	4196	tags=38%, list=18%, signal=47%
GROSS_HYPOXIA_VIA_HIF1A_DN	109	0.524185	1.66679	0.00146628	0.0372893	0.999	5870	tags=50%, list=25%, signal=67%
XU_HGF_SIGNALING_NOT_VIA_AKT1_6HR	26	0.66816	1.66288	0.00501672	0.0389626	0.999	1767	tags=35%, list=8%, signal=37%
RODRIGUES_NTN1_TARGETS_DN	157	0.499816	1.66169	0.00143266	0.0393898	0.999	4650	tags=41%, list=20%, signal=51%
SA_TRKA_RECEPTOR	17	0.727007	1.66119	0	0.0393428	0.999	3492	tags=41%, list=15%, signal=48%
WILCOX_RESPONSE_TO_PROGESTERONE_DN	65	0.566917	1.66116	0.00320513	0.0391445	0.999	5216	tags=42%, list=22%, signal=53%
BROWNE_HCMV_INFECTION_30MIN_UP	53	0.582845	1.66031	0.00156495	0.0393967	0.999	5485	tags=53%, list=23%, signal=69%
JEON_SMAD6_TARGETS_UP	24	0.685274	1.66017	0.00653595	0.0392645	0.999	2137	tags=21%, list=9%, signal=23%
PID_ECADHERIN_KERATINOCYTE_PATHWAY	20	0.711507	1.65965	0.00519031	0.0392996	0.999	2542	tags=30%, list=11%, signal=34%
HERNANDEZ_ABERRANT_MITOSIS_BY_DOCETACEL_2NM_UP	81	0.549678	1.65915	0.0015674	0.0393819	0.999	2928	tags=28%, list=13%, signal=32%
LEE_NEURAL_CREST_STEM_CELL_DN	118	0.520255	1.6566	0	0.0406293	0.999	4060	tags=41%, list=17%, signal=49%
NAKAMURA_ADIPOGENESIS_EARLY_DN	38	0.625078	1.65626	0.00847458	0.0405461	0.999	2012	tags=29%, list=9%, signal=32%
PHONG_TNF_RESPONSE_NOT_VIA_P38	336	0.461615	1.65444	0	0.0413757	0.999	3931	tags=30%, list=17%, signal=36%
GARGALOVIC_RESPONSE_TO_OXIDIZED_PHOSPHOLIPIDS_BLUE_UP	129	0.516616	1.65376	0	0.0415242	0.999	5899	tags=45%, list=25%, signal=60%
MURATA_VIRULENCE_OF_H_PILORI	24	0.680004	1.65208	0.00490196	0.0421695	1	3325	tags=42%, list=14%, signal=49%
HOELZEL_NF1_TARGETS_UP	135	0.510542	1.6488	0.00147493	0.0439701	1	3022	tags=28%, list=13%, signal=32%
REACTOME_OTHER_SEMAPHORIN_INTERACTIONS	15	0.75264	1.64658	0.0104895	0.0450333	1	4855	tags=67%, list=21%, signal=84%
KATSANOU_ELAVL1_TARGETS_UP	168	0.488693	1.64597	0	0.0451205	1	3344	tags=27%, list=14%, signal=32%
UDAYAKUMAR_MED1_TARGETS_DN	236	0.47181	1.64583	0	0.0449621	1	3631	tags=28%, list=16%, signal=32%
MCLACHLAN_DENTAL_CARIES_DN	236	0.47563	1.64538	0	0.0449675	1	4545	tags=33%, list=19%, signal=40%
DUTERTRE_ESTRADIOL_RESPONSE_6HR_DN	91	0.536556	1.64513	0	0.0448925	1	3909	tags=42%, list=17%, signal=50%
TURASHVILI_BREAST_LOBULAR_CARCINOMA_VS_DUCTAL_NORMAL_DN	91	0.527643	1.64458	0.00153846	0.0450024	1	2263	tags=30%, list=10%, signal=33%
ZHENG_GLIOBLASTOMA_PLASTICITY_DN	58	0.572535	1.64402	0.0030722	0.0450618	1	4026	tags=45%, list=17%, signal=54%
TONKS_TARGETS_OF_RUNX1_RUNX1T1_FUSION_ERYTHROCYTE_UP	157	0.494315	1.64222	0	0.0458616	1	3811	tags=32%, list=16%, signal=38%
NABA_ECM_REGULATORS	232	0.47581	1.64025	0	0.0467364	1	5059	tags=34%, list=22%, signal=44%
PID_ERBB4_PATHWAY	38	0.612369	1.63523	0.00166113	0.0497734	1	3909	tags=45%, list=17%, signal=54%
MCDOWELL_ACUTE_LUNG_INJURY_UP	45	0.592311	1.63392	0.00466563	0.0503435	1	3736	tags=38%, list=16%, signal=45%
SCHURINGA_STAT5A_TARGETS_UP	21	0.682637	1.63301	0.00854701	0.0506969	1	821	tags=24%, list=4%, signal=25%
AMIT_SERUM_RESPONSE_240_MCF10A	57	0.568411	1.63176	0.00165017	0.0512608	1	4717	tags=46%, list=20%, signal=57%
SWEET_KRAS_TARGETS_UP	83	0.540784	1.63163	0	0.05112	1	6220	tags=52%, list=27%, signal=70%
GARGALOVIC_RESPONSE_TO_OXIDIZED_PHOSPHOLIPIDS_MAGENTA_UP	27	0.646641	1.63018	0.00673401	0.0517629	1	3560	tags=52%, list=15%, signal=61%
BERENJENO_TRANSFORMED_BY_RHOA_FOREVER_UP	19	0.696942	1.62919	0.00649351	0.0521365	1	3617	tags=42%, list=15%, signal=50%
MIYAGAWA_TARGETS_OF_EWSR1_ETS_FUSIONS_DN	220	0.471206	1.62746	0	0.0531678	1	4877	tags=37%, list=21%, signal=46%
KEGG_FC_GAMMA_R_MEDIATED_PHAGOCYTOSIS	96	0.518243	1.62607	0.00156495	0.0536978	1	3588	tags=26%, list=15%, signal=31%
GAZDA_DIAMOND_BLACKFAN_ANEMIA_MYELOID_UP	30	0.636134	1.62584	0.0102215	0.0535545	1	2413	tags=40%, list=10%, signal=45%
MORI_PRE_BI_LYMPHOCYTE_DN	77	0.544616	1.62583	0.00306279	0.0533228	1	3778	tags=32%, list=16%, signal=39%
MCLACHLAN_DENTAL_CARIES_UP	241	0.465607	1.62495	0	0.0536738	1	4992	tags=35%, list=21%, signal=44%
PODAR_RESPONSE_TO_ADAPHOSTIN_UP	146	0.495498	1.62157	0	0.055682	1	3895	tags=36%, list=17%, signal=43%
REACTOME_SEMAPHORIN_INTERACTIONS	65	0.557785	1.62141	0.00476947	0.0555366	1	4053	tags=35%, list=17%, signal=43%
CHIANG_LIVER_CANCER_SUBCLASS_UNANNOTATED_UP	83	0.529396	1.62004	0.00162075	0.0562305	1	6026	tags=52%, list=26%, signal=70%
NOJIMA_SFRP2_TARGETS_UP	31	0.628579	1.61981	0.0151261	0.0561162	1	4337	tags=45%, list=19%, signal=55%
MISHRA_CARCINOMA_ASSOCIATED_FIBROBLAST_UP	24	0.673956	1.61916	0.00888099	0.0562529	1	2865	tags=46%, list=12%, signal=52%
PLASARI_TGFB1_SIGNALING_VIA_NFIC_10HR_UP	53	0.573423	1.6175	0.00164474	0.0572656	1	2012	tags=25%, list=9%, signal=27%
PID_SHP2_PATHWAY	58	0.564326	1.61717	0	0.0572157	1	3588	tags=29%, list=15%, signal=35%
NAKAMURA_ADIPOGENESIS_EARLY_UP	65	0.548207	1.61682	0.00621118	0.0572251	1	2919	tags=28%, list=12%, signal=32%
GESERICK_TERT_TARGETS_DN	21	0.687061	1.6168	0.00896057	0.0569786	1	3033	tags=52%, list=13%, signal=60%
BRACHAT_RESPONSE_TO_CISPLATIN	22	0.68069	1.6132	0.00993378	0.0592025	1	3516	tags=55%, list=15%, signal=64%
BERENJENO_ROCK_SIGNALING_NOT_VIA_RHOA_UP	29	0.632344	1.61301	0.0165289	0.0590962	1	2009	tags=24%, list=9%, signal=26%
CHEN_ETV5_TARGETS_SERTOLI	20	0.679265	1.61214	0.0189003	0.0594204	1	3460	tags=40%, list=15%, signal=47%
NIKOLSKY_BREAST_CANCER_20Q11_AMPLICON	31	0.622628	1.61002	0.0120069	0.0607164	1	3903	tags=39%, list=17%, signal=46%
SA_MMP_CYTOKINE_CONNECTION	15	0.720496	1.60825	0.0156522	0.0616614	1	3048	tags=40%, list=13%, signal=46%
VERRECCHIA_RESPONSE_TO_TGFB1_C1	19	0.69745	1.60797	0.0100334	0.0615945	1	3254	tags=42%, list=14%, signal=49%
CROONQUIST_STROMAL_STIMULATION_UP	58	0.552531	1.60696	0.00664452	0.0619533	1	2447	tags=26%, list=10%, signal=29%
SHEDDEN_LUNG_CANCER_GOOD_SURVIVAL_A4	196	0.463386	1.60693	0	0.0617125	1	4018	tags=31%, list=17%, signal=37%
GROSS_HYPOXIA_VIA_ELK3_DN	154	0.483984	1.60577	0	0.0623693	1	2447	tags=25%, list=10%, signal=28%
SMID_BREAST_CANCER_ERBB2_UP	137	0.488541	1.60503	0.001443	0.0625462	1	4031	tags=32%, list=17%, signal=39%
REACTOME_PHASE1_FUNCTIONALIZATION_OF_COMPOUNDS	69	0.538744	1.60494	0.00302572	0.0623403	1	4851	tags=39%, list=21%, signal=49%
LINDGREN_BLADDER_CANCER_CLUSTER_3_DN	224	0.463785	1.60426	0	0.0624849	1	4994	tags=37%, list=21%, signal=47%
PID_ERBB1_RECEPTOR_PROXIMAL_PATHWAY	35	0.603458	1.60397	0	0.0625052	1	7223	tags=60%, list=31%, signal=87%
HUMMERICH_SKIN_CANCER_PROGRESSION_UP	88	0.515683	1.60206	0.0046225	0.0637288	1	1874	tags=23%, list=8%, signal=25%
MCBRYAN_PUBERTAL_TGFB1_TARGETS_UP	169	0.479239	1.6015	0	0.0638834	1	2660	tags=22%, list=11%, signal=25%
PRAMOONJAGO_SOX4_TARGETS_UP	52	0.569359	1.60141	0.00815661	0.0636802	1	5983	tags=48%, list=26%, signal=64%
PLASARI_TGFB1_TARGETS_1HR_UP	34	0.602836	1.60113	0.0183946	0.0635909	1	3033	tags=38%, list=13%, signal=44%
KEGG_AXON_GUIDANCE	129	0.490152	1.60024	0.00151745	0.0639811	1	3183	tags=25%, list=14%, signal=29%
MCBRYAN_PUBERTAL_BREAST_6_7WK_UP	195	0.469224	1.5991	0	0.0646642	1	6288	tags=43%, list=27%, signal=58%
VART_KSHV_INFECTION_ANGIOGENIC_MARKERS_UP	164	0.476389	1.59856	0	0.064845	1	4651	tags=33%, list=20%, signal=41%
CORRE_MULTIPLE_MYELOMA_UP	68	0.542153	1.59837	0.00477707	0.0647204	1	4009	tags=32%, list=17%, signal=39%
KEGG_RETINOL_METABOLISM	64	0.544663	1.59815	0.00475436	0.0646374	1	4851	tags=34%, list=21%, signal=43%
VERRECCHIA_EARLY_RESPONSE_TO_TGFB1	58	0.558591	1.59723	0.00471698	0.0651254	1	3657	tags=34%, list=16%, signal=41%
ZHOU_INFLAMMATORY_RESPONSE_LIVE_UP	466	0.436687	1.59642	0	0.065487	1	4109	tags=31%, list=18%, signal=37%
COLIN_PILOCYTIC_ASTROCYTOMA_VS_GLIOBLASTOMA_DN	28	0.642453	1.5955	0.00483871	0.065992	1	5321	tags=46%, list=23%, signal=60%
KEGG_ARACHIDONIC_ACID_METABOLISM	58	0.565129	1.59313	0.00315457	0.0675029	1	5218	tags=36%, list=22%, signal=47%
SIMBULAN_PARP1_TARGETS_UP	31	0.610473	1.59223	0.00996678	0.0678717	1	2623	tags=39%, list=11%, signal=44%
KEGG_ERBB_SIGNALING_PATHWAY	87	0.52073	1.58969	0.00458015	0.069479	1	3985	tags=34%, list=17%, signal=41%
TAVOR_CEBPA_TARGETS_UP	48	0.572437	1.58924	0.00972447	0.069558	1	4843	tags=46%, list=21%, signal=58%
DURCHDEWALD_SKIN_CARCINOGENESIS_DN	262	0.456146	1.58906	0	0.0694632	1	5689	tags=44%, list=24%, signal=57%
SUMI_HNF4A_TARGETS	33	0.608479	1.58802	0.0115894	0.070015	1	4998	tags=52%, list=21%, signal=65%
LIU_SOX4_TARGETS_UP	137	0.483284	1.5878	0	0.0699382	1	6366	tags=48%, list=27%, signal=66%
MANN_RESPONSE_TO_AMIFOSTINE_UP	20	0.670056	1.587	0.0320285	0.0703053	1	740	tags=30%, list=3%, signal=31%
MORI_IMMATURE_B_LYMPHOCYTE_UP	53	0.556523	1.58639	0.00485437	0.0705161	1	3778	tags=34%, list=16%, signal=40%
MARZEC_IL2_SIGNALING_DN	36	0.594544	1.58581	0.00811688	0.070745	1	3563	tags=42%, list=15%, signal=49%
RAY_TUMORIGENESIS_BY_ERBB2_CDC25A_DN	158	0.469751	1.58331	0.00143678	0.0724972	1	3227	tags=23%, list=14%, signal=27%
PID_VEGFR1_PATHWAY	26	0.631903	1.58272	0.0139373	0.0727206	1	5996	tags=50%, list=26%, signal=67%
REACTOME_PI3K_EVENTS_IN_ERBB2_SIGNALING	42	0.583279	1.58263	0.011925	0.0725434	1	5998	tags=48%, list=26%, signal=64%
MIKKELSEN_MCV6_HCP_WITH_H3K27ME3	433	0.434925	1.58239	0	0.0724824	1	4589	tags=27%, list=20%, signal=34%
ZEMBUTSU_SENSITIVITY_TO_MITOMYCIN	19	0.679139	1.58183	0.0186125	0.0726536	1	3657	tags=47%, list=16%, signal=56%
SENESE_HDAC1_AND_HDAC2_TARGETS_UP	236	0.455707	1.58147	0	0.0726529	1	5011	tags=36%, list=21%, signal=45%
SENGUPTA_NASOPHARYNGEAL_CARCINOMA_WITH_LMP1_DN	169	0.474553	1.58074	0	0.0728873	1	4092	tags=30%, list=18%, signal=36%
KOBAYASHI_EGFR_SIGNALING_6HR_DN	18	0.695917	1.58023	0.0149254	0.0729698	1	1976	tags=44%, list=8%, signal=49%
PID_AVB3_INTEGRIN_PATHWAY	75	0.527544	1.57994	0.00909091	0.0728895	1	6335	tags=47%, list=27%, signal=64%
DAUER_STAT3_TARGETS_UP	49	0.557162	1.57903	0.0194175	0.0732916	1	5390	tags=47%, list=23%, signal=61%
GARGALOVIC_RESPONSE_TO_OXIDIZED_PHOSPHOLIPIDS_GREY_UP	18	0.687319	1.57863	0.0213523	0.0733681	1	3931	tags=67%, list=17%, signal=80%
DANG_REGULATED_BY_MYC_DN	251	0.451957	1.57846	0	0.0732576	1	2665	tags=21%, list=11%, signal=23%
BIOCARTA_INTRINSIC_PATHWAY	23	0.655248	1.57843	0.00692042	0.0730182	1	1380	tags=39%, list=6%, signal=42%
KEGG_CYTOKINE_CYTOKINE_RECEPTOR_INTERACTION	265	0.45117	1.57745	0	0.0735843	1	4112	tags=25%, list=18%, signal=29%
REACTOME_NEURONAL_SYSTEM	276	0.44759	1.57677	0.00133511	0.0738264	1	3438	tags=26%, list=15%, signal=31%
RHEIN_ALL_GLUCOCORTICOID_THERAPY_UP	77	0.519785	1.57571	0.00312989	0.0744822	1	6494	tags=52%, list=28%, signal=72%
DORN_ADENOVIRUS_INFECTION_12HR_UP	29	0.628831	1.57546	0.00674536	0.074392	1	3657	tags=38%, list=16%, signal=45%
NABA_PROTEOGLYCANS	35	0.588263	1.57454	0.00853242	0.0748761	1	4589	tags=51%, list=20%, signal=64%
SILIGAN_BOUND_BY_EWS_FLT1_FUSION	47	0.570625	1.5744	0.00487805	0.0747192	1	4310	tags=43%, list=18%, signal=52%
BRACHAT_RESPONSE_TO_CAMPTOTHECIN_UP	28	0.632362	1.57379	0.00704225	0.0749426	1	3516	tags=46%, list=15%, signal=55%
KEGG_ADHERENS_JUNCTION	73	0.530804	1.57323	0	0.0751541	1	3919	tags=36%, list=17%, signal=43%
BEGUM_TARGETS_OF_PAX3_FOXO1_FUSION_DN	45	0.573757	1.57278	0.00660066	0.075267	1	3810	tags=38%, list=16%, signal=45%
PID_INTEGRIN1_PATHWAY	66	0.538325	1.57265	0.00629921	0.0751291	1	5554	tags=45%, list=24%, signal=59%
GALLUZZI_PERMEABILIZE_MITOCHONDRIA	43	0.577862	1.57183	0.0069808	0.0754691	1	772	tags=19%, list=3%, signal=19%
LINDVALL_IMMORTALIZED_BY_TERT_DN	80	0.513627	1.57118	0.00464396	0.0757606	1	2567	tags=24%, list=11%, signal=27%
AMIT_EGF_RESPONSE_60_HELA	45	0.566684	1.56992	0.0142857	0.076513	1	3753	tags=33%, list=16%, signal=40%
BRUECKNER_TARGETS_OF_MIRLET7A3_UP	109	0.502079	1.56936	0.00315457	0.076743	1	3589	tags=29%, list=15%, signal=35%
TAKEDA_TARGETS_OF_NUP98_HOXA9_FUSION_8D_DN	202	0.460972	1.56794	0	0.0776318	1	4954	tags=32%, list=21%, signal=40%
BRACHAT_RESPONSE_TO_METHOTREXATE_UP	26	0.629796	1.56663	0.0207972	0.0785143	1	1188	tags=31%, list=5%, signal=32%
VILIMAS_NOTCH1_TARGETS_DN	20	0.668349	1.56579	0.0196078	0.0789471	1	2771	tags=40%, list=12%, signal=45%
THEILGAARD_NEUTROPHIL_AT_SKIN_WOUND_UP	77	0.527816	1.5645	0.00759878	0.0797224	1	5897	tags=47%, list=25%, signal=62%
HESS_TARGETS_OF_HOXA9_AND_MEIS1_DN	77	0.517263	1.56415	0.00642055	0.079751	1	3175	tags=35%, list=14%, signal=40%
NIELSEN_SYNOVIAL_SARCOMA_DN	20	0.665057	1.56402	0.0207612	0.0795988	1	1514	tags=20%, list=6%, signal=21%
REACTOME_LIPID_DIGESTION_MOBILIZATION_AND_TRANSPORT	45	0.573388	1.56381	0.0101351	0.0795064	1	6135	tags=51%, list=26%, signal=69%
WORSCHECH_TUMOR_EVASION_AND_TOLEROGENICITY_UP	30	0.609901	1.56228	0.0186757	0.0805133	1	270	tags=13%, list=1%, signal=13%
DIAZ_CHRONIC_MEYLOGENOUS_LEUKEMIA_DN	116	0.490899	1.56182	0.00149031	0.0806515	1	5589	tags=42%, list=24%, signal=55%
DOANE_BREAST_CANCER_ESR1_DN	48	0.569278	1.56139	0.0110236	0.0806726	1	2306	tags=25%, list=10%, signal=28%
BOSCO_ALLERGEN_INDUCED_TH2_ASSOCIATED_MODULE	151	0.472407	1.55992	0.0015015	0.0816812	1	3601	tags=31%, list=15%, signal=37%
BASSO_CD40_SIGNALING_UP	101	0.495706	1.55969	0.00311042	0.0816	1	4625	tags=38%, list=20%, signal=47%
AMIT_SERUM_RESPONSE_120_MCF10A	64	0.538843	1.55767	0.0169492	0.0831117	1	3657	tags=36%, list=16%, signal=42%
LAIHO_COLORECTAL_CANCER_SERRATED_DN	84	0.510592	1.55683	0.00459418	0.0835805	1	6349	tags=40%, list=27%, signal=55%
REACTOME_REGULATION_OF_INSULIN_LIKE_GROWTH_FACTOR_IGF_ACTIVITY_BY_INSULIN_LIKE_GROWTH_FACTOR_BINDING_PROTEINS_IGFBPS	16	0.700437	1.5568	0.0270728	0.0833298	1	1408	tags=25%, list=6%, signal=27%
SHIPP_DLBCL_CURED_VS_FATAL_UP	39	0.577909	1.55604	0.0181518	0.0837048	1	2658	tags=33%, list=11%, signal=38%
ABRAHAM_ALPC_VS_MULTIPLE_MYELOMA_UP	26	0.638109	1.5551	0.0137457	0.084305	1	1351	tags=23%, list=6%, signal=24%
NABA_ECM_GLYCOPROTEINS	192	0.458462	1.55504	0	0.0840746	1	3364	tags=28%, list=14%, signal=32%
MATTIOLI_MULTIPLE_MYELOMA_WITH_14Q32_TRANSLOCATIONS	36	0.589979	1.5542	0.00822368	0.0845534	1	5238	tags=47%, list=22%, signal=61%
BIOCARTA_SPRY_PATHWAY	18	0.682522	1.55322	0.0259516	0.085119	1	4287	tags=50%, list=18%, signal=61%
PID_TCPTP_PATHWAY	43	0.564821	1.55298	0.0145631	0.0850887	1	3492	tags=37%, list=15%, signal=44%
OSADA_ASCL1_TARGETS_UP	46	0.561615	1.55296	0.0140187	0.0848291	1	3443	tags=41%, list=15%, signal=48%
SAGIV_CD24_TARGETS_DN	46	0.563937	1.55219	0.0115894	0.0852988	1	3719	tags=46%, list=16%, signal=54%
REACTOME_NETRIN1_SIGNALING	38	0.584611	1.55177	0.0152027	0.085476	1	2601	tags=26%, list=11%, signal=30%
TURASHVILI_BREAST_LOBULAR_CARCINOMA_VS_LOBULAR_NORMAL_UP	94	0.500423	1.55147	0.00598802	0.0855061	1	3822	tags=36%, list=16%, signal=43%
HORIUCHI_WTAP_TARGETS_UP	297	0.440739	1.55094	0	0.0856973	1	5554	tags=36%, list=24%, signal=47%
KOKKINAKIS_METHIONINE_DEPRIVATION_96HR_UP	117	0.484777	1.55067	0.00298063	0.0856944	1	3550	tags=29%, list=15%, signal=34%
RASHI_NFKB1_TARGETS	19	0.668448	1.54917	0.0314136	0.0868169	1	3926	tags=47%, list=17%, signal=57%
FRIDMAN_SENESCENCE_UP	77	0.513324	1.5481	0.00900901	0.0874543	1	3397	tags=31%, list=15%, signal=36%
HATADA_METHYLATED_IN_LUNG_CANCER_UP	386	0.428206	1.54772	0	0.0875453	1	5084	tags=28%, list=22%, signal=35%
PID_SYNDECAN_2_PATHWAY	33	0.588452	1.54719	0.0195759	0.0877922	1	3806	tags=36%, list=16%, signal=43%
DURAND_STROMA_S_UP	296	0.435651	1.54656	0	0.0880943	1	3522	tags=27%, list=15%, signal=31%
SESTO_RESPONSE_TO_UV_C4	20	0.673058	1.54653	0.0184564	0.0878438	1	421	tags=20%, list=2%, signal=20%
KEGG_MAPK_SIGNALING_PATHWAY	267	0.442384	1.54607	0	0.0879603	1	3605	tags=27%, list=15%, signal=32%
KIM_RESPONSE_TO_TSA_AND_DECITABINE_UP	128	0.478501	1.54233	0.00294118	0.0912936	1	3129	tags=30%, list=13%, signal=35%
SANSOM_APC_TARGETS_DN	362	0.425875	1.54209	0	0.0912115	1	3218	tags=23%, list=14%, signal=27%
SA_CASPASE_CASCADE	19	0.670923	1.54191	0.0251678	0.0911201	1	1751	tags=26%, list=7%, signal=28%
ZHOU_INFLAMMATORY_RESPONSE_LPS_UP	411	0.424686	1.54177	0	0.0909669	1	4721	tags=31%, list=20%, signal=39%
MORI_LARGE_PRE_BII_LYMPHOCYTE_DN	58	0.534632	1.54101	0.00619195	0.091399	1	4810	tags=45%, list=21%, signal=56%
RODWELL_AGING_KIDNEY_UP	477	0.419105	1.53975	0	0.0923178	1	3926	tags=26%, list=17%, signal=31%
TONKS_TARGETS_OF_RUNX1_RUNX1T1_FUSION_GRANULOCYTE_DN	17	0.682614	1.53969	0.026738	0.0920853	1	24	tags=12%, list=0%, signal=12%
CERVERA_SDHB_TARGETS_1_UP	118	0.479976	1.53915	0.00736377	0.0923013	1	3805	tags=36%, list=16%, signal=43%
HUMMEL_BURKITTS_LYMPHOMA_DN	15	0.707632	1.53897	0.0265957	0.0922179	1	4932	tags=67%, list=21%, signal=84%
WANG_SMARCE1_TARGETS_UP	278	0.439843	1.53879	0	0.0921232	1	4925	tags=35%, list=21%, signal=44%
VALK_AML_CLUSTER_13	30	0.609657	1.53872	0.0244698	0.0918879	1	3060	tags=33%, list=13%, signal=38%
BIOCARTA_ERK_PATHWAY	28	0.610696	1.53619	0.0208333	0.0939985	1	3847	tags=43%, list=16%, signal=51%
TAKEDA_TARGETS_OF_NUP98_HOXA9_FUSION_16D_DN	134	0.468249	1.53573	0	0.0941555	1	4964	tags=38%, list=21%, signal=48%
PID_ATF2_PATHWAY	59	0.523947	1.53534	0.0176282	0.0942093	1	2805	tags=32%, list=12%, signal=37%
GAUSSMANN_MLL_AF4_FUSION_TARGETS_E_UP	94	0.496306	1.53352	0.0102339	0.0957392	1	5665	tags=43%, list=24%, signal=56%
KYNG_DNA_DAMAGE_BY_4NQO_OR_GAMMA_RADIATION	15	0.691619	1.53327	0.0316574	0.0956864	1	979	tags=27%, list=4%, signal=28%
ZHANG_ANTIVIRAL_RESPONSE_TO_RIBAVIRIN_DN	51	0.531663	1.53123	0.0126582	0.0973064	1	4009	tags=37%, list=17%, signal=45%
SANA_TNF_SIGNALING_DN	90	0.498301	1.53075	0.00465116	0.0975272	1	1514	tags=18%, list=6%, signal=19%
PID_ARF6_TRAFFICKING_PATHWAY	49	0.55652	1.52828	0.00500835	0.0996095	1	7168	tags=63%, list=31%, signal=91%
PID_ERBB_NETWORK_PATHWAY	15	0.697281	1.52778	0.033101	0.0998398	1	3909	tags=60%, list=17%, signal=72%
NADLER_OBESITY_UP	61	0.521858	1.52649	0.00969305	0.100827	1	3440	tags=31%, list=15%, signal=36%
KEEN_RESPONSE_TO_ROSIGLITAZONE_DN	105	0.48349	1.52568	0.0015456	0.101263	1	3218	tags=21%, list=14%, signal=24%
GRADE_COLON_AND_RECTAL_CANCER_DN	99	0.490936	1.52517	0.00754148	0.101484	1	3771	tags=31%, list=16%, signal=37%
GRAHAM_CML_DIVIDING_VS_NORMAL_QUIESCENT_DN	95	0.490844	1.52422	0.00299401	0.1022	1	4120	tags=37%, list=18%, signal=45%
HINATA_NFKB_TARGETS_KERATINOCYTE_DN	23	0.632156	1.52222	0.0320405	0.103957	1	3398	tags=39%, list=15%, signal=46%
PID_NECTIN_PATHWAY	30	0.586274	1.52093	0.0114007	0.10508	1	7536	tags=63%, list=32%, signal=93%
HEIDENBLAD_AMPLICON_8Q24_DN	44	0.562009	1.5209	0.0199386	0.104803	1	5781	tags=52%, list=25%, signal=69%
NABA_COLLAGENS	43	0.549904	1.51769	0.0328407	0.107856	1	2865	tags=33%, list=12%, signal=37%
BIOCARTA_NTHI_PATHWAY	24	0.621601	1.51682	0.0134454	0.108513	1	5205	tags=58%, list=22%, signal=75%
REACTOME_TRANSMISSION_ACROSS_CHEMICAL_SYNAPSES	184	0.447366	1.51673	0.00138889	0.108293	1	3623	tags=25%, list=16%, signal=29%
PACHER_TARGETS_OF_IGF1_AND_IGF2_UP	35	0.572285	1.51668	0.015	0.108077	1	1230	tags=26%, list=5%, signal=27%
PEDRIOLI_MIR31_TARGETS_DN	411	0.418543	1.51649	0	0.10798	1	3556	tags=25%, list=15%, signal=29%
REACTOME_OLFACTORY_SIGNALING_PATHWAY	323	0.421854	1.51555	0	0.108686	1	5228	tags=5%, list=22%, signal=7%
BROWNE_HCMV_INFECTION_24HR_DN	146	0.457674	1.5149	0.00296736	0.109025	1	2356	tags=22%, list=10%, signal=24%
NICK_RESPONSE_TO_PROC_TREATMENT_DN	27	0.602062	1.51442	0.0383944	0.109268	1	6863	tags=56%, list=29%, signal=79%
BURTON_ADIPOGENESIS_PEAK_AT_0HR	62	0.516256	1.51419	0.00787402	0.109189	1	2675	tags=21%, list=11%, signal=24%
SASSON_RESPONSE_TO_GONADOTROPHINS_DN	87	0.493934	1.51408	0.00464396	0.109006	1	3911	tags=30%, list=17%, signal=36%
SUZUKI_AMPLIFIED_IN_ORAL_CANCER	16	0.677257	1.51319	0.0390492	0.109653	1	4573	tags=44%, list=20%, signal=54%
BOHN_PRIMARY_IMMUNODEFICIENCY_SYNDROM_DN	40	0.561755	1.51318	0.0148026	0.109362	1	4539	tags=48%, list=19%, signal=59%
MIKKELSEN_MEF_LCP_WITH_H3K4ME3	127	0.468612	1.51203	0.0015083	0.110302	1	5667	tags=39%, list=24%, signal=51%
WIERENGA_STAT5A_TARGETS_UP	215	0.440689	1.5112	0.00272851	0.110921	1	4393	tags=31%, list=19%, signal=38%
REACTOME_ERK_MAPK_TARGETS	21	0.637274	1.51048	0.0273973	0.111422	1	3847	tags=43%, list=16%, signal=51%
SATO_SILENCED_BY_METHYLATION_IN_PANCREATIC_CANCER_1	415	0.414699	1.5098	0	0.111887	1	3314	tags=25%, list=14%, signal=29%
APPEL_IMATINIB_RESPONSE	33	0.577481	1.50939	0.03367	0.112053	1	5263	tags=48%, list=23%, signal=62%
GARGALOVIC_RESPONSE_TO_OXIDIZED_PHOSPHOLIPIDS_GREEN_UP	23	0.632297	1.50874	0.0401338	0.112445	1	1746	tags=30%, list=7%, signal=33%
AMIT_EGF_RESPONSE_240_MCF10A	20	0.644381	1.50789	0.0313589	0.11298	1	1916	tags=35%, list=8%, signal=38%
VALK_AML_CLUSTER_10	31	0.593049	1.50763	0.0454545	0.112962	1	3834	tags=42%, list=16%, signal=50%
APPIERTO_RESPONSE_TO_FENRETINIDE_UP	38	0.563121	1.50677	0.0275974	0.113678	1	2153	tags=21%, list=9%, signal=23%
VART_KSHV_INFECTION_ANGIOGENIC_MARKERS_DN	137	0.460645	1.50491	0	0.11536	1	5140	tags=37%, list=22%, signal=47%
AMIT_EGF_RESPONSE_60_MCF10A	38	0.566377	1.50465	0.0245184	0.115372	1	4882	tags=50%, list=21%, signal=63%
WOO_LIVER_CANCER_RECURRENCE_UP	105	0.469372	1.50394	0.00917431	0.115805	1	2601	tags=23%, list=11%, signal=26%
REACTOME_CELL_SURFACE_INTERACTIONS_AT_THE_VASCULAR_WALL	84	0.49454	1.50376	0.0140406	0.115658	1	3806	tags=37%, list=16%, signal=44%
WILENSKY_RESPONSE_TO_DARAPLADIB	29	0.590577	1.50336	0.0299501	0.115785	1	5416	tags=48%, list=23%, signal=63%
WANG_THOC1_TARGETS_DN	20	0.642803	1.50329	0.0451613	0.115565	1	857	tags=20%, list=4%, signal=21%
KOYAMA_SEMA3B_TARGETS_UP	284	0.426347	1.50307	0	0.115484	1	3768	tags=26%, list=16%, signal=31%
KANG_IMMORTALIZED_BY_TERT_DN	101	0.473224	1.50223	0.00601504	0.116071	1	3855	tags=34%, list=16%, signal=40%
WANG_NEOPLASTIC_TRANSFORMATION_BY_CCND1_MYC	21	0.637396	1.50176	0.0452261	0.116302	1	3550	tags=48%, list=15%, signal=56%
MCBRYAN_PUBERTAL_BREAST_4_5WK_UP	270	0.429593	1.50157	0	0.116238	1	3657	tags=24%, list=16%, signal=28%
LIAN_LIPA_TARGETS_6M	73	0.49815	1.50153	0.0183206	0.115982	1	5263	tags=30%, list=23%, signal=39%
SMID_BREAST_CANCER_RELAPSE_IN_BONE_UP	96	0.483729	1.50054	0.010574	0.116704	1	3893	tags=30%, list=17%, signal=36%
VALK_AML_CLUSTER_9	35	0.570761	1.50046	0.0305958	0.116494	1	2074	tags=31%, list=9%, signal=34%
LINDSTEDT_DENDRITIC_CELL_MATURATION_D	68	0.506653	1.49911	0.0104322	0.117641	1	3213	tags=28%, list=14%, signal=32%
KEGG_NEUROACTIVE_LIGAND_RECEPTOR_INTERACTION	272	0.423518	1.49859	0	0.117941	1	4661	tags=25%, list=20%, signal=30%
LI_PROSTATE_CANCER_EPIGENETIC	30	0.589015	1.49809	0.0278232	0.118193	1	2746	tags=33%, list=12%, signal=38%
ROY_WOUND_BLOOD_VESSEL_DN	22	0.622907	1.49795	0.0361664	0.118063	1	2672	tags=36%, list=11%, signal=41%
GEISS_RESPONSE_TO_DSRNA_DN	16	0.662599	1.49787	0.035461	0.117841	1	1408	tags=31%, list=6%, signal=33%
MATZUK_SPERMATOGONIA	24	0.61285	1.49736	0.0250417	0.11807	1	3049	tags=38%, list=13%, signal=43%
KEGG_VEGF_SIGNALING_PATHWAY	76	0.493617	1.49735	0.00793651	0.117784	1	5826	tags=38%, list=25%, signal=51%
BERTUCCI_INVASIVE_CARCINOMA_DUCTAL_VS_LOBULAR_DN	45	0.548718	1.49685	0.0148515	0.118012	1	4850	tags=40%, list=21%, signal=50%
LEIN_LOCALIZED_TO_DISTAL_AND_PROXIMAL_DENDRITES	16	0.673277	1.49682	0.0428816	0.117739	1	5563	tags=56%, list=24%, signal=74%
PID_ERBB1_INTERNALIZATION_PATHWAY	41	0.555698	1.49554	0.0259319	0.118951	1	4577	tags=37%, list=20%, signal=45%
REACTOME_BIOLOGICAL_OXIDATIONS	137	0.45951	1.49543	0.00597015	0.118772	1	4851	tags=34%, list=21%, signal=42%
VALK_AML_CLUSTER_8	26	0.6066	1.49499	0.025641	0.118954	1	1404	tags=19%, list=6%, signal=20%
SAMOLS_TARGETS_OF_KHSV_MIRNAS_DN	62	0.509329	1.49434	0.0159744	0.1193	1	3134	tags=27%, list=13%, signal=32%
COULOUARN_TEMPORAL_TGFB1_SIGNATURE_DN	138	0.453419	1.49429	0.00144509	0.119032	1	5561	tags=38%, list=24%, signal=50%
BILD_CTNNB1_ONCOGENIC_SIGNATURE	82	0.493757	1.49392	0.00318979	0.119146	1	5941	tags=49%, list=25%, signal=65%
BOYLAN_MULTIPLE_MYELOMA_C_D_DN	252	0.426269	1.4927	0.00135135	0.120084	1	5157	tags=31%, list=22%, signal=39%
HUPER_BREAST_BASAL_VS_LUMINAL_DN	59	0.526344	1.49268	0.00822368	0.119813	1	3667	tags=27%, list=16%, signal=32%
PID_INTEGRIN5_PATHWAY	17	0.666882	1.49252	0.0316901	0.119658	1	5071	tags=65%, list=22%, signal=83%
REACTOME_CIRCADIAN_CLOCK	52	0.530005	1.49158	0.0109375	0.120412	1	3851	tags=35%, list=16%, signal=41%
MARKEY_RB1_CHRONIC_LOF_DN	117	0.466783	1.49149	0.0145985	0.120218	1	3273	tags=22%, list=14%, signal=26%
LI_WILMS_TUMOR_VS_FETAL_KIDNEY_1_UP	182	0.444318	1.49104	0.00434153	0.120401	1	5848	tags=42%, list=25%, signal=56%
JAATINEN_HEMATOPOIETIC_STEM_CELL_DN	221	0.431164	1.49075	0.00272851	0.120467	1	4626	tags=31%, list=20%, signal=39%
STARK_PREFRONTAL_CORTEX_22Q11_DELETION_UP	194	0.438309	1.49055	0.00276625	0.120404	1	6774	tags=43%, list=29%, signal=60%
KAAB_HEART_ATRIUM_VS_VENTRICLE_UP	248	0.425633	1.49028	0.00132979	0.120399	1	4265	tags=28%, list=18%, signal=34%
KEGG_FOCAL_ADHESION	199	0.434592	1.4871	0	0.123718	1	5983	tags=44%, list=26%, signal=58%
TRAYNOR_RETT_SYNDROM_UP	45	0.538402	1.48679	0.0162602	0.123743	1	5215	tags=44%, list=22%, signal=57%
MAHADEVAN_IMATINIB_RESISTANCE_UP	23	0.61919	1.48661	0.0357143	0.123658	1	4761	tags=43%, list=20%, signal=55%
REACTOME_PI3K_EVENTS_IN_ERBB4_SIGNALING	36	0.562497	1.48486	0.0276873	0.125338	1	5998	tags=44%, list=26%, signal=60%
PID_TRKR_PATHWAY	62	0.5031	1.48343	0.0113086	0.126707	1	5617	tags=40%, list=24%, signal=53%
SCHRAETS_MLL_TARGETS_UP	35	0.567692	1.48331	0.0339559	0.126545	1	3097	tags=34%, list=13%, signal=39%
HIRSCH_CELLULAR_TRANSFORMATION_SIGNATURE_UP	242	0.427154	1.48295	0	0.126649	1	2822	tags=21%, list=12%, signal=23%
DUNNE_TARGETS_OF_AML1_MTG8_FUSION_DN	19	0.633717	1.48186	0.0343053	0.127689	1	2919	tags=42%, list=12%, signal=48%
BIOCARTA_IL10_PATHWAY	17	0.665243	1.48108	0.0478723	0.128354	1	6035	tags=47%, list=26%, signal=63%
REACTOME_LIPOPROTEIN_METABOLISM	28	0.585437	1.48027	0.034662	0.129036	1	5898	tags=54%, list=25%, signal=72%
PID_NFAT_TFPATHWAY	47	0.536487	1.48015	0.0242718	0.128878	1	6222	tags=49%, list=27%, signal=67%
REACTOME_CELL_CELL_COMMUNICATION	118	0.460655	1.48012	0.00306279	0.128605	1	5739	tags=42%, list=25%, signal=56%
CHARAFE_BREAST_CANCER_LUMINAL_VS_MESENCHYMAL_UP	445	0.404458	1.48005	0	0.12839	1	6200	tags=39%, list=27%, signal=52%
REACTOME_GAB1_SIGNALOSOME	36	0.561321	1.47898	0.031405	0.129336	1	5758	tags=36%, list=25%, signal=48%
CHANDRAN_METASTASIS_DN	305	0.415874	1.47872	0	0.129371	1	5039	tags=36%, list=22%, signal=45%
YAMASHITA_LIVER_CANCER_STEM_CELL_UP	47	0.53762	1.47866	0.0165289	0.129129	1	4935	tags=45%, list=21%, signal=57%
ST_JNK_MAPK_PATHWAY	40	0.546974	1.478	0.0267112	0.129702	1	3492	tags=30%, list=15%, signal=35%
SU_SALIVARY_GLAND	15	0.68132	1.47755	0.0535406	0.129949	1	2074	tags=27%, list=9%, signal=29%
BOYLAN_MULTIPLE_MYELOMA_PCA1_UP	100	0.467399	1.47722	0.00611621	0.130001	1	2411	tags=21%, list=10%, signal=23%
LIU_SMARCA4_TARGETS	62	0.504967	1.47653	0.0130506	0.130474	1	4203	tags=35%, list=18%, signal=43%
BURTON_ADIPOGENESIS_8	85	0.481678	1.47619	0.0121951	0.130581	1	3911	tags=29%, list=17%, signal=35%
KANG_CISPLATIN_RESISTANCE_UP	19	0.630384	1.47609	0.0507881	0.130406	1	3372	tags=42%, list=14%, signal=49%
HUANG_GATA2_TARGETS_UP	148	0.442387	1.47606	0.00145985	0.130131	1	3594	tags=25%, list=15%, signal=29%
KEGG_ABC_TRANSPORTERS	44	0.542203	1.47474	0.036566	0.131386	1	5679	tags=55%, list=24%, signal=72%
DACOSTA_UV_RESPONSE_VIA_ERCC3_TTD_DN	84	0.485061	1.4747	0.008	0.131126	1	6505	tags=54%, list=28%, signal=74%
PID_IL3_PATHWAY	27	0.586517	1.47463	0.041806	0.130944	1	3588	tags=30%, list=15%, signal=35%
NAKAYAMA_FGF2_TARGETS	29	0.577932	1.47454	0.0338983	0.130721	1	1132	tags=21%, list=5%, signal=22%
REACTOME_O_LINKED_GLYCOSYLATION_OF_MUCINS	53	0.524268	1.47418	0.0139535	0.130826	1	3499	tags=32%, list=15%, signal=38%
SOTIRIOU_BREAST_CANCER_GRADE_1_VS_3_DN	51	0.529516	1.47275	0.0264386	0.132199	1	4581	tags=39%, list=20%, signal=49%
LABBE_TGFB1_TARGETS_UP	102	0.468053	1.47269	0.0138037	0.131984	1	4694	tags=35%, list=20%, signal=44%
NIELSEN_GIST_AND_SYNOVIAL_SARCOMA_DN	20	0.625133	1.47261	0.0553691	0.131772	1	4244	tags=40%, list=18%, signal=49%
BIOCARTA_PML_PATHWAY	17	0.648239	1.47237	0.0556522	0.131761	1	3237	tags=35%, list=14%, signal=41%
MIKKELSEN_IPS_LCP_WITH_H3K4ME3	171	0.439784	1.47214	0.00841515	0.13171	1	4418	tags=32%, list=19%, signal=39%
PID_CXCR4_PATHWAY	102	0.46699	1.47139	0.0193741	0.132271	1	7223	tags=45%, list=31%, signal=65%
MILI_PSEUDOPODIA_CHEMOTAXIS_DN	456	0.400276	1.47118	0	0.132229	1	3919	tags=23%, list=17%, signal=27%
WU_ALZHEIMER_DISEASE_DN	19	0.632192	1.47092	0.056239	0.132278	1	3590	tags=37%, list=15%, signal=43%
BIOCARTA_TOB1_PATHWAY	19	0.636007	1.47043	0.0454545	0.132598	1	4707	tags=37%, list=20%, signal=46%
CASORELLI_ACUTE_PROMYELOCYTIC_LEUKEMIA_UP	171	0.438	1.46937	0.00549451	0.133548	1	4378	tags=35%, list=19%, signal=42%
SCHUETZ_BREAST_CANCER_DUCTAL_INVASIVE_DN	84	0.481189	1.46812	0.0139319	0.134719	1	3919	tags=35%, list=17%, signal=41%
XU_HGF_SIGNALING_NOT_VIA_AKT1_48HR_UP	35	0.554594	1.46805	0.0319328	0.134508	1	1408	tags=26%, list=6%, signal=27%
BOQUEST_STEM_CELL_DN	216	0.431622	1.46802	0.00277008	0.134252	1	3931	tags=30%, list=17%, signal=36%
PID_VEGFR1_2_PATHWAY	69	0.494317	1.46762	0.016369	0.134415	1	5926	tags=39%, list=25%, signal=52%
KEGG_LONG_TERM_POTENTIATION	70	0.496755	1.46665	0.0188383	0.135235	1	5617	tags=41%, list=24%, signal=54%
PICCALUGA_ANGIOIMMUNOBLASTIC_LYMPHOMA_DN	134	0.449669	1.46662	0.0058651	0.13497	1	6025	tags=46%, list=26%, signal=61%
REACTOME_BMAL1_CLOCK_NPAS2_ACTIVATES_CIRCADIAN_EXPRESSION	36	0.557134	1.46407	0.0248756	0.137714	1	3851	tags=44%, list=16%, signal=53%
PID_FRA_PATHWAY	37	0.543334	1.46397	0.0324786	0.137532	1	2511	tags=30%, list=11%, signal=33%
RUIZ_TNC_TARGETS_UP	152	0.448165	1.46391	0.00588235	0.137303	1	3594	tags=30%, list=15%, signal=36%
GERHOLD_ADIPOGENESIS_DN	64	0.500401	1.4635	0.0224719	0.137474	1	3181	tags=28%, list=14%, signal=32%
VALK_AML_CLUSTER_7	28	0.580707	1.4633	0.0341297	0.137421	1	2798	tags=25%, list=12%, signal=28%
REACTOME_NUCLEAR_EVENTS_KINASE_AND_TRANSCRIPTION_FACTOR_ACTIVATION	24	0.601625	1.46325	0.0486577	0.137171	1	3847	tags=38%, list=16%, signal=45%
KYNG_NORMAL_AGING_UP	19	0.647425	1.46276	0.0311927	0.137481	1	6102	tags=53%, list=26%, signal=71%
REACTOME_PI3K_AKT_ACTIVATION	36	0.555642	1.4618	0.0313531	0.138347	1	5758	tags=36%, list=25%, signal=48%
DIRMEIER_LMP1_RESPONSE_EARLY	66	0.503479	1.46172	0.0111821	0.138123	1	6955	tags=52%, list=30%, signal=73%
KEGG_DORSO_VENTRAL_AXIS_FORMATION	24	0.594597	1.46097	0.0512367	0.13881	1	5349	tags=50%, list=23%, signal=65%
TARTE_PLASMA_CELL_VS_B_LYMPHOCYTE_DN	38	0.546124	1.46054	0.0302013	0.139087	1	4875	tags=39%, list=21%, signal=50%
TERAMOTO_OPN_TARGETS_CLUSTER_6	27	0.586474	1.46021	0.0424837	0.139241	1	1762	tags=26%, list=8%, signal=28%
PID_IL27_PATHWAY	26	0.581352	1.45997	0.0538721	0.139242	1	3597	tags=27%, list=15%, signal=32%
TSAI_RESPONSE_TO_IONIZING_RADIATION	149	0.442922	1.45964	0.00441826	0.139299	1	2511	tags=26%, list=11%, signal=29%
KEGG_METABOLISM_OF_XENOBIOTICS_BY_CYTOCHROME_P450	70	0.492999	1.45944	0.0155039	0.139253	1	4428	tags=31%, list=19%, signal=39%
GARCIA_TARGETS_OF_FLI1_AND_DAX1_UP	57	0.507515	1.45874	0.0220472	0.139834	1	6215	tags=53%, list=27%, signal=72%
RODRIGUES_NTN1_AND_DCC_TARGETS	35	0.550936	1.45865	0.0374787	0.139621	1	3367	tags=46%, list=14%, signal=53%
REACTOME_VOLTAGE_GATED_POTASSIUM_CHANNELS	43	0.532335	1.45859	0.0241935	0.139394	1	3319	tags=37%, list=14%, signal=43%
MOREAUX_MULTIPLE_MYELOMA_BY_TACI_UP	407	0.40225	1.45832	0	0.139469	1	4347	tags=28%, list=19%, signal=34%
BIOCARTA_SPPA_PATHWAY	22	0.608095	1.45786	0.0651085	0.139724	1	3531	tags=36%, list=15%, signal=43%
PID_TCR_PATHWAY	66	0.494796	1.45764	0.0124805	0.13965	1	5617	tags=36%, list=24%, signal=48%
CROONQUIST_NRAS_VS_STROMAL_STIMULATION_UP	39	0.536226	1.45745	0.0331126	0.139595	1	5238	tags=56%, list=22%, signal=73%
BURTON_ADIPOGENESIS_9	92	0.468996	1.45697	0.0210843	0.139883	1	2821	tags=27%, list=12%, signal=31%
BASAKI_YBX1_TARGETS_DN	374	0.405181	1.45628	0	0.140406	1	3406	tags=25%, list=15%, signal=29%
PID_TGFBR_PATHWAY	55	0.510609	1.4562	0.0263591	0.140185	1	6648	tags=53%, list=28%, signal=74%
SCHWAB_TARGETS_OF_BMYB_POLYMORPHIC_VARIANTS_DN	17	0.63086	1.45582	0.062069	0.140408	1	4307	tags=59%, list=18%, signal=72%
HUANG_DASATINIB_RESISTANCE_UP	80	0.480723	1.45569	0.0168196	0.140284	1	3395	tags=36%, list=15%, signal=42%
PID_PI3KCI_PATHWAY	49	0.52933	1.45569	0.0272572	0.139992	1	5617	tags=41%, list=24%, signal=54%
CEBALLOS_TARGETS_OF_TP53_AND_MYC_DN	37	0.539109	1.45523	0.046589	0.14019	1	578	tags=22%, list=2%, signal=22%
ZHAN_MULTIPLE_MYELOMA_MF_DN	40	0.534137	1.45519	0.0492846	0.139948	1	4767	tags=40%, list=20%, signal=50%
MITSIADES_RESPONSE_TO_APLIDIN_UP	437	0.399539	1.45446	0	0.140511	1	6114	tags=40%, list=26%, signal=53%
KOHOUTEK_CCNT1_TARGETS	49	0.516517	1.45327	0.0354938	0.141562	1	5665	tags=49%, list=24%, signal=65%
BOQUEST_STEM_CELL_UP	260	0.415093	1.45251	0.00272109	0.142125	1	3460	tags=24%, list=15%, signal=28%
PID_IFNG_PATHWAY	40	0.531034	1.45209	0.0317726	0.142395	1	7292	tags=48%, list=31%, signal=69%
CAMPS_COLON_CANCER_COPY_NUMBER_UP	89	0.466642	1.45172	0.0134731	0.142518	1	6390	tags=46%, list=27%, signal=63%
BROCKE_APOPTOSIS_REVERSED_BY_IL6	144	0.442201	1.45133	0.0131195	0.142699	1	3534	tags=25%, list=15%, signal=29%
AIGNER_ZEB1_TARGETS	35	0.551632	1.45128	0.0393443	0.14247	1	6331	tags=66%, list=27%, signal=90%
HOEBEKE_LYMPHOID_STEM_CELL_UP	93	0.470752	1.44955	0.0187207	0.144363	1	5815	tags=43%, list=25%, signal=57%
FRIDMAN_IMMORTALIZATION_DN	33	0.551622	1.44894	0.0436817	0.144859	1	1447	tags=21%, list=6%, signal=23%
REACTOME_HS_GAG_DEGRADATION	20	0.61714	1.44735	0.0502513	0.146588	1	4335	tags=55%, list=19%, signal=67%
GUENTHER_GROWTH_SPHERICAL_VS_ADHERENT_DN	26	0.586701	1.44656	0.0422297	0.147317	1	5497	tags=50%, list=24%, signal=65%
BOQUEST_STEM_CELL_CULTURED_VS_FRESH_UP	422	0.396315	1.44639	0	0.14724	1	2212	tags=21%, list=9%, signal=23%
PID_NCADHERIN_PATHWAY	33	0.55973	1.4463	0.0525394	0.147053	1	3332	tags=21%, list=14%, signal=25%
REACTOME_ABCA_TRANSPORTERS_IN_LIPID_HOMEOSTASIS	17	0.62826	1.44615	0.0740103	0.146954	1	5679	tags=53%, list=24%, signal=70%
CHEN_LVAD_SUPPORT_OF_FAILING_HEART_UP	102	0.458453	1.44588	0.0170015	0.147018	1	4153	tags=38%, list=18%, signal=46%
MIKKELSEN_ES_LCP_WITH_H3K4ME3	137	0.440693	1.44566	0.0188953	0.146977	1	3488	tags=26%, list=15%, signal=30%
JIANG_HYPOXIA_NORMAL	307	0.407197	1.44474	0.00132802	0.147892	1	2706	tags=17%, list=12%, signal=19%
SMIRNOV_CIRCULATING_ENDOTHELIOCYTES_IN_CANCER_UP	158	0.431442	1.44468	0.00445765	0.147668	1	3588	tags=27%, list=15%, signal=32%
WU_SILENCED_BY_METHYLATION_IN_BLADDER_CANCER	55	0.506691	1.44419	0.033123	0.148016	1	3033	tags=36%, list=13%, signal=42%
LI_WILMS_TUMOR_VS_FETAL_KIDNEY_2_DN	51	0.512161	1.44191	0.0294118	0.150655	1	5826	tags=53%, list=25%, signal=70%
LIM_MAMMARY_LUMINAL_MATURE_UP	116	0.452189	1.44173	0.0133136	0.150618	1	3529	tags=28%, list=15%, signal=33%
HAN_JNK_SINGALING_DN	39	0.528436	1.44165	0.0433437	0.150408	1	3202	tags=31%, list=14%, signal=36%
SCIBETTA_KDM5B_TARGETS_UP	19	0.629529	1.44008	0.0520833	0.152137	1	5442	tags=53%, list=23%, signal=69%
REACTOME_CIRCADIAN_REPRESSION_OF_EXPRESSION_BY_REV_ERBA	23	0.594815	1.43983	0.0586265	0.15217	1	3427	tags=35%, list=15%, signal=41%
KEGG_GNRH_SIGNALING_PATHWAY	101	0.455843	1.43941	0.011994	0.152394	1	5670	tags=39%, list=24%, signal=51%
SA_B_CELL_RECEPTOR_COMPLEXES	24	0.584738	1.43895	0.0528926	0.152663	1	3531	tags=33%, list=15%, signal=39%
BAELDE_DIABETIC_NEPHROPATHY_DN	431	0.391688	1.43885	0	0.152498	1	6002	tags=37%, list=26%, signal=49%
SYED_ESTRADIOL_RESPONSE	19	0.620352	1.43695	0.0576923	0.15462	1	2882	tags=42%, list=12%, signal=48%
MURAKAMI_UV_RESPONSE_1HR_UP	16	0.632078	1.43577	0.0692042	0.155867	1	1476	tags=25%, list=6%, signal=27%
NAKAMURA_METASTASIS_MODEL_DN	43	0.52469	1.43572	0.043131	0.155625	1	1414	tags=23%, list=6%, signal=25%
WATANABE_ULCERATIVE_COLITIS_WITH_CANCER_UP	18	0.6258	1.43568	0.0613288	0.155378	1	1841	tags=28%, list=8%, signal=30%
VANHARANTA_UTERINE_FIBROID_DN	67	0.49191	1.43511	0.0321593	0.155848	1	6150	tags=49%, list=26%, signal=67%
GAVIN_FOXP3_TARGETS_CLUSTER_P7	89	0.464084	1.43389	0.0263158	0.157144	1	6185	tags=51%, list=26%, signal=69%
RICKMAN_TUMOR_DIFFERENTIATED_WELL_VS_MODERATELY_DN	109	0.452749	1.43367	0.011976	0.157127	1	3864	tags=33%, list=17%, signal=39%
SMID_BREAST_CANCER_NORMAL_LIKE_UP	460	0.391903	1.43232	0	0.158684	1	4927	tags=31%, list=21%, signal=38%
PID_GMCSF_PATHWAY	37	0.549294	1.43225	0.0382695	0.158481	1	5349	tags=41%, list=23%, signal=52%
KEGG_COMPLEMENT_AND_COAGULATION_CASCADES	69	0.481472	1.4321	0.0276498	0.158354	1	4539	tags=35%, list=19%, signal=43%
MIYAGAWA_TARGETS_OF_EWSR1_ETS_FUSIONS_UP	256	0.408434	1.43123	0.00136054	0.159211	1	3860	tags=28%, list=17%, signal=33%
PID_INTEGRIN3_PATHWAY	43	0.520533	1.43092	0.0341615	0.159332	1	1269	tags=28%, list=5%, signal=29%
PETRETTO_CARDIAC_HYPERTROPHY	34	0.546684	1.42997	0.0552846	0.160323	1	3084	tags=29%, list=13%, signal=34%
PID_IL12_STAT4_PATHWAY	33	0.552931	1.42972	0.0429752	0.160341	1	4962	tags=36%, list=21%, signal=46%
HANSON_HRAS_SIGNALING_VIA_NFKB	22	0.598488	1.42909	0.0586207	0.160899	1	1679	tags=23%, list=7%, signal=24%
KONDO_EZH2_TARGETS	239	0.412461	1.42892	0.00554785	0.16084	1	3987	tags=31%, list=17%, signal=37%
MIKKELSEN_MCV6_LCP_WITH_H3K4ME3	159	0.427623	1.4287	0.0102639	0.160868	1	5384	tags=36%, list=23%, signal=46%
LIAN_LIPA_TARGETS_3M	58	0.494566	1.42822	0.030303	0.161241	1	5263	tags=33%, list=23%, signal=42%
YAMASHITA_METHYLATED_IN_PROSTATE_CANCER	57	0.492079	1.42803	0.0330578	0.161163	1	3460	tags=26%, list=15%, signal=31%
ZEMBUTSU_SENSITIVITY_TO_CISPLATIN	20	0.603376	1.42765	0.0519931	0.161323	1	3355	tags=45%, list=14%, signal=52%
YAN_ESCAPE_FROM_ANOIKIS	24	0.593601	1.42716	0.0565724	0.161662	1	2352	tags=21%, list=10%, signal=23%
POOLA_INVASIVE_BREAST_CANCER_DN	134	0.436938	1.42666	0.0105422	0.161989	1	4584	tags=33%, list=20%, signal=41%
ZUCCHI_METASTASIS_DN	42	0.525575	1.42632	0.0310458	0.162144	1	5642	tags=43%, list=24%, signal=56%
HUTTMANN_B_CLL_POOR_SURVIVAL_UP	268	0.405357	1.42617	0.00539811	0.16203	1	5642	tags=36%, list=24%, signal=47%
NIKOLSKY_BREAST_CANCER_15Q26_AMPLICON	22	0.590585	1.4261	0.0539629	0.161809	1	3365	tags=27%, list=14%, signal=32%
TORCHIA_TARGETS_OF_EWSR1_FLI1_FUSION_UP	270	0.402341	1.42599	0.00526316	0.161686	1	4965	tags=36%, list=21%, signal=45%
STAMBOLSKY_RESPONSE_TO_VITAMIN_D3_UP	83	0.461902	1.42542	0.0153139	0.162209	1	3772	tags=28%, list=16%, signal=33%
ENK_UV_RESPONSE_EPIDERMIS_UP	288	0.402287	1.42523	0.00541272	0.162133	1	2286	tags=18%, list=10%, signal=20%
BOYLAN_MULTIPLE_MYELOMA_D_DN	78	0.472566	1.42496	0.020934	0.162208	1	2988	tags=27%, list=13%, signal=31%
WANG_MLL_TARGETS	287	0.403305	1.42469	0.00396825	0.162265	1	3617	tags=27%, list=15%, signal=32%
YANG_BREAST_CANCER_ESR1_UP	36	0.537722	1.42447	0.0605565	0.16226	1	6502	tags=50%, list=28%, signal=69%
GOUYER_TATI_TARGETS_DN	17	0.62865	1.42431	0.0743802	0.162144	1	3818	tags=53%, list=16%, signal=63%
TONKS_TARGETS_OF_RUNX1_RUNX1T1_FUSION_SUSTAINDED_IN_ERYTHROCYTE_UP	44	0.516554	1.42429	0.0576324	0.161872	1	3719	tags=36%, list=16%, signal=43%
WANG_HCP_PROSTATE_CANCER	110	0.451909	1.42365	0.00894188	0.162445	1	3642	tags=32%, list=16%, signal=38%
PEDRIOLI_MIR31_TARGETS_UP	217	0.410153	1.42332	0.00828729	0.162608	1	4423	tags=33%, list=19%, signal=41%
KEGG_ARGININE_AND_PROLINE_METABOLISM	54	0.499388	1.42045	0.0356589	0.166213	1	1388	tags=19%, list=6%, signal=20%
MCBRYAN_PUBERTAL_BREAST_5_6WK_DN	135	0.434468	1.41932	0.0253731	0.167408	1	6367	tags=41%, list=27%, signal=56%
KONDO_PROSTATE_CANCER_WITH_H3K27ME3	195	0.420387	1.41896	0.00417827	0.167612	1	4538	tags=17%, list=19%, signal=21%
REACTOME_NGF_SIGNALLING_VIA_TRKA_FROM_THE_PLASMA_MEMBRANE	134	0.43407	1.41839	0.00878477	0.168077	1	5617	tags=36%, list=24%, signal=47%
LIU_TARGETS_OF_VMYB_VS_CMYB_UP	18	0.613612	1.41813	0.0770492	0.168136	1	4997	tags=67%, list=21%, signal=85%
DACOSTA_UV_RESPONSE_VIA_ERCC3_XPCS_DN	88	0.458304	1.418	0.028436	0.16799	1	6132	tags=51%, list=26%, signal=69%
HAHTOLA_MYCOSIS_FUNGOIDES_CD4_UP	64	0.490617	1.41745	0.0342146	0.168433	1	5078	tags=38%, list=22%, signal=48%
GAZDA_DIAMOND_BLACKFAN_ANEMIA_PROGENITOR_UP	39	0.524601	1.41712	0.0424144	0.168602	1	5897	tags=41%, list=25%, signal=55%
GYORFFY_DOXORUBICIN_RESISTANCE	55	0.493048	1.41711	0.0454545	0.168303	1	1573	tags=16%, list=7%, signal=18%
DORSEY_GAB2_TARGETS	31	0.551583	1.41662	0.0496575	0.168698	1	2520	tags=32%, list=11%, signal=36%
GRANDVAUX_IRF3_TARGETS_UP	15	0.634865	1.41534	0.0663082	0.170238	1	4668	tags=60%, list=20%, signal=75%
VISALA_RESPONSE_TO_HEAT_SHOCK_AND_AGING_UP	15	0.649187	1.41529	0.0868824	0.170001	1	328	tags=13%, list=1%, signal=14%
PID_ERBB1_DOWNSTREAM_PATHWAY	105	0.450512	1.41523	0.0159884	0.169788	1	3475	tags=27%, list=15%, signal=31%
BORCZUK_MALIGNANT_MESOTHELIOMA_DN	98	0.456547	1.41457	0.0322581	0.170342	1	3726	tags=31%, list=16%, signal=36%
REACTOME_NEPHRIN_INTERACTIONS	19	0.618605	1.41262	0.0701169	0.17272	1	7123	tags=79%, list=30%, signal=113%
PID_IL12_2PATHWAY	63	0.489409	1.41239	0.0435459	0.172745	1	2283	tags=17%, list=10%, signal=19%
REACTOME_RORA_ACTIVATES_CIRCADIAN_EXPRESSION	24	0.59783	1.41172	0.0553691	0.173394	1	3427	tags=33%, list=15%, signal=39%
DER_IFN_GAMMA_RESPONSE_UP	71	0.472123	1.41164	0.0302067	0.173217	1	3380	tags=30%, list=14%, signal=34%
SABATES_COLORECTAL_ADENOMA_UP	135	0.430563	1.41122	0.0129496	0.173511	1	3273	tags=24%, list=14%, signal=28%
DUTTA_APOPTOSIS_VIA_NFKB	33	0.560701	1.41103	0.0504732	0.173434	1	1636	tags=30%, list=7%, signal=33%
FALVELLA_SMOKERS_WITH_LUNG_CANCER	79	0.465321	1.411	0.0335366	0.17318	1	6230	tags=44%, list=27%, signal=60%
KEGG_DRUG_METABOLISM_CYTOCHROME_P450	72	0.473904	1.41061	0.0345395	0.173392	1	2163	tags=19%, list=9%, signal=21%
SCHAEFFER_PROSTATE_DEVELOPMENT_48HR_UP	485	0.380403	1.41003	0	0.173857	1	5549	tags=35%, list=24%, signal=45%
KIM_GLIS2_TARGETS_UP	84	0.458411	1.40987	0.027439	0.173761	1	3368	tags=29%, list=14%, signal=33%
LEONARD_HYPOXIA	47	0.501263	1.40935	0.0397351	0.174191	1	3504	tags=36%, list=15%, signal=42%
REACTOME_CHONDROITIN_SULFATE_DERMATAN_SULFATE_METABOLISM	47	0.501725	1.40888	0.0511945	0.174456	1	4914	tags=43%, list=21%, signal=54%
NIELSEN_LEIOMYOSARCOMA_UP	18	0.62631	1.4083	0.0599315	0.174866	1	3590	tags=33%, list=15%, signal=39%
KLEIN_PRIMARY_EFFUSION_LYMPHOMA_DN	57	0.494261	1.40794	0.0311042	0.175051	1	3193	tags=32%, list=14%, signal=36%
DANG_MYC_TARGETS_DN	31	0.544513	1.40758	0.0583468	0.175197	1	1566	tags=19%, list=7%, signal=21%
DASU_IL6_SIGNALING_SCAR_DN	16	0.625066	1.40742	0.075	0.175111	1	2447	tags=38%, list=10%, signal=42%
REACTOME_GLUCURONIDATION	18	0.607158	1.40597	0.0605536	0.176845	1	4428	tags=50%, list=19%, signal=62%
LU_TUMOR_ENDOTHELIAL_MARKERS_UP	22	0.588006	1.40546	0.0783333	0.177223	1	1636	tags=32%, list=7%, signal=34%
SEMENZA_HIF1_TARGETS	36	0.533033	1.40433	0.0508475	0.178582	1	3273	tags=25%, list=14%, signal=29%
ST_DIFFERENTIATION_PATHWAY_IN_PC12_CELLS	45	0.504561	1.40352	0.06	0.179431	1	3702	tags=29%, list=16%, signal=34%
PID_AMB2_NEUTROPHILS_PATHWAY	41	0.520639	1.4035	0.0553691	0.17914	1	2447	tags=22%, list=10%, signal=24%
GARGALOVIC_RESPONSE_TO_OXIDIZED_PHOSPHOLIPIDS_BLACK_UP	35	0.528401	1.40311	0.0394322	0.179398	1	2438	tags=29%, list=10%, signal=32%
LIU_TOPBP1_TARGETS	16	0.632435	1.40259	0.0834846	0.179871	1	2878	tags=44%, list=12%, signal=50%
PID_CD8_TCR_DOWNSTREAM_PATHWAY	65	0.480486	1.40228	0.0400616	0.18002	1	4393	tags=23%, list=19%, signal=28%
PAPASPYRIDONOS_UNSTABLE_ATEROSCLEROTIC_PLAQUE_UP	52	0.499443	1.40196	0.0368	0.180142	1	7170	tags=54%, list=31%, signal=78%
CHIARETTI_ACUTE_LYMPHOBLASTIC_LEUKEMIA_ZAP70	67	0.469253	1.4017	0.0466238	0.180196	1	3806	tags=30%, list=16%, signal=36%
VALK_AML_CLUSTER_12	30	0.544311	1.4016	0.0868852	0.180037	1	6090	tags=50%, list=26%, signal=68%
FOSTER_TOLERANT_MACROPHAGE_DN	407	0.385967	1.40145	0	0.179934	1	3860	tags=28%, list=17%, signal=33%
BIOCARTA_MAPK_PATHWAY	87	0.450409	1.4014	0.0273973	0.179718	1	3926	tags=29%, list=17%, signal=34%
BIOCARTA_GATA3_PATHWAY	16	0.626204	1.40033	0.0882883	0.180919	1	1346	tags=19%, list=6%, signal=20%
WINNEPENNINCKX_MELANOMA_METASTASIS_DN	46	0.502044	1.40014	0.0543131	0.180925	1	3358	tags=26%, list=14%, signal=30%
REACTOME_MEMBRANE_TRAFFICKING	126	0.433677	1.39968	0.0173502	0.181297	1	8120	tags=51%, list=35%, signal=77%
VETTER_TARGETS_OF_PRKCA_AND_ETS1_DN	16	0.62284	1.39925	0.0873288	0.181649	1	5095	tags=44%, list=22%, signal=56%
CHO_NR4A1_TARGETS	33	0.541954	1.39912	0.0565068	0.181542	1	2811	tags=39%, list=12%, signal=45%
LANDIS_ERBB2_BREAST_TUMORS_65_DN	36	0.532518	1.39845	0.0567261	0.182141	1	1533	tags=14%, list=7%, signal=15%
COWLING_MYCN_TARGETS	43	0.497776	1.39827	0.0482529	0.182082	1	3810	tags=33%, list=16%, signal=39%
MCBRYAN_PUBERTAL_BREAST_3_4WK_UP	213	0.411182	1.39822	0.0113798	0.181845	1	3597	tags=27%, list=15%, signal=32%
MAHADEVAN_GIST_MORPHOLOGICAL_SWITCH	15	0.635112	1.39807	0.0808436	0.181747	1	2447	tags=40%, list=10%, signal=45%
NIKOLSKY_MUTATED_AND_AMPLIFIED_IN_BREAST_CANCER	93	0.451836	1.3972	0.0210526	0.182655	1	5205	tags=40%, list=22%, signal=51%
BIDUS_METASTASIS_DN	155	0.41834	1.39674	0.0143062	0.182991	1	5806	tags=45%, list=25%, signal=59%
PID_FAK_PATHWAY	59	0.485846	1.39654	0.0406886	0.182981	1	7138	tags=59%, list=31%, signal=85%
ABE_INNER_EAR	48	0.50322	1.39605	0.0481728	0.183412	1	1802	tags=19%, list=8%, signal=20%
QI_HYPOXIA	139	0.428549	1.39591	0.0174673	0.183307	1	2536	tags=22%, list=11%, signal=25%
REACTOME_DEFENSINS	49	0.504799	1.39583	0.0516963	0.18312	1	1462	tags=4%, list=6%, signal=4%
PYEON_CANCER_HEAD_AND_NECK_VS_CERVICAL_DN	29	0.540953	1.39527	0.0810811	0.183628	1	2905	tags=24%, list=12%, signal=28%
PID_P73PATHWAY	79	0.464735	1.39494	0.0328125	0.183785	1	958	tags=22%, list=4%, signal=22%
KIM_ALL_DISORDERS_CALB1_CORR_DN	37	0.524508	1.39475	0.0681458	0.183762	1	1373	tags=16%, list=6%, signal=17%
MARSON_FOXP3_TARGETS_STIMULATED_UP	29	0.550949	1.39423	0.0656814	0.184177	1	5196	tags=41%, list=22%, signal=53%
MOLENAAR_TARGETS_OF_CCND1_AND_CDK4_UP	67	0.478559	1.39406	0.032	0.184111	1	3830	tags=36%, list=16%, signal=43%
WANG_RESPONSE_TO_GSK3_INHIBITOR_SB216763_UP	382	0.387251	1.39404	0.00255102	0.18383	1	6389	tags=40%, list=27%, signal=54%
PID_INTEGRIN2_PATHWAY	29	0.556323	1.39399	0.0733333	0.183579	1	3095	tags=38%, list=13%, signal=44%
BAKKER_FOXO3_TARGETS_UP	61	0.478972	1.39376	0.046225	0.18365	1	3911	tags=31%, list=17%, signal=37%
MARIADASON_REGULATED_BY_HISTONE_ACETYLATION_UP	82	0.454754	1.39351	0.021148	0.183726	1	6614	tags=52%, list=28%, signal=73%
KANG_FLUOROURACIL_RESISTANCE_UP	22	0.576045	1.39295	0.0797963	0.184239	1	3870	tags=41%, list=17%, signal=49%
BIOCARTA_BIOPEPTIDES_PATHWAY	42	0.521941	1.39261	0.0562914	0.184448	1	6163	tags=45%, list=26%, signal=61%
SARTIPY_NORMAL_AT_INSULIN_RESISTANCE_UP	34	0.54477	1.39245	0.0652174	0.184381	1	3851	tags=44%, list=16%, signal=53%
DAVICIONI_TARGETS_OF_PAX_FOXO1_FUSIONS_UP	253	0.39948	1.39208	0.0136054	0.184675	1	3569	tags=26%, list=15%, signal=30%
FULCHER_INFLAMMATORY_RESPONSE_LECTIN_VS_LPS_DN	451	0.380554	1.39148	0	0.185192	1	3942	tags=25%, list=17%, signal=30%
FRASOR_RESPONSE_TO_ESTRADIOL_DN	82	0.462805	1.39148	0.0245776	0.184902	1	5939	tags=52%, list=25%, signal=70%
REACTOME_MAPK_TARGETS_NUCLEAR_EVENTS_MEDIATED_BY_MAP_KINASES	30	0.542707	1.39123	0.0904685	0.184962	1	3847	tags=33%, list=16%, signal=40%
REACTOME_GLUTAMATE_NEUROTRANSMITTER_RELEASE_CYCLE	15	0.634389	1.39113	0.0907534	0.184775	1	3868	tags=40%, list=17%, signal=48%
LINDSTEDT_DENDRITIC_CELL_MATURATION_C	69	0.471864	1.39103	0.0386997	0.184615	1	3846	tags=41%, list=16%, signal=48%
BIOCARTA_EGF_PATHWAY	31	0.544832	1.39049	0.0745763	0.185105	1	6035	tags=45%, list=26%, signal=61%
HERNANDEZ_MITOTIC_ARREST_BY_DOCETAXEL_2_DN	19	0.606202	1.3895	0.0715474	0.1862	1	2661	tags=37%, list=11%, signal=42%
PID_NOTCH_PATHWAY	59	0.475824	1.38857	0.0382848	0.187222	1	4651	tags=39%, list=20%, signal=49%
SMID_BREAST_CANCER_LUMINAL_A_UP	83	0.455533	1.38795	0.0274809	0.187781	1	4258	tags=37%, list=18%, signal=46%
ST_P38_MAPK_PATHWAY	37	0.531441	1.38793	0.0722689	0.187515	1	2649	tags=24%, list=11%, signal=27%
SNIJDERS_AMPLIFIED_IN_HEAD_AND_NECK_TUMORS	37	0.526667	1.38752	0.0550918	0.187756	1	1043	tags=22%, list=4%, signal=23%
BASSO_CD40_SIGNALING_DN	66	0.47601	1.38745	0.0367412	0.187566	1	5075	tags=39%, list=22%, signal=50%
TSAI_RESPONSE_TO_RADIATION_THERAPY	32	0.540506	1.38735	0.0779661	0.187434	1	3368	tags=38%, list=14%, signal=44%
ZWANG_EGF_INTERVAL_UP	103	0.436956	1.38733	0.025	0.187164	1	3453	tags=25%, list=15%, signal=29%
SMID_BREAST_CANCER_RELAPSE_IN_BRAIN_DN	85	0.458801	1.38717	0.033123	0.187099	1	5930	tags=40%, list=25%, signal=53%
ROLEF_GLIS3_TARGETS	37	0.523962	1.38715	0.057377	0.186827	1	5610	tags=46%, list=24%, signal=60%
SASSON_RESPONSE_TO_FORSKOLIN_DN	88	0.449722	1.387	0.0358209	0.186721	1	1413	tags=15%, list=6%, signal=16%
REACTOME_PEPTIDE_LIGAND_BINDING_RECEPTORS	184	0.409484	1.38685	0.0113475	0.186643	1	4545	tags=23%, list=19%, signal=28%
HOFMANN_MYELODYSPLASTIC_SYNDROM_LOW_RISK_UP	22	0.577692	1.38684	0.0777202	0.186358	1	1371	tags=18%, list=6%, signal=19%
VANDESLUIS_COMMD1_TARGETS_GROUP_4_UP	19	0.591834	1.38669	0.0748299	0.18628	1	2908	tags=32%, list=12%, signal=36%
REN_ALVEOLAR_RHABDOMYOSARCOMA_DN	406	0.382311	1.38639	0.00249066	0.186446	1	5831	tags=34%, list=25%, signal=44%
BLUM_RESPONSE_TO_SALIRASIB_UP	244	0.398138	1.38598	0.00670241	0.186695	1	5001	tags=24%, list=21%, signal=30%
SEITZ_NEOPLASTIC_TRANSFORMATION_BY_8P_DELETION_DN	30	0.537968	1.38433	0.0833333	0.188783	1	3102	tags=33%, list=13%, signal=38%
SERVITJA_ISLET_HNF1A_TARGETS_UP	162	0.41412	1.38384	0.0184922	0.189181	1	3212	tags=25%, list=14%, signal=28%
DEBOSSCHER_NFKB_TARGETS_REPRESSED_BY_GLUCOCORTICOIDS	24	0.570901	1.38368	0.0743243	0.189114	1	4861	tags=25%, list=21%, signal=32%
PID_A6B1_A6B4_INTEGRIN_PATHWAY	46	0.500115	1.38366	0.0686901	0.188847	1	3492	tags=24%, list=15%, signal=28%
LIU_CDX2_TARGETS_UP	36	0.530157	1.38344	0.0829187	0.188834	1	1910	tags=28%, list=8%, signal=30%
DURAND_STROMA_NS_UP	161	0.415376	1.38287	0.0103245	0.189328	1	3596	tags=26%, list=15%, signal=31%
FONTAINE_PAPILLARY_THYROID_CARCINOMA_DN	76	0.462068	1.38195	0.0374593	0.190353	1	4373	tags=33%, list=19%, signal=40%
KEGG_NOTCH_SIGNALING_PATHWAY	47	0.494436	1.38118	0.0523649	0.191187	1	5584	tags=40%, list=24%, signal=53%
MEINHOLD_OVARIAN_CANCER_LOW_GRADE_UP	19	0.594904	1.38061	0.0846024	0.191715	1	2524	tags=37%, list=11%, signal=41%
PID_TXA2PATHWAY	57	0.474735	1.38047	0.052459	0.191607	1	4329	tags=26%, list=19%, signal=32%
LI_INDUCED_T_TO_NATURAL_KILLER_UP	306	0.387459	1.38042	0.00268817	0.191367	1	3569	tags=25%, list=15%, signal=29%
PLASARI_NFIC_TARGETS_BASAL_UP	27	0.552744	1.37998	0.0745033	0.191708	1	2721	tags=30%, list=12%, signal=33%
CHIARADONNA_NEOPLASTIC_TRANSFORMATION_KRAS_CDC25_DN	51	0.485269	1.37981	0.0688	0.191691	1	2822	tags=20%, list=12%, signal=22%
LABBE_TARGETS_OF_TGFB1_AND_WNT3A_UP	108	0.433213	1.37965	0.0269461	0.191651	1	2447	tags=20%, list=10%, signal=23%
VERRECCHIA_RESPONSE_TO_TGFB1_C2	25	0.56079	1.37941	0.0862944	0.19163	1	3095	tags=28%, list=13%, signal=32%
BERENJENO_ROCK_SIGNALING_NOT_VIA_RHOA_DN	48	0.491308	1.37843	0.0607029	0.1928	1	5598	tags=44%, list=24%, signal=57%
IKEDA_MIR133_TARGETS_UP	43	0.508676	1.37802	0.0730159	0.193142	1	6350	tags=49%, list=27%, signal=67%
AFFAR_YY1_TARGETS_UP	213	0.405314	1.37762	0.00831025	0.193457	1	3095	tags=22%, list=13%, signal=25%
WANG_TNF_TARGETS	24	0.563852	1.37708	0.0721476	0.193906	1	6096	tags=42%, list=26%, signal=56%
REACTOME_IL_3_5_AND_GM_CSF_SIGNALING	43	0.499525	1.37704	0.066778	0.193676	1	7123	tags=49%, list=30%, signal=70%
REACTOME_REGULATION_OF_SIGNALING_BY_CBL	18	0.600748	1.37682	0.0763889	0.193711	1	3985	tags=39%, list=17%, signal=47%
REACTOME_CHEMOKINE_RECEPTORS_BIND_CHEMOKINES	55	0.483597	1.37665	0.0532915	0.193686	1	2812	tags=20%, list=12%, signal=23%
REACTOME_SIGNALLING_TO_ERKS	36	0.522439	1.37539	0.0761421	0.195178	1	3492	tags=39%, list=15%, signal=46%
PID_PI3K_PLC_TRK_PATHWAY	36	0.515653	1.37492	0.0645695	0.195563	1	3567	tags=36%, list=15%, signal=43%
PID_FAS_PATHWAY	38	0.519454	1.37463	0.057725	0.195707	1	3596	tags=29%, list=15%, signal=34%
JECHLINGER_EPITHELIAL_TO_MESENCHYMAL_TRANSITION_DN	66	0.466633	1.37445	0.046549	0.195697	1	3033	tags=32%, list=13%, signal=36%
RICKMAN_HEAD_AND_NECK_CANCER_D	33	0.523396	1.37385	0.070626	0.19636	1	3809	tags=36%, list=16%, signal=43%
HE_PTEN_TARGETS_UP	16	0.617984	1.37382	0.0971039	0.196112	1	2919	tags=38%, list=12%, signal=43%
REACTOME_ACYL_CHAIN_REMODELLING_OF_PS	15	0.62762	1.37351	0.0839286	0.196263	1	6095	tags=53%, list=26%, signal=72%
CHEN_LVAD_SUPPORT_OF_FAILING_HEART_DN	42	0.50232	1.37278	0.0615641	0.197021	1	2182	tags=24%, list=9%, signal=26%
KEGG_LINOLEIC_ACID_METABOLISM	29	0.543448	1.37252	0.0586371	0.197081	1	5413	tags=41%, list=23%, signal=54%
DAVICIONI_TARGETS_OF_PAX_FOXO1_FUSIONS_DN	68	0.463527	1.37207	0.0362776	0.19743	1	5805	tags=44%, list=25%, signal=59%
KEGG_GLYCEROLIPID_METABOLISM	49	0.478582	1.3718	0.0630048	0.197569	1	1069	tags=12%, list=5%, signal=13%
REACTOME_HEPARAN_SULFATE_HEPARIN_HS_GAG_METABOLISM	51	0.49059	1.37021	0.0607553	0.199693	1	4589	tags=39%, list=20%, signal=49%
NEMETH_INFLAMMATORY_RESPONSE_LPS_UP	88	0.438147	1.36979	0.0333333	0.200028	1	3293	tags=26%, list=14%, signal=30%
LE_SKI_TARGETS_UP	17	0.605752	1.36946	0.101818	0.200303	1	3477	tags=53%, list=15%, signal=62%
WEBER_METHYLATED_LCP_IN_SPERM_UP	15	0.625013	1.36899	0.121951	0.200725	1	2297	tags=13%, list=10%, signal=15%
PID_ALK1_PATHWAY	26	0.551315	1.36872	0.1	0.200815	1	2518	tags=27%, list=11%, signal=30%
REACTOME_AMINE_COMPOUND_SLC_TRANSPORTERS	27	0.556522	1.36835	0.0659722	0.200983	1	3000	tags=22%, list=13%, signal=25%
GUTIERREZ_CHRONIC_LYMPHOCYTIC_LEUKEMIA_DN	55	0.47533	1.36773	0.059375	0.201571	1	3811	tags=33%, list=16%, signal=39%
WANG_METASTASIS_OF_BREAST_CANCER	15	0.616039	1.36736	0.0907563	0.20181	1	2064	tags=33%, list=9%, signal=37%
FRASOR_TAMOXIFEN_RESPONSE_UP	51	0.48172	1.36721	0.0699187	0.201789	1	3305	tags=31%, list=14%, signal=36%
ROY_WOUND_BLOOD_VESSEL_UP	50	0.484115	1.36678	0.0732899	0.202166	1	3191	tags=38%, list=14%, signal=44%
RIGGI_EWING_SARCOMA_PROGENITOR_UP	423	0.376419	1.36628	0	0.202634	1	3425	tags=23%, list=15%, signal=27%
RODWELL_AGING_KIDNEY_NO_BLOOD_UP	219	0.398685	1.36461	0.00818554	0.20491	1	4034	tags=27%, list=17%, signal=32%
STARK_HYPPOCAMPUS_22Q11_DELETION_UP	53	0.485321	1.36446	0.0637959	0.204838	1	3758	tags=28%, list=16%, signal=34%
BERTUCCI_MEDULLARY_VS_DUCTAL_BREAST_CANCER_DN	167	0.408442	1.36401	0.0186514	0.205217	1	3951	tags=34%, list=17%, signal=41%
DAZARD_UV_RESPONSE_CLUSTER_G3	15	0.620761	1.36382	0.108108	0.205231	1	1079	tags=33%, list=5%, signal=35%
CHIBA_RESPONSE_TO_TSA_DN	23	0.555538	1.36381	0.088586	0.20494	1	1410	tags=26%, list=6%, signal=28%
REACTOME_TIE2_SIGNALING	17	0.603628	1.36211	0.109121	0.207305	1	5349	tags=47%, list=23%, signal=61%
BIOCARTA_CYTOKINE_PATHWAY	21	0.570581	1.36174	0.111876	0.207562	1	5305	tags=29%, list=23%, signal=37%
PID_AVB3_OPN_PATHWAY	31	0.532299	1.36121	0.0726351	0.208135	1	8301	tags=58%, list=36%, signal=90%
BIOCARTA_ERK5_PATHWAY	18	0.60177	1.35957	0.0976909	0.210399	1	3492	tags=33%, list=15%, signal=39%
HOOI_ST7_TARGETS_UP	93	0.441494	1.35865	0.0410334	0.211478	1	3629	tags=30%, list=16%, signal=36%
WANG_ESOPHAGUS_CANCER_VS_NORMAL_UP	120	0.423252	1.35837	0.021645	0.211592	1	3056	tags=25%, list=13%, signal=29%
PIEPOLI_LGI1_TARGETS_UP	15	0.63083	1.35777	0.106762	0.212197	1	250	tags=13%, list=1%, signal=13%
ZIRN_TRETINOIN_RESPONSE_UP	21	0.57371	1.35776	0.0907534	0.211899	1	4935	tags=52%, list=21%, signal=66%
REACTOME_SEMA4D_INDUCED_CELL_MIGRATION_AND_GROWTH_CONE_COLLAPSE	25	0.565317	1.35775	0.0717781	0.2116	1	3861	tags=32%, list=17%, signal=38%
REACTOME_ABC_FAMILY_PROTEINS_MEDIATED_TRANSPORT	33	0.531081	1.35744	0.106908	0.211786	1	2969	tags=36%, list=13%, signal=42%
GAVIN_PDE3B_TARGETS	22	0.565852	1.35722	0.100503	0.21178	1	2698	tags=32%, list=12%, signal=36%
REACTOME_A_TETRASACCHARIDE_LINKER_SEQUENCE_IS_REQUIRED_FOR_GAG_SYNTHESIS	25	0.546429	1.35593	0.0915033	0.213586	1	4589	tags=52%, list=20%, signal=65%
BROWNE_HCMV_INFECTION_18HR_DN	176	0.403451	1.35538	0.0256046	0.214165	1	3762	tags=28%, list=16%, signal=34%
REACTOME_AXON_GUIDANCE	242	0.38915	1.35532	0.00969529	0.213945	1	3864	tags=26%, list=17%, signal=31%
SWEET_LUNG_CANCER_KRAS_DN	432	0.373578	1.35523	0.00766283	0.21382	1	4263	tags=26%, list=18%, signal=32%
KRIEG_HYPOXIA_VIA_KDM3A	52	0.477211	1.35511	0.0584518	0.213727	1	2137	tags=31%, list=9%, signal=34%
MIKKELSEN_MCV6_ICP_WITH_H3K27ME3	74	0.452247	1.35509	0.0499195	0.213439	1	5876	tags=34%, list=25%, signal=45%
WANG_BARRETTS_ESOPHAGUS_UP	51	0.472584	1.35501	0.0693548	0.213267	1	5678	tags=39%, list=24%, signal=52%
KEGG_FC_EPSILON_RI_SIGNALING_PATHWAY	79	0.450528	1.35462	0.0485893	0.213563	1	5349	tags=32%, list=23%, signal=41%
WATTEL_AUTONOMOUS_THYROID_ADENOMA_DN	54	0.480462	1.35421	0.0588235	0.213912	1	3618	tags=35%, list=15%, signal=42%
EBAUER_TARGETS_OF_PAX3_FOXO1_FUSION_UP	203	0.394937	1.35401	0.0200573	0.21395	1	3623	tags=25%, list=16%, signal=29%
MARTORIATI_MDM4_TARGETS_FETAL_LIVER_UP	226	0.391149	1.35341	0.0189959	0.2146	1	2536	tags=20%, list=11%, signal=23%
HENDRICKS_SMARCA4_TARGETS_DN	51	0.481789	1.35319	0.0609375	0.214634	1	4719	tags=33%, list=20%, signal=42%
THEODOROU_MAMMARY_TUMORIGENESIS	31	0.520268	1.35262	0.101351	0.215287	1	7093	tags=42%, list=30%, signal=60%
AMIT_SERUM_RESPONSE_40_MCF10A	32	0.532692	1.35233	0.0771704	0.215408	1	4726	tags=47%, list=20%, signal=59%
PID_ALPHA_SYNUCLEIN_PATHWAY	33	0.532391	1.35214	0.084922	0.2154	1	1414	tags=18%, list=6%, signal=19%
SU_KIDNEY	15	0.623069	1.35156	0.112263	0.216017	1	1027	tags=13%, list=4%, signal=14%
HALMOS_CEBPA_TARGETS_UP	52	0.476513	1.35131	0.072	0.216075	1	3443	tags=23%, list=15%, signal=27%
REACTOME_CHYLOMICRON_MEDIATED_LIPID_TRANSPORT	16	0.600471	1.35048	0.109375	0.217047	1	5898	tags=50%, list=25%, signal=67%
KEGG_VIRAL_MYOCARDITIS	70	0.457598	1.35024	0.0500782	0.217104	1	4693	tags=27%, list=20%, signal=34%
ODONNELL_METASTASIS_UP	80	0.444564	1.34988	0.0540958	0.217355	1	6155	tags=45%, list=26%, signal=61%
KEGG_NEUROTROPHIN_SIGNALING_PATHWAY	126	0.41496	1.34941	0.0382353	0.217795	1	3847	tags=25%, list=16%, signal=30%
GAVIN_FOXP3_TARGETS_CLUSTER_P3	159	0.410019	1.34924	0.0175695	0.217747	1	3118	tags=26%, list=13%, signal=30%
EBAUER_MYOGENIC_TARGETS_OF_PAX3_FOXO1_FUSION	50	0.481485	1.34893	0.0725806	0.217992	1	1753	tags=20%, list=8%, signal=22%
REACTOME_CLASS_A1_RHODOPSIN_LIKE_RECEPTORS	297	0.383505	1.3484	0.012987	0.218539	1	4922	tags=24%, list=21%, signal=29%
WILSON_PROTEASES_AT_TUMOR_BONE_INTERFACE_UP	21	0.572931	1.34805	0.0994854	0.218757	1	5030	tags=43%, list=22%, signal=55%
ENGELMANN_CANCER_PROGENITORS_DN	69	0.451876	1.34801	0.0606532	0.21853	1	4876	tags=45%, list=21%, signal=57%
NAKAYAMA_SOFT_TISSUE_TUMORS_PCA2_DN	79	0.440265	1.34785	0.0583832	0.218475	1	4253	tags=35%, list=18%, signal=43%
REACTOME_PIP3_ACTIVATES_AKT_SIGNALING	27	0.548857	1.34767	0.102041	0.218478	1	5758	tags=37%, list=25%, signal=49%
CHEMELLO_SOLEUS_VS_EDL_MYOFIBERS_UP	35	0.511533	1.34739	0.0687398	0.218616	1	5757	tags=54%, list=25%, signal=72%
PID_ARF_3PATHWAY	19	0.573435	1.3473	0.125217	0.218454	1	6956	tags=58%, list=30%, signal=82%
AMIT_EGF_RESPONSE_480_HELA	161	0.407564	1.34709	0.0175182	0.218506	1	1946	tags=17%, list=8%, signal=19%
NAKAYAMA_SOFT_TISSUE_TUMORS_PCA1_UP	73	0.446937	1.34703	0.073955	0.218332	1	2636	tags=23%, list=11%, signal=26%
BASSO_HAIRY_CELL_LEUKEMIA_DN	80	0.447875	1.34692	0.0471125	0.218186	1	4783	tags=30%, list=20%, signal=38%
GRAHAM_NORMAL_QUIESCENT_VS_NORMAL_DIVIDING_UP	66	0.452796	1.34662	0.0510046	0.218378	1	4120	tags=38%, list=18%, signal=46%
DIRMEIER_LMP1_RESPONSE_LATE_UP	57	0.468073	1.34576	0.0688	0.219484	1	3777	tags=32%, list=16%, signal=38%
TORCHIA_TARGETS_OF_EWSR1_FLI1_FUSION_TOP20_UP	20	0.574894	1.34574	0.0896552	0.219217	1	3524	tags=25%, list=15%, signal=29%
THUM_SYSTOLIC_HEART_FAILURE_UP	411	0.368641	1.34454	0.00246002	0.220888	1	5388	tags=29%, list=23%, signal=37%
VERHAAK_GLIOBLASTOMA_CLASSICAL	160	0.406479	1.34451	0.0258621	0.220622	1	4634	tags=31%, list=20%, signal=39%
DAIRKEE_TERT_TARGETS_DN	123	0.421809	1.34362	0.038633	0.221768	1	3572	tags=23%, list=15%, signal=27%
THUM_MIR21_TARGETS_HEART_DISEASE_UP	17	0.600861	1.34336	0.104096	0.221899	1	6220	tags=65%, list=27%, signal=88%
PID_P38_MKK3_6PATHWAY	26	0.54305	1.34331	0.105442	0.2217	1	2649	tags=23%, list=11%, signal=26%
REACTOME_REGULATION_OF_APOPTOSIS	56	0.467055	1.34263	0.0543478	0.222451	1	1419	tags=7%, list=6%, signal=8%
IVANOVA_HEMATOPOIESIS_STEM_CELL	247	0.384608	1.34255	0.0174731	0.222281	1	3612	tags=26%, list=15%, signal=30%
REACTOME_EXTRACELLULAR_MATRIX_ORGANIZATION	87	0.441504	1.34195	0.0516717	0.222923	1	2974	tags=25%, list=13%, signal=29%
GOZGIT_ESR1_TARGETS_UP	145	0.408692	1.34183	0.0350365	0.222818	1	3247	tags=29%, list=14%, signal=33%
REACTOME_SIGNALLING_BY_NGF	212	0.391335	1.3415	0.0198864	0.223082	1	5617	tags=34%, list=24%, signal=44%
DOANE_RESPONSE_TO_ANDROGEN_UP	183	0.397785	1.3414	0.0210674	0.222945	1	5762	tags=40%, list=25%, signal=53%
REACTOME_ACTIVATED_NOTCH1_TRANSMITS_SIGNAL_TO_THE_NUCLEUS	26	0.545311	1.34116	0.106209	0.223023	1	4939	tags=46%, list=21%, signal=58%
LEE_AGING_CEREBELLUM_DN	84	0.434336	1.34052	0.0502283	0.223701	1	1156	tags=11%, list=5%, signal=11%
LUI_THYROID_CANCER_CLUSTER_1	50	0.478427	1.34024	0.0727273	0.223894	1	3185	tags=24%, list=14%, signal=28%
PID_PDGFRB_PATHWAY	129	0.40964	1.33999	0.0383481	0.224032	1	7292	tags=42%, list=31%, signal=61%
NELSON_RESPONSE_TO_ANDROGEN_UP	86	0.437281	1.33998	0.0536278	0.223741	1	6057	tags=47%, list=26%, signal=63%
ROSS_AML_WITH_PML_RARA_FUSION	76	0.443942	1.33977	0.0633914	0.223808	1	5737	tags=39%, list=25%, signal=52%
GALINDO_IMMUNE_RESPONSE_TO_ENTEROTOXIN	84	0.433688	1.3396	0.0590909	0.223803	1	4932	tags=35%, list=21%, signal=44%
VERHAAK_AML_WITH_NPM1_MUTATED_DN	242	0.385365	1.3389	0.0149051	0.224641	1	4545	tags=29%, list=19%, signal=35%
KEGG_VASOPRESSIN_REGULATED_WATER_REABSORPTION	44	0.483011	1.33808	0.075	0.225687	1	6711	tags=43%, list=29%, signal=60%
GENTLES_LEUKEMIC_STEM_CELL_UP	29	0.524916	1.33794	0.0953177	0.225623	1	6558	tags=55%, list=28%, signal=77%
TONKS_TARGETS_OF_RUNX1_RUNX1T1_FUSION_SUSTAINED_IN_MONOCYTE_UP	21	0.57853	1.33746	0.102916	0.226093	1	1746	tags=29%, list=7%, signal=31%
KEGG_PRION_DISEASES	35	0.515049	1.33713	0.096672	0.226338	1	1960	tags=23%, list=8%, signal=25%
LINDGREN_BLADDER_CANCER_CLUSTER_2B	386	0.371855	1.33688	0.00376412	0.226455	1	4071	tags=29%, list=17%, signal=34%
OHGUCHI_LIVER_HNF4A_TARGETS_DN	147	0.404656	1.33634	0.0318841	0.227053	1	4077	tags=25%, list=17%, signal=30%
DAVIES_MULTIPLE_MYELOMA_VS_MGUS_DN	28	0.524017	1.33565	0.0991597	0.22788	1	3911	tags=39%, list=17%, signal=47%
REACTOME_BASIGIN_INTERACTIONS	24	0.535433	1.33521	0.116086	0.228322	1	3299	tags=46%, list=14%, signal=53%
MYLLYKANGAS_AMPLIFICATION_HOT_SPOT_17	19	0.57426	1.33496	0.114983	0.228442	1	3756	tags=26%, list=16%, signal=31%
REACTOME_SEMA4D_IN_SEMAPHORIN_SIGNALING	30	0.524233	1.33495	0.107926	0.228154	1	3861	tags=30%, list=17%, signal=36%
SARTIPY_BLUNTED_BY_INSULIN_RESISTANCE_DN	18	0.580715	1.33395	0.114865	0.229495	1	780	tags=28%, list=3%, signal=29%
FERREIRA_EWINGS_SARCOMA_UNSTABLE_VS_STABLE_DN	97	0.425552	1.3336	0.0539007	0.229762	1	5388	tags=31%, list=23%, signal=40%
PID_GLYPICAN_1PATHWAY	27	0.522888	1.33316	0.112957	0.230166	1	5826	tags=44%, list=25%, signal=59%
HAN_SATB1_TARGETS_DN	438	0.366789	1.3331	0.00758534	0.229977	1	4935	tags=29%, list=21%, signal=36%
BIOCARTA_AMI_PATHWAY	20	0.569371	1.33301	0.114638	0.22981	1	1380	tags=35%, list=6%, signal=37%
CHIANG_LIVER_CANCER_SUBCLASS_CTNNB1_DN	167	0.394755	1.33295	0.0330124	0.229611	1	3993	tags=29%, list=17%, signal=34%
SMITH_TERT_TARGETS_DN	87	0.436513	1.33155	0.047546	0.231596	1	3134	tags=22%, list=13%, signal=25%
MOREIRA_RESPONSE_TO_TSA_DN	18	0.57735	1.33121	0.115966	0.231806	1	3095	tags=33%, list=13%, signal=38%
ZIRN_TRETINOIN_RESPONSE_WT1_UP	22	0.567567	1.33009	0.123499	0.233331	1	3443	tags=41%, list=15%, signal=48%
SENESE_HDAC1_AND_HDAC2_TARGETS_DN	229	0.381951	1.32963	0.0262069	0.233854	1	3281	tags=24%, list=14%, signal=28%
LEI_MYB_TARGETS	317	0.374472	1.32877	0.0184941	0.235046	1	3968	tags=25%, list=17%, signal=30%
SESTO_RESPONSE_TO_UV_C1	72	0.446782	1.32838	0.0764526	0.23537	1	3670	tags=24%, list=16%, signal=28%
PID_SYNDECAN_3_PATHWAY	17	0.58588	1.32825	0.125839	0.235294	1	4861	tags=47%, list=21%, signal=59%
BIOCARTA_MCALPAIN_PATHWAY	25	0.547725	1.32767	0.112847	0.236012	1	3762	tags=36%, list=16%, signal=43%
YAMAZAKI_TCEB3_TARGETS_UP	175	0.397146	1.32753	0.0360231	0.235941	1	4279	tags=27%, list=18%, signal=33%
COLIN_PILOCYTIC_ASTROCYTOMA_VS_GLIOBLASTOMA_UP	35	0.510786	1.32751	0.102564	0.235662	1	4071	tags=37%, list=17%, signal=45%
REACTOME_CREB_PHOSPHORYLATION_THROUGH_THE_ACTIVATION_OF_RAS	27	0.540304	1.32749	0.116949	0.235389	1	3623	tags=37%, list=16%, signal=44%
ELVIDGE_HIF1A_AND_HIF2A_TARGETS_DN	103	0.422499	1.32741	0.0443131	0.235251	1	2333	tags=23%, list=10%, signal=26%
TOMLINS_PROSTATE_CANCER_UP	40	0.490724	1.32726	0.081803	0.235213	1	3345	tags=23%, list=14%, signal=26%
SCHAEFFER_PROSTATE_DEVELOPMENT_48HR_DN	425	0.36519	1.3268	0.00603865	0.235663	1	3717	tags=23%, list=16%, signal=27%
LUI_THYROID_CANCER_CLUSTER_2	42	0.488129	1.32596	0.107744	0.236716	1	5382	tags=52%, list=23%, signal=68%
BOYAULT_LIVER_CANCER_SUBCLASS_G56_DN	17	0.596475	1.32575	0.123656	0.236767	1	4463	tags=53%, list=19%, signal=65%
TARTE_PLASMA_CELL_VS_PLASMABLAST_UP	387	0.365138	1.32537	0.00759494	0.237103	1	5536	tags=31%, list=24%, signal=40%
KYNG_WERNER_SYNDROM_UP	20	0.560906	1.32525	0.115646	0.237013	1	6357	tags=55%, list=27%, signal=75%
LINDGREN_BLADDER_CANCER_CLUSTER_1_UP	119	0.407591	1.3247	0.0476191	0.237588	1	2524	tags=18%, list=11%, signal=20%
KEGG_JAK_STAT_SIGNALING_PATHWAY	155	0.403378	1.32459	0.0298063	0.237476	1	6245	tags=34%, list=27%, signal=45%
BREUHAHN_GROWTH_FACTOR_SIGNALING_IN_LIVER_CANCER	22	0.550705	1.32443	0.103147	0.237408	1	4034	tags=32%, list=17%, signal=38%
FOSTER_KDM1A_TARGETS_UP	260	0.377818	1.32433	0.0164384	0.237279	1	4560	tags=25%, list=20%, signal=31%
REACTOME_ACYL_CHAIN_REMODELLING_OF_PG	16	0.604289	1.32349	0.131488	0.23838	1	4050	tags=50%, list=17%, signal=60%
LIN_TUMOR_ESCAPE_FROM_IMMUNE_ATTACK	18	0.566807	1.32348	0.126786	0.238092	1	3134	tags=33%, list=13%, signal=38%
SAFFORD_T_LYMPHOCYTE_ANERGY	86	0.440194	1.323	0.0608424	0.238625	1	4469	tags=37%, list=19%, signal=46%
MEISSNER_NPC_HCP_WITH_H3K4ME2	484	0.36012	1.32281	0.0036855	0.238656	1	2742	tags=20%, list=12%, signal=22%
OUYANG_PROSTATE_CANCER_PROGRESSION_UP	19	0.583362	1.3226	0.128114	0.238723	1	5983	tags=53%, list=26%, signal=71%
GENTILE_UV_HIGH_DOSE_UP	25	0.542559	1.32257	0.103742	0.238473	1	1470	tags=32%, list=6%, signal=34%
LANDIS_ERBB2_BREAST_TUMORS_324_DN	147	0.406998	1.32254	0.031339	0.238218	1	2639	tags=16%, list=11%, signal=18%
WIKMAN_ASBESTOS_LUNG_CANCER_DN	27	0.528828	1.32162	0.0973154	0.239428	1	7285	tags=56%, list=31%, signal=81%
REACTOME_SMOOTH_MUSCLE_CONTRACTION	23	0.552964	1.32143	0.12605	0.239438	1	3911	tags=35%, list=17%, signal=42%
AZARE_NEOPLASTIC_TRANSFORMATION_BY_STAT3_UP	120	0.410585	1.32129	0.0485584	0.239384	1	2351	tags=18%, list=10%, signal=20%
YOSHIOKA_LIVER_CANCER_EARLY_RECURRENCE_UP	39	0.487477	1.32111	0.0866667	0.239394	1	2718	tags=18%, list=12%, signal=20%
TAKEDA_TARGETS_OF_NUP98_HOXA9_FUSION_3D_DN	30	0.525958	1.32082	0.111486	0.239591	1	2135	tags=23%, list=9%, signal=26%
PICCALUGA_ANGIOIMMUNOBLASTIC_LYMPHOMA_UP	204	0.387516	1.32049	0.0262794	0.239815	1	4690	tags=31%, list=20%, signal=38%
HARRIS_BRAIN_CANCER_PROGENITORS	44	0.484129	1.32042	0.100173	0.239658	1	2865	tags=32%, list=12%, signal=36%
DELACROIX_RARG_BOUND_MEF	367	0.366091	1.32011	0.00507614	0.239865	1	2841	tags=21%, list=12%, signal=24%
LEE_NEURAL_CREST_STEM_CELL_UP	146	0.401558	1.31975	0.0361613	0.2401	1	3592	tags=25%, list=15%, signal=29%
REACTOME_INTERACTION_BETWEEN_L1_AND_ANKYRINS	21	0.555359	1.31947	0.0948276	0.240265	1	3185	tags=19%, list=14%, signal=22%
DALESSIO_TSA_RESPONSE	28	0.5268	1.31936	0.116041	0.240186	1	2283	tags=25%, list=10%, signal=28%
PID_HDAC_CLASSIII_PATHWAY	25	0.546699	1.319	0.116086	0.240498	1	3777	tags=48%, list=16%, signal=57%
LEE_LIVER_CANCER	48	0.469269	1.31855	0.0849359	0.240875	1	5127	tags=33%, list=22%, signal=43%
REACTOME_GABA_SYNTHESIS_RELEASE_REUPTAKE_AND_DEGRADATION	17	0.584243	1.31705	0.153043	0.243028	1	4196	tags=41%, list=18%, signal=50%
KIM_GERMINAL_CENTER_T_HELPER_DN	24	0.551557	1.31686	0.121212	0.243038	1	4383	tags=33%, list=19%, signal=41%
WANG_ESOPHAGUS_CANCER_VS_NORMAL_DN	100	0.423586	1.31684	0.0694445	0.242766	1	3651	tags=23%, list=16%, signal=27%
REACTOME_TRANSPORT_OF_INORGANIC_CATIONS_ANIONS_AND_AMINO_ACIDS_OLIGOPEPTIDES	93	0.420638	1.31643	0.065967	0.243163	1	3829	tags=29%, list=16%, signal=35%
NAKAMURA_METASTASIS	47	0.469526	1.31636	0.0814332	0.242967	1	5125	tags=40%, list=22%, signal=52%
DER_IFN_ALPHA_RESPONSE_UP	74	0.438273	1.31574	0.0713224	0.243755	1	3380	tags=20%, list=14%, signal=24%
WHITE_NEUROBLASTOMA_WITH_1P36.3_DELETION	20	0.564311	1.31518	0.127869	0.244473	1	2092	tags=20%, list=9%, signal=22%
WINTER_HYPOXIA_METAGENE	237	0.381337	1.31493	0.0215343	0.244576	1	3833	tags=24%, list=16%, signal=28%
MIKKELSEN_MCV6_ICP_WITH_H3K4ME3_AND_H3K27ME3	34	0.503282	1.3146	0.101724	0.244831	1	4422	tags=29%, list=19%, signal=36%
KEGG_ASCORBATE_AND_ALDARATE_METABOLISM	25	0.532095	1.31447	0.131034	0.244725	1	4428	tags=44%, list=19%, signal=54%
BIOCARTA_TH1TH2_PATHWAY	19	0.564016	1.31423	0.127334	0.24484	1	4544	tags=37%, list=19%, signal=46%
BIOCARTA_HER2_PATHWAY	22	0.556041	1.31416	0.131955	0.244646	1	5885	tags=45%, list=25%, signal=61%
RUTELLA_RESPONSE_TO_CSF2RB_AND_IL4_UP	338	0.368182	1.31341	0.00893997	0.245537	1	5523	tags=29%, list=24%, signal=38%
LEE_EARLY_T_LYMPHOCYTE_DN	56	0.459202	1.31312	0.0777778	0.245741	1	3193	tags=29%, list=14%, signal=33%
REACTOME_DARPP_32_EVENTS	24	0.544969	1.31281	0.12585	0.245944	1	2208	tags=21%, list=9%, signal=23%
BIOCARTA_PDGF_PATHWAY	32	0.504845	1.31272	0.121359	0.245805	1	7223	tags=53%, list=31%, signal=77%
FOSTER_TOLERANT_MACROPHAGE_UP	153	0.396621	1.31192	0.037196	0.24692	1	5194	tags=33%, list=22%, signal=42%
SU_PLACENTA	29	0.521814	1.3116	0.123994	0.247138	1	1945	tags=24%, list=8%, signal=26%
MEISSNER_NPC_HCP_WITH_H3K4ME2_AND_H3K27ME3	348	0.36552	1.31139	0.0112641	0.247206	1	4907	tags=30%, list=21%, signal=37%
KEGG_TASTE_TRANSDUCTION	51	0.473491	1.31104	0.0857143	0.247487	1	4926	tags=41%, list=21%, signal=52%
XU_GH1_EXOGENOUS_TARGETS_UP	82	0.430012	1.31085	0.0643713	0.247504	1	4159	tags=24%, list=18%, signal=30%
MULLIGHAN_MLL_SIGNATURE_1_DN	238	0.379062	1.30992	0.0212202	0.24879	1	2659	tags=18%, list=11%, signal=20%
BOYLAN_MULTIPLE_MYELOMA_PCA3_DN	69	0.445064	1.3098	0.068792	0.24867	1	4262	tags=29%, list=18%, signal=35%
LE_NEURONAL_DIFFERENTIATION_UP	18	0.574611	1.30959	0.138648	0.248761	1	1651	tags=28%, list=7%, signal=30%
MCBRYAN_PUBERTAL_BREAST_3_4WK_DN	37	0.501564	1.30923	0.118674	0.249104	1	2988	tags=22%, list=13%, signal=25%
MIKKELSEN_MEF_HCP_WITH_H3_UNMETHYLATED	224	0.377725	1.30886	0.0298507	0.249456	1	3899	tags=25%, list=17%, signal=30%
REACTOME_COLLAGEN_FORMATION	58	0.459712	1.30861	0.0829493	0.249607	1	2415	tags=26%, list=10%, signal=29%
WAMUNYOKOLI_OVARIAN_CANCER_GRADES_1_2_DN	65	0.443337	1.30858	0.0897833	0.249363	1	3390	tags=28%, list=15%, signal=32%
HARRIS_HYPOXIA	81	0.428688	1.3083	0.0698758	0.249505	1	2286	tags=19%, list=10%, signal=20%
PID_P38_ALPHA_BETA_PATHWAY	31	0.517788	1.30793	0.119454	0.249879	1	3475	tags=35%, list=15%, signal=42%

## Sheet: Nutlin vs DMSO
NAME	SIZE	ES	NES	NOM p-val	FDR q-val	FWER p-val	RANK AT MAX	LEADING EDGE
SMIRNOV_RESPONSE_TO_IR_6HR_UP	163	0.770884	2.51038	0	0	0	2093	tags=51%, list=9%, signal=56%
CHARAFE_BREAST_CANCER_LUMINAL_VS_BASAL_DN	447	0.716194	2.48767	0	0	0	2089	tags=42%, list=9%, signal=45%
WARTERS_RESPONSE_TO_IR_SKIN	83	0.837209	2.47621	0	0	0	1117	tags=55%, list=5%, signal=58%
KERLEY_RESPONSE_TO_CISPLATIN_UP	44	0.9098	2.47113	0	0	0	576	tags=75%, list=2%, signal=77%
SCHUETZ_BREAST_CANCER_DUCTAL_INVASIVE_UP	345	0.717311	2.46641	0	0	0	2208	tags=39%, list=9%, signal=43%
GHANDHI_DIRECT_IRRADIATION_UP	108	0.800946	2.46148	0	0	0	1429	tags=44%, list=6%, signal=47%
WARTERS_IR_RESPONSE_5GY	47	0.888281	2.44053	0	0	0	1189	tags=60%, list=5%, signal=63%
WU_CELL_MIGRATION	182	0.728433	2.4097	0	0	0	2603	tags=49%, list=11%, signal=55%
SWEET_KRAS_TARGETS_UP	83	0.79573	2.37197	0	0	0	3299	tags=63%, list=14%, signal=73%
CROMER_TUMORIGENESIS_UP	62	0.83312	2.36869	0	0	0	1438	tags=53%, list=6%, signal=57%
HUANG_DASATINIB_RESISTANCE_UP	80	0.793976	2.3631	0	0	0	2185	tags=61%, list=9%, signal=67%
CHARAFE_BREAST_CANCER_LUMINAL_VS_MESENCHYMAL_DN	458	0.672124	2.36235	0	0	0	2892	tags=51%, list=12%, signal=57%
PETROVA_ENDOTHELIUM_LYMPHATIC_VS_BLOOD_DN	162	0.728754	2.35442	0	0	0	2429	tags=43%, list=10%, signal=47%
LIM_MAMMARY_STEM_CELL_UP	486	0.665198	2.3313	0	0	0	3227	tags=43%, list=14%, signal=48%
VERHAAK_GLIOBLASTOMA_MESENCHYMAL	215	0.696747	2.31463	0	0	0	3032	tags=46%, list=13%, signal=52%
LIU_PROSTATE_CANCER_DN	475	0.65751	2.30776	0	0	0	2904	tags=40%, list=12%, signal=45%
WIEDERSCHAIN_TARGETS_OF_BMI1_AND_PCGF2	56	0.812724	2.30472	0	0	0	1386	tags=59%, list=6%, signal=62%
MOHANKUMAR_TLX1_TARGETS_DN	190	0.699328	2.29414	0	0	0	1836	tags=35%, list=8%, signal=37%
PEDERSEN_METASTASIS_BY_ERBB2_ISOFORM_1	46	0.83349	2.28181	0	0	0	2713	tags=83%, list=12%, signal=93%
DELYS_THYROID_CANCER_UP	443	0.653327	2.27797	0	0	0	3363	tags=43%, list=14%, signal=49%
NAGASHIMA_NRG1_SIGNALING_UP	173	0.68465	2.25951	0	0	0	3506	tags=52%, list=15%, signal=61%
PID_P53_DOWNSTREAM_PATHWAY	137	0.712144	2.25532	0	0	0	1497	tags=35%, list=6%, signal=37%
PASINI_SUZ12_TARGETS_DN	314	0.657079	2.24547	0	0	0	3341	tags=44%, list=14%, signal=51%
ZHANG_RESPONSE_TO_IKK_INHIBITOR_AND_TNF_UP	223	0.675534	2.23001	0	0	0	3614	tags=48%, list=15%, signal=56%
ANASTASSIOU_CANCER_MESENCHYMAL_TRANSITION_SIGNATURE	64	0.775794	2.22912	0	0	0	2935	tags=55%, list=13%, signal=62%
KIM_WT1_TARGETS_UP	213	0.674316	2.22835	0	0	0	3609	tags=49%, list=15%, signal=58%
KANNAN_TP53_TARGETS_UP	57	0.793876	2.22799	0	0	0	2773	tags=53%, list=12%, signal=60%
PICCALUGA_ANGIOIMMUNOBLASTIC_LYMPHOMA_UP	204	0.670576	2.21903	0	0	0	3106	tags=43%, list=13%, signal=49%
VECCHI_GASTRIC_CANCER_ADVANCED_VS_EARLY_UP	172	0.683519	2.21643	0	0	0	3192	tags=42%, list=14%, signal=48%
MANALO_HYPOXIA_UP	204	0.669481	2.21097	0	0	0	3000	tags=41%, list=13%, signal=46%
SMIRNOV_RESPONSE_TO_IR_2HR_UP	50	0.798764	2.21019	0	0	0	1285	tags=48%, list=5%, signal=51%
PID_INTEGRIN1_PATHWAY	66	0.757405	2.20937	0	0	0	2273	tags=47%, list=10%, signal=52%
ZWANG_CLASS_3_TRANSIENTLY_INDUCED_BY_EGF	219	0.655734	2.20612	0	0	0	4043	tags=51%, list=17%, signal=61%
PID_TAP63_PATHWAY	54	0.805951	2.20507	0	0	0	917	tags=39%, list=4%, signal=40%
GU_PDEF_TARGETS_UP	71	0.746953	2.19429	0	0	0	1195	tags=45%, list=5%, signal=47%
JOHNSTONE_PARVB_TARGETS_3_UP	426	0.629442	2.18821	0	0	0	4017	tags=44%, list=17%, signal=52%
HENDRICKS_SMARCA4_TARGETS_UP	56	0.774542	2.18648	0	0	0	3341	tags=61%, list=14%, signal=71%
PEDERSEN_TARGETS_OF_611CTF_ISOFORM_OF_ERBB2	76	0.739498	2.18567	0	0	0	3263	tags=64%, list=14%, signal=75%
RODRIGUES_THYROID_CARCINOMA_DN	76	0.745083	2.18296	0	0	0	3426	tags=55%, list=15%, signal=65%
RODWELL_AGING_KIDNEY_NO_BLOOD_UP	219	0.656469	2.18264	0	0	0	3104	tags=37%, list=13%, signal=42%
ONDER_CDH1_SIGNALING_VIA_CTNNB1	81	0.737068	2.17822	0	0	0	3076	tags=47%, list=13%, signal=54%
SENESE_HDAC3_TARGETS_UP	491	0.620306	2.17535	0	0	0	3324	tags=38%, list=14%, signal=43%
ONDER_CDH1_TARGETS_2_DN	462	0.617316	2.17304	0	0	0	3756	tags=42%, list=16%, signal=49%
PETROVA_PROX1_TARGETS_DN	64	0.760091	2.16558	0	0	0	2935	tags=55%, list=13%, signal=62%
DUTERTRE_ESTRADIOL_RESPONSE_6HR_DN	91	0.720869	2.16418	0	0	0	3667	tags=59%, list=16%, signal=70%
REN_ALVEOLAR_RHABDOMYOSARCOMA_DN	406	0.623837	2.15611	0	0	0	3138	tags=38%, list=13%, signal=43%
CONCANNON_APOPTOSIS_BY_EPOXOMICIN_UP	237	0.641066	2.15571	0	0	0	3290	tags=38%, list=14%, signal=44%
SENESE_HDAC1_AND_HDAC2_TARGETS_DN	229	0.645942	2.15273	0	0	0	2181	tags=45%, list=9%, signal=49%
GAUSSMANN_MLL_AF4_FUSION_TARGETS_F_UP	185	0.654549	2.14949	0	0	0	3724	tags=47%, list=16%, signal=56%
SENESE_HDAC2_TARGETS_DN	131	0.680764	2.14608	0	0	0	3260	tags=56%, list=14%, signal=64%
NEWMAN_ERCC6_TARGETS_DN	38	0.820425	2.144	0	0	0	2261	tags=58%, list=10%, signal=64%
ODONNELL_TFRC_TARGETS_UP	429	0.616205	2.14223	0	0	0	3786	tags=38%, list=16%, signal=45%
HINATA_NFKB_TARGETS_KERATINOCYTE_UP	91	0.711741	2.13987	0	0	0	3542	tags=52%, list=15%, signal=61%
PLASARI_TGFB1_TARGETS_10HR_UP	199	0.647941	2.13611	0	0	0	3570	tags=48%, list=15%, signal=56%
KHETCHOUMIAN_TRIM24_TARGETS_UP	47	0.784855	2.13465	0	0	0	2757	tags=57%, list=12%, signal=65%
AMIT_SERUM_RESPONSE_60_MCF10A	57	0.752771	2.13263	0	0	0	3118	tags=54%, list=13%, signal=63%
KAYO_CALORIE_RESTRICTION_MUSCLE_UP	95	0.69832	2.13072	0	0	0	1682	tags=29%, list=7%, signal=32%
RICKMAN_TUMOR_DIFFERENTIATED_WELL_VS_POORLY_DN	376	0.614839	2.12935	0	0	0	3875	tags=40%, list=17%, signal=47%
MCBRYAN_PUBERTAL_TGFB1_TARGETS_UP	169	0.659382	2.12762	0	0	0	2736	tags=38%, list=12%, signal=43%
DANG_REGULATED_BY_MYC_DN	251	0.632996	2.12557	0	0	0	3162	tags=35%, list=14%, signal=41%
KEGG_FOCAL_ADHESION	199	0.640043	2.12348	0	0	0	3277	tags=37%, list=14%, signal=43%
TONKS_TARGETS_OF_RUNX1_RUNX1T1_FUSION_HSC_UP	184	0.652599	2.11768	0	0	0	2999	tags=41%, list=13%, signal=46%
LINDGREN_BLADDER_CANCER_CLUSTER_2B	386	0.61319	2.11746	0	0	0	2853	tags=34%, list=12%, signal=38%
HELLEBREKERS_SILENCED_DURING_TUMOR_ANGIOGENESIS	80	0.705957	2.11516	0	0	0	3159	tags=50%, list=14%, signal=58%
KINSEY_TARGETS_OF_EWSR1_FLII_FUSION_DN	320	0.617659	2.11512	0	0	0	4113	tags=47%, list=18%, signal=56%
TURASHVILI_BREAST_DUCTAL_CARCINOMA_VS_DUCTAL_NORMAL_DN	193	0.644421	2.1132	0	0	0	3273	tags=42%, list=14%, signal=49%
AMIT_SERUM_RESPONSE_240_MCF10A	57	0.739078	2.11155	0	0	0	3542	tags=60%, list=15%, signal=70%
MIYAGAWA_TARGETS_OF_EWSR1_ETS_FUSIONS_DN	220	0.634866	2.11009	0	0	0	3769	tags=43%, list=16%, signal=51%
BROWNE_HCMV_INFECTION_24HR_DN	146	0.659741	2.10758	0	0	0	2553	tags=36%, list=11%, signal=40%
TONKS_TARGETS_OF_RUNX1_RUNX1T1_FUSION_ERYTHROCYTE_UP	157	0.655704	2.10424	0	0	0	3905	tags=47%, list=17%, signal=56%
CHANG_CORE_SERUM_RESPONSE_DN	206	0.642522	2.10383	0	0	0	4325	tags=45%, list=19%, signal=55%
WINZEN_DEGRADED_VIA_KHSRP	100	0.690777	2.10031	0	0	0	3104	tags=52%, list=13%, signal=60%
LIM_MAMMARY_LUMINAL_MATURE_DN	98	0.694103	2.09726	0	0	0	2280	tags=41%, list=10%, signal=45%
ZHENG_GLIOBLASTOMA_PLASTICITY_DN	58	0.749896	2.09443	0	0	0	3444	tags=55%, list=15%, signal=65%
FUJII_YBX1_TARGETS_UP	43	0.767541	2.08678	0	0	0	1820	tags=40%, list=8%, signal=43%
NAGASHIMA_EGF_SIGNALING_UP	57	0.739364	2.0863	0	0	0	3245	tags=63%, list=14%, signal=73%
ODONNELL_TARGETS_OF_MYC_AND_TFRC_UP	82	0.704359	2.08535	0	0	0	1912	tags=43%, list=8%, signal=46%
KIM_GLIS2_TARGETS_UP	84	0.703767	2.08343	0	0	0	2748	tags=38%, list=12%, signal=43%
RODWELL_AGING_KIDNEY_UP	477	0.592253	2.0801	0	0	0	3264	tags=33%, list=14%, signal=37%
NABA_BASEMENT_MEMBRANES	40	0.800345	2.07964	0	0	0	1715	tags=50%, list=7%, signal=54%
WANG_SMARCE1_TARGETS_UP	278	0.614571	2.07964	0	0	0	3230	tags=41%, list=14%, signal=47%
NABA_CORE_MATRISOME	270	0.610438	2.07961	0	0	0	4687	tags=42%, list=20%, signal=52%
SERVITJA_ISLET_HNF1A_TARGETS_UP	162	0.644502	2.0796	0	0	0	2814	tags=40%, list=12%, signal=45%
ZHANG_TLX_TARGETS_60HR_UP	291	0.611502	2.07623	0	0	0	4888	tags=54%, list=21%, signal=68%
CREIGHTON_ENDOCRINE_THERAPY_RESISTANCE_5	473	0.588222	2.07454	0	0	0	4872	tags=47%, list=21%, signal=58%
VERRECCHIA_EARLY_RESPONSE_TO_TGFB1	58	0.738966	2.07367	0	0	0	2587	tags=47%, list=11%, signal=52%
CHARAFE_BREAST_CANCER_BASAL_VS_MESENCHYMAL_DN	50	0.750256	2.07322	0	0	0	2703	tags=56%, list=12%, signal=63%
JAEGER_METASTASIS_DN	257	0.611733	2.06796	0	0	0	4286	tags=42%, list=18%, signal=51%
CROONQUIST_STROMAL_STIMULATION_UP	58	0.732587	2.06711	0	0	0	1823	tags=41%, list=8%, signal=45%
TAKEDA_TARGETS_OF_NUP98_HOXA9_FUSION_10D_DN	140	0.648075	2.06536	0	0	0	3479	tags=39%, list=15%, signal=46%
SENESE_HDAC1_AND_HDAC2_TARGETS_UP	236	0.620477	2.06453	0	0	0	3352	tags=43%, list=14%, signal=50%
ROZANOV_MMP14_TARGETS_UP	263	0.608816	2.06306	0	0	0	3159	tags=37%, list=14%, signal=42%
AMIT_EGF_RESPONSE_120_HELA	67	0.719547	2.06194	0	0	0	1704	tags=39%, list=7%, signal=42%
BHAT_ESR1_TARGETS_VIA_AKT1_DN	82	0.697413	2.06079	0	0	0	2851	tags=50%, list=12%, signal=57%
ONDER_CDH1_TARGETS_2_UP	250	0.61622	2.06069	0	0	0	3779	tags=46%, list=16%, signal=55%
SIMBULAN_PARP1_TARGETS_UP	31	0.822169	2.06035	0	0	0	1715	tags=52%, list=7%, signal=56%
PID_UPA_UPAR_PATHWAY	42	0.769908	2.05915	0	0	0	2869	tags=43%, list=12%, signal=49%
PHONG_TNF_TARGETS_UP	63	0.726198	2.05544	0	0	0	3347	tags=56%, list=14%, signal=65%
LIN_SILENCED_BY_TUMOR_MICROENVIRONMENT	107	0.659138	2.05511	0	0	0	3290	tags=50%, list=14%, signal=57%
SAGIV_CD24_TARGETS_DN	46	0.74254	2.0544	0	0	0	3138	tags=54%, list=13%, signal=63%
CORRE_MULTIPLE_MYELOMA_UP	68	0.70922	2.05295	0	0	0	3175	tags=47%, list=14%, signal=54%
GAJATE_RESPONSE_TO_TRABECTEDIN_UP	66	0.719267	2.05239	0	0	0	3493	tags=50%, list=15%, signal=59%
ELVIDGE_HYPOXIA_BY_DMOG_UP	129	0.651625	2.05235	0	0	0	4212	tags=53%, list=18%, signal=65%
BRUECKNER_TARGETS_OF_MIRLET7A3_DN	77	0.699692	2.04797	0	0	0	3290	tags=51%, list=14%, signal=59%
SEKI_INFLAMMATORY_RESPONSE_LPS_UP	77	0.693	2.04738	0	0	0	3580	tags=49%, list=15%, signal=58%
NAKAMURA_ADIPOGENESIS_LATE_DN	37	0.775153	2.04366	0	0	0	894	tags=35%, list=4%, signal=36%
WANG_METHYLATED_IN_BREAST_CANCER	35	0.793542	2.04293	0	0	0	2006	tags=60%, list=9%, signal=66%
HOELZEL_NF1_TARGETS_UP	135	0.646342	2.04272	0	0	0	2693	tags=37%, list=12%, signal=42%
CERVERA_SDHB_TARGETS_1_UP	118	0.661882	2.04269	0	0	0	3088	tags=42%, list=13%, signal=48%
BROWN_MYELOID_CELL_DEVELOPMENT_UP	164	0.633964	2.03796	0	0	0	4757	tags=48%, list=20%, signal=59%
LINDVALL_IMMORTALIZED_BY_TERT_DN	80	0.671909	2.03731	0	0	0	2584	tags=41%, list=11%, signal=46%
FRIDMAN_SENESCENCE_UP	77	0.697762	2.03648	0	9.33126e-06	0.001	2151	tags=35%, list=9%, signal=38%
KOYAMA_SEMA3B_TARGETS_UP	284	0.599448	2.03446	0	9.24869e-06	0.001	3620	tags=36%, list=15%, signal=42%
BEGUM_TARGETS_OF_PAX3_FOXO1_FUSION_DN	45	0.755618	2.03297	0	9.16756e-06	0.001	2703	tags=58%, list=12%, signal=65%
JEON_SMAD6_TARGETS_UP	24	0.824255	2.03202	0	9.08784e-06	0.001	3245	tags=63%, list=14%, signal=73%
BILD_HRAS_ONCOGENIC_SIGNATURE	258	0.604987	2.03095	0	9.0095e-06	0.001	3614	tags=42%, list=15%, signal=49%
GILDEA_METASTASIS	29	0.819437	2.03074	0	8.93249e-06	0.001	2815	tags=72%, list=12%, signal=82%
GROSS_HYPOXIA_VIA_ELK3_DN	154	0.637136	2.02987	0	8.85679e-06	0.001	2685	tags=34%, list=11%, signal=38%
AMUNDSON_DNA_DAMAGE_RESPONSE_TP53	16	0.915121	2.02921	0	1.76566e-05	0.002	667	tags=69%, list=3%, signal=71%
ELVIDGE_HYPOXIA_UP	168	0.616365	2.02822	0	1.75095e-05	0.002	4043	tags=48%, list=17%, signal=57%
FRASOR_RESPONSE_TO_ESTRADIOL_DN	82	0.681932	2.02255	0	1.73648e-05	0.002	3476	tags=56%, list=15%, signal=66%
RASHI_RESPONSE_TO_IONIZING_RADIATION_2	127	0.642079	2.0186	0	1.72224e-05	0.002	3429	tags=42%, list=15%, signal=49%
CROMER_TUMORIGENESIS_DN	51	0.737397	2.01807	0	1.70824e-05	0.002	3695	tags=53%, list=16%, signal=63%
AZARE_NEOPLASTIC_TRANSFORMATION_BY_STAT3_UP	120	0.646365	2.01795	0	1.69446e-05	0.002	3867	tags=47%, list=17%, signal=56%
BURTON_ADIPOGENESIS_8	85	0.672938	2.01623	0	1.68091e-05	0.002	2405	tags=38%, list=10%, signal=42%
HUPER_BREAST_BASAL_VS_LUMINAL_UP	54	0.731516	2.01533	0	1.66757e-05	0.002	2041	tags=35%, list=9%, signal=38%
BOQUEST_STEM_CELL_UP	260	0.604623	2.01508	0	1.65444e-05	0.002	3522	tags=38%, list=15%, signal=45%
CAIRO_HEPATOBLASTOMA_CLASSES_DN	210	0.612766	2.01435	0	1.64151e-05	0.002	3522	tags=36%, list=15%, signal=42%
CHEN_LVAD_SUPPORT_OF_FAILING_HEART_UP	102	0.664042	2.01268	0	1.62879e-05	0.002	2021	tags=34%, list=9%, signal=37%
SCHRAETS_MLL_TARGETS_UP	35	0.776346	2.01168	0	1.61626e-05	0.002	2729	tags=51%, list=12%, signal=58%
CHIANG_LIVER_CANCER_SUBCLASS_CTNNB1_DN	167	0.616612	2.01077	0	2.41338e-05	0.003	2835	tags=38%, list=12%, signal=43%
HERNANDEZ_ABERRANT_MITOSIS_BY_DOCETACEL_4NM_UP	23	0.853222	2.00904	0	2.39509e-05	0.003	781	tags=48%, list=3%, signal=49%
TONKS_TARGETS_OF_RUNX1_RUNX1T1_FUSION_SUSTAINDED_IN_ERYTHROCYTE_UP	44	0.749615	2.00834	0	2.37709e-05	0.003	2760	tags=55%, list=12%, signal=62%
ISSAEVA_MLL2_TARGETS	61	0.711549	2.00726	0	2.35935e-05	0.003	2861	tags=52%, list=12%, signal=60%
ZHANG_PROLIFERATING_VS_QUIESCENT	51	0.726025	2.00673	0	2.34187e-05	0.003	2999	tags=47%, list=13%, signal=54%
SASSON_RESPONSE_TO_GONADOTROPHINS_DN	87	0.673779	2.00455	0	2.32465e-05	0.003	3560	tags=46%, list=15%, signal=54%
NABA_SECRETED_FACTORS	340	0.582938	2.00364	0	2.30768e-05	0.003	3347	tags=24%, list=14%, signal=28%
MISHRA_CARCINOMA_ASSOCIATED_FIBROBLAST_UP	24	0.82893	1.99882	0	2.29096e-05	0.003	3088	tags=71%, list=13%, signal=82%
NAKAYAMA_SOFT_TISSUE_TUMORS_PCA1_UP	73	0.677306	1.99769	0	3.03139e-05	0.004	4461	tags=41%, list=19%, signal=51%
PEDERSEN_METASTASIS_BY_ERBB2_ISOFORM_4	110	0.635461	1.99726	0	3.00973e-05	0.004	3106	tags=49%, list=13%, signal=56%
KIM_RESPONSE_TO_TSA_AND_DECITABINE_UP	128	0.632455	1.99655	0	2.98839e-05	0.004	3541	tags=48%, list=15%, signal=56%
SCHAVOLT_TARGETS_OF_TP53_AND_TP63	16	0.904427	1.99625	0	2.96734e-05	0.004	943	tags=69%, list=4%, signal=72%
PHONG_TNF_RESPONSE_NOT_VIA_P38	336	0.57843	1.99616	0	2.94659e-05	0.004	3557	tags=41%, list=15%, signal=48%
MURATA_VIRULENCE_OF_H_PILORI	24	0.829547	1.99574	0	2.92613e-05	0.004	1108	tags=42%, list=5%, signal=44%
KIM_WT1_TARGETS_8HR_UP	163	0.617945	1.99555	0	2.90595e-05	0.004	3609	tags=41%, list=15%, signal=48%
HUANG_FOXA2_TARGETS_DN	36	0.763399	1.9937	0	2.88605e-05	0.004	1542	tags=42%, list=7%, signal=45%
ZHANG_TLX_TARGETS_UP	108	0.643223	1.99324	0	2.86641e-05	0.004	2445	tags=46%, list=10%, signal=51%
NABA_ECM_GLYCOPROTEINS	192	0.601868	1.98946	0	3.55163e-05	0.005	3701	tags=33%, list=16%, signal=39%
LABBE_TGFB1_TARGETS_UP	102	0.648227	1.98812	0	4.22765e-05	0.006	3419	tags=41%, list=15%, signal=48%
MASRI_RESISTANCE_TO_TAMOXIFEN_AND_AROMATASE_INHIBITORS_DN	20	0.874882	1.98451	0	5.59979e-05	0.008	802	tags=60%, list=3%, signal=62%
DAVICIONI_MOLECULAR_ARMS_VS_ERMS_DN	182	0.606893	1.98162	0	6.24598e-05	0.009	3796	tags=44%, list=16%, signal=52%
INGA_TP53_TARGETS	17	0.880527	1.9804	0	6.20489e-05	0.009	943	tags=59%, list=4%, signal=61%
NAKAMURA_ADIPOGENESIS_EARLY_DN	38	0.767814	1.97837	0	6.16434e-05	0.009	2185	tags=45%, list=9%, signal=49%
KEGG_AUTOIMMUNE_THYROID_DISEASE	52	0.718764	1.97741	0	6.12431e-05	0.009	2336	tags=15%, list=10%, signal=17%
KIM_WT1_TARGETS_12HR_UP	160	0.612088	1.97669	0	6.0848e-05	0.009	2760	tags=39%, list=12%, signal=44%
KEGG_ALLOGRAFT_REJECTION	37	0.747322	1.97321	0	6.72783e-05	0.01	2618	tags=24%, list=11%, signal=27%
JI_METASTASIS_REPRESSED_BY_STK11	27	0.80354	1.97206	0	6.68498e-05	0.01	1621	tags=52%, list=7%, signal=56%
HUPER_BREAST_BASAL_VS_LUMINAL_DN	59	0.703767	1.97038	0	7.3133e-05	0.011	4691	tags=66%, list=20%, signal=82%
WILCOX_RESPONSE_TO_PROGESTERONE_DN	65	0.680756	1.96974	0	7.2673e-05	0.011	3922	tags=48%, list=17%, signal=57%
GROSS_HYPOXIA_VIA_HIF1A_DN	109	0.633327	1.96846	0	7.22188e-05	0.011	2375	tags=31%, list=10%, signal=35%
DURAND_STROMA_S_UP	296	0.578218	1.9682	0	7.17703e-05	0.011	4221	tags=41%, list=18%, signal=49%
DURCHDEWALD_SKIN_CARCINOGENESIS_DN	262	0.580796	1.96666	0	7.13272e-05	0.011	4107	tags=39%, list=18%, signal=46%
MCBRYAN_PUBERTAL_BREAST_4_5WK_UP	270	0.578856	1.96602	0	7.08896e-05	0.011	3499	tags=36%, list=15%, signal=42%
GERHOLD_ADIPOGENESIS_DN	64	0.683677	1.96273	0	7.04574e-05	0.011	3227	tags=44%, list=14%, signal=51%
KEGG_GRAFT_VERSUS_HOST_DISEASE	41	0.734757	1.96219	0	7.00304e-05	0.011	2336	tags=17%, list=10%, signal=19%
MUELLER_METHYLATED_IN_GLIOBLASTOMA	40	0.744028	1.96078	0	6.96085e-05	0.011	2200	tags=48%, list=9%, signal=52%
FURUKAWA_DUSP6_TARGETS_PCI35_UP	74	0.67113	1.95964	0	6.91917e-05	0.011	4046	tags=53%, list=17%, signal=64%
PHONG_TNF_RESPONSE_VIA_P38_PARTIAL	160	0.613111	1.95825	0	6.87798e-05	0.011	4142	tags=48%, list=18%, signal=58%
DAVICIONI_TARGETS_OF_PAX_FOXO1_FUSIONS_UP	253	0.581489	1.95821	0	6.83728e-05	0.011	3387	tags=39%, list=14%, signal=45%
GARGALOVIC_RESPONSE_TO_OXIDIZED_PHOSPHOLIPIDS_TURQUOISE_UP	78	0.661489	1.95752	0	6.79707e-05	0.011	4022	tags=47%, list=17%, signal=57%
WIERENGA_STAT5A_TARGETS_GROUP2	60	0.693359	1.95718	0	6.75732e-05	0.011	3807	tags=50%, list=16%, signal=60%
CHANDRAN_METASTASIS_DN	305	0.573029	1.95586	0	7.33756e-05	0.012	3627	tags=36%, list=16%, signal=42%
SASSON_RESPONSE_TO_FORSKOLIN_DN	88	0.64432	1.95547	0	7.29514e-05	0.012	3642	tags=44%, list=16%, signal=52%
HAN_SATB1_TARGETS_DN	438	0.554928	1.95429	0	7.25322e-05	0.012	4142	tags=36%, list=18%, signal=43%
REACTOME_EXTRACELLULAR_MATRIX_ORGANIZATION	87	0.650077	1.95275	0	7.80633e-05	0.013	4858	tags=49%, list=21%, signal=62%
LINDSTEDT_DENDRITIC_CELL_MATURATION_D	68	0.684204	1.95274	0	7.76198e-05	0.013	3431	tags=43%, list=15%, signal=50%
LI_INDUCED_T_TO_NATURAL_KILLER_UP	306	0.572436	1.95199	0	8.31409e-05	0.014	3355	tags=35%, list=14%, signal=41%
WIERENGA_STAT5A_TARGETS_UP	215	0.590549	1.95115	0	8.26738e-05	0.014	3477	tags=38%, list=15%, signal=44%
WESTON_VEGFA_TARGETS_12HR	35	0.752014	1.94903	0	8.80874e-05	0.015	655	tags=31%, list=3%, signal=32%
AMIT_EGF_RESPONSE_480_HELA	161	0.601973	1.94882	0	8.7598e-05	0.015	3642	tags=42%, list=16%, signal=50%
HORIUCHI_WTAP_TARGETS_UP	297	0.571136	1.94788	0	8.71141e-05	0.015	3836	tags=35%, list=16%, signal=41%
AMIT_EGF_RESPONSE_120_MCF10A	43	0.720022	1.94773	0	8.66354e-05	0.015	2397	tags=42%, list=10%, signal=47%
RUIZ_TNC_TARGETS_UP	152	0.612651	1.94607	0	9.18772e-05	0.016	5276	tags=58%, list=23%, signal=74%
SUZUKI_RESPONSE_TO_TSA_AND_DECITABINE_1A	22	0.834553	1.94503	0	9.13778e-05	0.016	1803	tags=41%, list=8%, signal=44%
KEGG_P53_SIGNALING_PATHWAY	68	0.67466	1.94119	0	0.000107977	0.019	997	tags=37%, list=4%, signal=38%
KONDO_EZH2_TARGETS	239	0.582268	1.941	0	0.000107396	0.019	3520	tags=37%, list=15%, signal=43%
MAHADEVAN_IMATINIB_RESISTANCE_UP	23	0.808572	1.94068	0	0.000106822	0.019	1160	tags=39%, list=5%, signal=41%
CERVERA_SDHB_TARGETS_2	111	0.621675	1.9401	0	0.000106254	0.019	2999	tags=34%, list=13%, signal=39%
TING_SILENCED_BY_DICER	31	0.769024	1.9385	0	0.000116702	0.021	2479	tags=48%, list=11%, signal=54%
YAMAZAKI_TCEB3_TARGETS_UP	175	0.596076	1.93828	0	0.000116088	0.021	3622	tags=37%, list=16%, signal=43%
DIAZ_CHRONIC_MEYLOGENOUS_LEUKEMIA_DN	116	0.624347	1.93767	0	0.000120948	0.022	2660	tags=33%, list=11%, signal=37%
ONGUSAHA_TP53_TARGETS	38	0.735717	1.93744	0	0.000120318	0.022	1822	tags=37%, list=8%, signal=40%
GROSS_HYPOXIA_VIA_ELK3_AND_HIF1A_UP	141	0.607305	1.93715	0	0.000119695	0.022	2685	tags=34%, list=11%, signal=38%
SARRIO_EPITHELIAL_MESENCHYMAL_TRANSITION_DN	153	0.608931	1.93564	0	0.000119078	0.022	3476	tags=38%, list=15%, signal=44%
KIM_PTEN_TARGETS_UP	18	0.850195	1.93426	0	0.000134447	0.025	1005	tags=44%, list=4%, signal=46%
VARELA_ZMPSTE24_TARGETS_UP	40	0.731139	1.93404	0.00146843	0.000133761	0.025	1712	tags=33%, list=7%, signal=35%
LEE_LIVER_CANCER_HEPATOBLAST	16	0.877594	1.93341	0	0.000133083	0.025	2418	tags=75%, list=10%, signal=84%
KEGG_ECM_RECEPTOR_INTERACTION	84	0.654484	1.93281	0	0.00013241	0.025	2921	tags=42%, list=13%, signal=47%
COLDREN_GEFITINIB_RESISTANCE_DN	226	0.583776	1.93177	0	0.000137003	0.026	3709	tags=40%, list=16%, signal=47%
DELPUECH_FOXO3_TARGETS_UP	68	0.674384	1.92949	0	0.000141528	0.027	4430	tags=59%, list=19%, signal=72%
ONDER_CDH1_TARGETS_3_DN	58	0.682533	1.92826	0	0.000146074	0.028	1237	tags=29%, list=5%, signal=31%
NABA_ECM_REGULATORS	232	0.581785	1.92483	0	0.000171401	0.033	3408	tags=33%, list=15%, signal=38%
AMIT_EGF_RESPONSE_60_MCF10A	38	0.716984	1.92384	0	0.000180931	0.035	3569	tags=58%, list=15%, signal=68%
TAKEDA_TARGETS_OF_NUP98_HOXA9_FUSION_8D_DN	202	0.5858	1.92383	0	0.000180044	0.035	3721	tags=35%, list=16%, signal=41%
BYSTRYKH_HEMATOPOIESIS_STEM_CELL_SCP2_QTL_TRANS	24	0.798767	1.92234	0	0.0001843	0.036	1041	tags=21%, list=4%, signal=22%
RODRIGUES_DCC_TARGETS_DN	120	0.618674	1.92195	0	0.00018857	0.037	3859	tags=43%, list=17%, signal=52%
NIELSEN_MALIGNAT_FIBROUS_HISTIOCYTOMA_UP	18	0.853721	1.92165	0	0.000187659	0.037	1179	tags=39%, list=5%, signal=41%
OSADA_ASCL1_TARGETS_DN	24	0.791671	1.92079	0	0.000196969	0.039	2810	tags=67%, list=12%, signal=76%
LEE_NEURAL_CREST_STEM_CELL_UP	146	0.603981	1.91877	0	0.000210997	0.042	2935	tags=32%, list=13%, signal=37%
VERRECCHIA_RESPONSE_TO_TGFB1_C2	25	0.799353	1.91819	0	0.000209993	0.042	1704	tags=48%, list=7%, signal=52%
DELACROIX_RAR_TARGETS_UP	48	0.706405	1.91729	0	0.000213907	0.043	3489	tags=48%, list=15%, signal=56%
POOLA_INVASIVE_BREAST_CANCER_DN	134	0.603017	1.91649	0	0.000212898	0.043	3875	tags=45%, list=17%, signal=53%
WOO_LIVER_CANCER_RECURRENCE_UP	105	0.622213	1.9156	0	0.000216854	0.044	2999	tags=37%, list=13%, signal=42%
BHAT_ESR1_TARGETS_NOT_VIA_AKT1_DN	88	0.653274	1.91426	0	0.000230647	0.047	3244	tags=52%, list=14%, signal=60%
PID_AMB2_NEUTROPHILS_PATHWAY	41	0.722435	1.91414	0	0.000229574	0.047	2600	tags=46%, list=11%, signal=52%
BERENJENO_TRANSFORMED_BY_RHOA_DN	391	0.549709	1.9141	0	0.000228512	0.047	4979	tags=42%, list=21%, signal=53%
SEITZ_NEOPLASTIC_TRANSFORMATION_BY_8P_DELETION_DN	30	0.758919	1.9119	0	0.000251638	0.052	2815	tags=47%, list=12%, signal=53%
LIU_VAV3_PROSTATE_CARCINOGENESIS_UP	87	0.640629	1.91109	0	0.000250484	0.052	3399	tags=43%, list=15%, signal=50%
MISSIAGLIA_REGULATED_BY_METHYLATION_UP	125	0.613178	1.90997	0	0.000254133	0.053	3973	tags=45%, list=17%, signal=54%
TSAI_RESPONSE_TO_RADIATION_THERAPY	32	0.747778	1.90983	0	0.000252978	0.053	2158	tags=44%, list=9%, signal=48%
KEGG_TYPE_I_DIABETES_MELLITUS	43	0.711565	1.90981	0	0.000251834	0.053	3005	tags=28%, list=13%, signal=32%
ZHANG_TLX_TARGETS_36HR_UP	220	0.570293	1.90619	0	0.000283952	0.06	3988	tags=43%, list=17%, signal=52%
KATSANOU_ELAVL1_TARGETS_UP	168	0.58808	1.90485	0	0.000296856	0.063	4445	tags=39%, list=19%, signal=47%
CHARAFE_BREAST_CANCER_BASAL_VS_MESENCHYMAL_UP	120	0.613941	1.90471	0	0.000295531	0.063	2210	tags=32%, list=9%, signal=35%
BERTUCCI_MEDULLARY_VS_DUCTAL_BREAST_CANCER_DN	167	0.583071	1.90417	0	0.000294218	0.063	3965	tags=47%, list=17%, signal=56%
LANDIS_BREAST_CANCER_PROGRESSION_DN	70	0.655663	1.89909	0	0.00033474	0.072	3695	tags=43%, list=16%, signal=51%
AFFAR_YY1_TARGETS_UP	213	0.575178	1.89877	0	0.000333265	0.072	3444	tags=34%, list=15%, signal=39%
HUMMERICH_SKIN_CANCER_PROGRESSION_UP	88	0.631266	1.89828	0	0.000341031	0.074	3656	tags=40%, list=16%, signal=47%
HOOI_ST7_TARGETS_UP	93	0.629452	1.89703	0	0.000344122	0.075	2508	tags=41%, list=11%, signal=46%
VERNELL_RETINOBLASTOMA_PATHWAY_DN	22	0.817601	1.89583	0	0.000351714	0.076	1883	tags=55%, list=8%, signal=59%
LIU_SMARCA4_TARGETS	62	0.663466	1.89578	0	0.000354763	0.076	2139	tags=31%, list=9%, signal=34%
LEE_NEURAL_CREST_STEM_CELL_DN	118	0.603097	1.89545	0	0.000353234	0.076	4917	tags=52%, list=21%, signal=65%
SENESE_HDAC1_TARGETS_DN	251	0.56545	1.89418	0	0.000360794	0.078	3286	tags=40%, list=14%, signal=46%
TAVOR_CEBPA_TARGETS_UP	48	0.691898	1.89336	0	0.000377319	0.081	3542	tags=50%, list=15%, signal=59%
LINDGREN_BLADDER_CANCER_CLUSTER_3_DN	224	0.572667	1.89322	0	0.000375714	0.081	5042	tags=45%, list=22%, signal=56%
HUANG_FOXA2_TARGETS_UP	45	0.696462	1.89208	0	0.000383025	0.083	1515	tags=42%, list=6%, signal=45%
HERNANDEZ_ABERRANT_MITOSIS_BY_DOCETACEL_2NM_UP	81	0.634563	1.89186	0	0.000381409	0.083	4273	tags=47%, list=18%, signal=57%
BURTON_ADIPOGENESIS_9	92	0.625875	1.89128	0	0.000393013	0.085	3462	tags=42%, list=15%, signal=50%
ZHOU_INFLAMMATORY_RESPONSE_LIVE_UP	466	0.540747	1.88998	0	0.000404599	0.088	4154	tags=36%, list=18%, signal=43%
RICKMAN_HEAD_AND_NECK_CANCER_E	89	0.62344	1.88976	0	0.000402913	0.088	4040	tags=39%, list=17%, signal=47%
HAHTOLA_MYCOSIS_FUNGOIDES_CD4_UP	64	0.661382	1.88827	0	0.000405575	0.089	3118	tags=34%, list=13%, signal=40%
REACTOME_COLLAGEN_FORMATION	58	0.669403	1.88825	0	0.000403899	0.089	5066	tags=55%, list=22%, signal=70%
TAKEDA_TARGETS_OF_NUP98_HOXA9_FUSION_6HR_DN	40	0.712869	1.8862	0.00146843	0.000432401	0.096	2502	tags=43%, list=11%, signal=48%
WANG_MLL_TARGETS	287	0.559636	1.8862	0	0.000430629	0.096	5109	tags=42%, list=22%, signal=53%
GALINDO_IMMUNE_RESPONSE_TO_ENTEROTOXIN	84	0.625135	1.8853	0	0.000437371	0.098	3253	tags=42%, list=14%, signal=48%
LABBE_TARGETS_OF_TGFB1_AND_WNT3A_UP	108	0.609329	1.88215	0	0.000465426	0.105	3462	tags=39%, list=15%, signal=45%
LI_WILMS_TUMOR_VS_FETAL_KIDNEY_2_DN	51	0.684509	1.88152	0	0.000471998	0.106	5269	tags=71%, list=23%, signal=91%
NABA_COLLAGENS	43	0.696682	1.88115	0	0.000474326	0.107	5192	tags=65%, list=22%, signal=84%
TURASHVILI_BREAST_DUCTAL_CARCINOMA_VS_LOBULAR_NORMAL_DN	68	0.647319	1.8808	0	0.000472421	0.107	3260	tags=37%, list=14%, signal=43%
XU_HGF_SIGNALING_NOT_VIA_AKT1_6HR	26	0.770243	1.87924	0	0.000483247	0.109	1911	tags=46%, list=8%, signal=50%
FERRARI_RESPONSE_TO_FENRETINIDE_UP	22	0.790507	1.87776	0	0.000498224	0.113	2908	tags=64%, list=12%, signal=73%
KRIGE_AMINO_ACID_DEPRIVATION	29	0.760666	1.87774	0	0.000496247	0.113	3128	tags=55%, list=13%, signal=64%
GRAHAM_CML_DIVIDING_VS_NORMAL_QUIESCENT_DN	95	0.622465	1.87771	0	0.000494285	0.113	3017	tags=39%, list=13%, signal=45%
SAMOLS_TARGETS_OF_KHSV_MIRNAS_DN	62	0.668223	1.8777	0	0.00049234	0.113	2184	tags=32%, list=9%, signal=35%
KOKKINAKIS_METHIONINE_DEPRIVATION_96HR_UP	117	0.604164	1.87667	0	0.000498708	0.115	3570	tags=42%, list=15%, signal=49%
LI_WILMS_TUMOR_VS_FETAL_KIDNEY_1_UP	182	0.574629	1.87662	0	0.00049676	0.115	3571	tags=40%, list=15%, signal=46%
GAVIN_PDE3B_TARGETS	22	0.792291	1.87561	0	0.000498932	0.116	2655	tags=41%, list=11%, signal=46%
SANA_TNF_SIGNALING_UP	83	0.623111	1.87408	0	0.000529645	0.122	4109	tags=45%, list=18%, signal=54%
BOSCO_EPITHELIAL_DIFFERENTIATION_MODULE	64	0.651687	1.87309	0	0.00053977	0.125	5026	tags=48%, list=22%, signal=62%
CHIARADONNA_NEOPLASTIC_TRANSFORMATION_KRAS_DN	142	0.586454	1.8729	0	0.000537694	0.125	4353	tags=42%, list=19%, signal=52%
LI_PROSTATE_CANCER_EPIGENETIC	30	0.754105	1.87007	0	0.000587859	0.138	1693	tags=33%, list=7%, signal=36%
WESTON_VEGFA_TARGETS_6HR	59	0.662631	1.8697	0	0.000601593	0.142	3922	tags=46%, list=17%, signal=55%
BASSO_CD40_SIGNALING_UP	101	0.610499	1.86895	0	0.000607347	0.144	3161	tags=41%, list=14%, signal=47%
VART_KSHV_INFECTION_ANGIOGENIC_MARKERS_UP	164	0.578257	1.86893	0	0.000605046	0.144	2937	tags=29%, list=13%, signal=33%
LIEN_BREAST_CARCINOMA_METAPLASTIC_VS_DUCTAL_UP	83	0.627227	1.86883	0	0.000602763	0.144	3769	tags=49%, list=16%, signal=59%
PRAMOONJAGO_SOX4_TARGETS_UP	52	0.674099	1.86869	0	0.000600497	0.144	3310	tags=35%, list=14%, signal=40%
MCDOWELL_ACUTE_LUNG_INJURY_UP	45	0.693539	1.86834	0	0.000606193	0.146	2445	tags=36%, list=10%, signal=40%
ST_WNT_BETA_CATENIN_PATHWAY	34	0.729535	1.86724	0	0.00062362	0.151	775	tags=24%, list=3%, signal=24%
BRACHAT_RESPONSE_TO_CISPLATIN	22	0.805241	1.86681	0	0.000625177	0.152	870	tags=41%, list=4%, signal=42%
LE_SKI_TARGETS_UP	17	0.835379	1.86619	0	0.000622862	0.152	2445	tags=71%, list=10%, signal=79%
MAHADEVAN_GIST_MORPHOLOGICAL_SWITCH	15	0.852791	1.86546	0	0.000624407	0.153	2083	tags=73%, list=9%, signal=80%
ROZANOV_MMP14_TARGETS_SUBSET	33	0.732658	1.86412	0	0.000649094	0.158	2174	tags=48%, list=9%, signal=53%
HARRIS_BRAIN_CANCER_PROGENITORS	44	0.683852	1.86397	0	0.000646717	0.158	1273	tags=32%, list=5%, signal=34%
COWLING_MYCN_TARGETS	43	0.689158	1.86369	0	0.000644356	0.158	1800	tags=42%, list=8%, signal=45%
RICKMAN_METASTASIS_DN	258	0.551195	1.86349	0	0.00064585	0.159	4570	tags=35%, list=20%, signal=43%
VERRECCHIA_DELAYED_RESPONSE_TO_TGFB1	39	0.706214	1.86121	0	0.000700575	0.169	1211	tags=36%, list=5%, signal=38%
GAZDA_DIAMOND_BLACKFAN_ANEMIA_ERYTHROID_UP	24	0.780054	1.85918	0	0.000750892	0.18	1019	tags=38%, list=4%, signal=39%
PID_GLYPICAN_1PATHWAY	27	0.748867	1.85901	0	0.000752022	0.181	3700	tags=44%, list=16%, signal=53%
KRIEG_HYPOXIA_VIA_KDM3A	52	0.663025	1.85729	0	0.000775728	0.185	1707	tags=42%, list=7%, signal=46%
HOFFMANN_PRE_BI_TO_LARGE_PRE_BII_LYMPHOCYTE_DN	75	0.630965	1.85637	0	0.000776678	0.186	3388	tags=41%, list=14%, signal=48%
KEGG_CYTOKINE_CYTOKINE_RECEPTOR_INTERACTION	265	0.550308	1.85619	0	0.000777682	0.187	3135	tags=22%, list=13%, signal=25%
UZONYI_RESPONSE_TO_LEUKOTRIENE_AND_THROMBIN	37	0.711856	1.85618	0	0.000774924	0.187	2999	tags=51%, list=13%, signal=59%
SCHAEFFER_PROSTATE_DEVELOPMENT_48HR_UP	485	0.527969	1.85568	0	0.000779596	0.189	4577	tags=40%, list=20%, signal=48%
HAN_SATB1_TARGETS_UP	393	0.534883	1.85561	0	0.000776851	0.189	3444	tags=37%, list=15%, signal=42%
SMIRNOV_CIRCULATING_ENDOTHELIOCYTES_IN_CANCER_UP	158	0.576873	1.85449	0	0.000799882	0.194	4113	tags=45%, list=18%, signal=54%
KLEIN_PRIMARY_EFFUSION_LYMPHOMA_DN	57	0.666338	1.8536	0	0.000807976	0.197	2147	tags=39%, list=9%, signal=42%
MORI_IMMATURE_B_LYMPHOCYTE_UP	53	0.666325	1.85318	0	0.000805161	0.197	2595	tags=34%, list=11%, signal=38%
WANG_BARRETTS_ESOPHAGUS_AND_ESOPHAGUS_CANCER_DN	37	0.716404	1.85123	0	0.000835323	0.203	3727	tags=43%, list=16%, signal=51%
BURTON_ADIPOGENESIS_PEAK_AT_0HR	62	0.656124	1.85092	0	0.000839642	0.205	2957	tags=35%, list=13%, signal=41%
BASSO_HAIRY_CELL_LEUKEMIA_DN	80	0.625592	1.8491	0	0.000872885	0.212	3569	tags=36%, list=15%, signal=43%
VERHAAK_GLIOBLASTOMA_CLASSICAL	160	0.578065	1.84838	0	0.000880678	0.215	3184	tags=33%, list=14%, signal=37%
PID_AVB3_INTEGRIN_PATHWAY	75	0.632172	1.84784	0	0.000877662	0.215	4937	tags=51%, list=21%, signal=64%
MCLACHLAN_DENTAL_CARIES_UP	241	0.551178	1.84623	0	0.000914407	0.221	6227	tags=47%, list=27%, signal=64%
YAMASHITA_METHYLATED_IN_PROSTATE_CANCER	57	0.651257	1.84507	0	0.000922062	0.224	4545	tags=47%, list=19%, signal=59%
ZHU_SKIL_TARGETS_UP	20	0.791063	1.84468	0	0.000922507	0.225	2166	tags=50%, list=9%, signal=55%
PID_INTEGRIN5_PATHWAY	17	0.8239	1.84403	0	0.000937262	0.229	1970	tags=53%, list=8%, signal=58%
STAMBOLSKY_RESPONSE_TO_VITAMIN_D3_UP	83	0.618429	1.84171	0	0.000969563	0.239	3273	tags=37%, list=14%, signal=43%
PETRETTO_CARDIAC_HYPERTROPHY	34	0.711356	1.84081	0	0.000973452	0.24	1318	tags=38%, list=6%, signal=40%
ONDER_CDH1_TARGETS_1_UP	140	0.574119	1.84077	0	0.000970196	0.24	3276	tags=39%, list=14%, signal=45%
PID_TXA2PATHWAY	57	0.642087	1.83889	0	0.00101596	0.25	2623	tags=30%, list=11%, signal=34%
BERENJENO_TRANSFORMED_BY_RHOA_FOREVER_UP	19	0.78706	1.83833	0	0.00102309	0.253	3628	tags=68%, list=16%, signal=81%
MIKKELSEN_MEF_LCP_WITH_H3K4ME3	127	0.587423	1.83695	0	0.00104751	0.258	4367	tags=36%, list=19%, signal=44%
EBAUER_MYOGENIC_TARGETS_OF_PAX3_FOXO1_FUSION	50	0.680191	1.83616	0	0.00105784	0.262	4983	tags=56%, list=21%, signal=71%
DORN_ADENOVIRUS_INFECTION_48HR_DN	40	0.699634	1.83611	0	0.00105436	0.262	3506	tags=48%, list=15%, signal=56%
IZADPANAH_STEM_CELL_ADIPOSE_VS_BONE_DN	108	0.591845	1.83561	0	0.00105433	0.263	2859	tags=33%, list=12%, signal=38%
PID_INTEGRIN3_PATHWAY	43	0.681261	1.83505	0	0.00106125	0.266	3138	tags=51%, list=13%, signal=59%
BERENJENO_TRANSFORMED_BY_RHOA_REVERSIBLY_DN	29	0.727563	1.83444	0	0.00106812	0.269	1112	tags=38%, list=5%, signal=40%
AMIT_EGF_RESPONSE_240_MCF10A	20	0.791142	1.83383	0	0.00108516	0.274	1572	tags=55%, list=7%, signal=59%
TAKEDA_TARGETS_OF_NUP98_HOXA9_FUSION_3D_DN	30	0.733095	1.83358	0	0.00108841	0.275	2021	tags=27%, list=9%, signal=29%
CHIARADONNA_NEOPLASTIC_TRANSFORMATION_CDC25_DN	153	0.570022	1.83317	0	0.00108831	0.276	4078	tags=38%, list=17%, signal=46%
BOQUEST_STEM_CELL_CULTURED_VS_FRESH_UP	422	0.524843	1.83263	0	0.00109156	0.278	3170	tags=34%, list=14%, signal=38%
JECHLINGER_EPITHELIAL_TO_MESENCHYMAL_TRANSITION_UP	71	0.634622	1.83227	0	0.00109142	0.278	3253	tags=38%, list=14%, signal=44%
GAVIN_FOXP3_TARGETS_CLUSTER_P7	89	0.610619	1.83145	0	0.00110141	0.281	4209	tags=43%, list=18%, signal=52%
NADLER_OBESITY_UP	61	0.637254	1.83056	0	0.00111798	0.283	4810	tags=49%, list=21%, signal=62%
CLASPER_LYMPHATIC_VESSELS_DURING_METASTASIS_DN	36	0.705553	1.82942	0	0.0011546	0.29	3425	tags=50%, list=15%, signal=58%
MCLACHLAN_DENTAL_CARIES_DN	236	0.549987	1.82837	0	0.00118415	0.296	4570	tags=37%, list=20%, signal=45%
RORIE_TARGETS_OF_EWSR1_FLI1_FUSION_UP	30	0.735836	1.82835	0	0.00118041	0.296	563	tags=30%, list=2%, signal=31%
DORN_ADENOVIRUS_INFECTION_32HR_DN	39	0.68585	1.8278	0	0.00118984	0.298	4368	tags=51%, list=19%, signal=63%
TANG_SENESCENCE_TP53_TARGETS_UP	33	0.709221	1.82729	0.00152439	0.00118945	0.299	1988	tags=33%, list=9%, signal=36%
DURAND_STROMA_NS_UP	161	0.573619	1.82687	0	0.00120216	0.301	3218	tags=35%, list=14%, signal=41%
UDAYAKUMAR_MED1_TARGETS_DN	236	0.549406	1.82682	0	0.00119841	0.301	3161	tags=31%, list=14%, signal=36%
LEI_HOXC8_TARGETS_DN	17	0.810371	1.82481	0.00165563	0.00124692	0.311	1713	tags=47%, list=7%, signal=51%
SANA_TNF_SIGNALING_DN	90	0.603489	1.82292	0	0.00130804	0.323	2729	tags=30%, list=12%, signal=34%
MORI_LARGE_PRE_BII_LYMPHOCYTE_DN	58	0.64804	1.82271	0	0.00130725	0.323	4066	tags=45%, list=17%, signal=54%
BIOCARTA_P53HYPOXIA_PATHWAY	22	0.766624	1.82224	0	0.00130964	0.324	124	tags=23%, list=1%, signal=23%
REACTOME_SEMAPHORIN_INTERACTIONS	65	0.633149	1.82206	0	0.00130562	0.324	2095	tags=34%, list=9%, signal=37%
NOJIMA_SFRP2_TARGETS_UP	31	0.71676	1.8195	0	0.00138202	0.341	3444	tags=45%, list=15%, signal=53%
LINDGREN_BLADDER_CANCER_HIGH_RECURRENCE	49	0.655103	1.81927	0	0.00138747	0.343	2376	tags=37%, list=10%, signal=41%
BRACHAT_RESPONSE_TO_METHOTREXATE_UP	26	0.74781	1.8191	0	0.00138963	0.343	2314	tags=42%, list=10%, signal=47%
LEI_MYB_TARGETS	317	0.533591	1.81867	0	0.00139175	0.344	3147	tags=34%, list=13%, signal=38%
ZHENG_IL22_SIGNALING_UP	55	0.648742	1.81817	0	0.00140031	0.348	3194	tags=36%, list=14%, signal=42%
CHIARADONNA_NEOPLASTIC_TRANSFORMATION_KRAS_CDC25_DN	51	0.655705	1.81786	0	0.00140242	0.349	3713	tags=37%, list=16%, signal=44%
TOMLINS_PROSTATE_CANCER_DN	40	0.68029	1.8176	0	0.00139821	0.349	3757	tags=48%, list=16%, signal=57%
CHEBOTAEV_GR_TARGETS_DN	119	0.581286	1.81734	0	0.00139403	0.349	4336	tags=49%, list=19%, signal=60%
LEE_LIVER_CANCER_CIPROFIBRATE_UP	60	0.643495	1.81714	0	0.00138986	0.349	2335	tags=30%, list=10%, signal=33%
LIU_TARGETS_OF_VMYB_VS_CMYB_DN	43	0.671294	1.81661	0.00144092	0.00139204	0.35	2627	tags=37%, list=11%, signal=42%
URS_ADIPOCYTE_DIFFERENTIATION_DN	30	0.720404	1.81541	0.00153139	0.00142866	0.361	2224	tags=37%, list=10%, signal=40%
TSAI_RESPONSE_TO_IONIZING_RADIATION	149	0.561255	1.81452	0	0.00143993	0.366	2505	tags=33%, list=11%, signal=37%
TONKS_TARGETS_OF_RUNX1_RUNX1T1_FUSION_SUSTAINED_IN_MONOCYTE_UP	21	0.767409	1.81411	0	0.00145418	0.371	3477	tags=57%, list=15%, signal=67%
PANGAS_TUMOR_SUPPRESSION_BY_SMAD1_AND_SMAD5_UP	132	0.572379	1.81178	0	0.00151804	0.39	4212	tags=42%, list=18%, signal=51%
WAMUNYOKOLI_OVARIAN_CANCER_GRADES_1_2_DN	65	0.632166	1.81174	0	0.00151358	0.39	3582	tags=45%, list=15%, signal=53%
MATTHEWS_AP1_TARGETS	17	0.800088	1.81154	0	0.00152152	0.394	989	tags=41%, list=4%, signal=43%
DAUER_STAT3_TARGETS_UP	49	0.658849	1.81114	0	0.00152623	0.396	4469	tags=57%, list=19%, signal=71%
FOSTER_KDM1A_TARGETS_UP	260	0.537124	1.81056	0	0.00154626	0.398	5182	tags=35%, list=22%, signal=45%
NAKAMURA_ADIPOGENESIS_EARLY_UP	65	0.634898	1.81032	0	0.00155392	0.399	1876	tags=26%, list=8%, signal=28%
VANHARANTA_UTERINE_FIBROID_UP	44	0.666757	1.80996	0	0.00155844	0.401	2496	tags=36%, list=11%, signal=41%
MARSON_FOXP3_TARGETS_UP	66	0.628425	1.80846	0	0.00159635	0.408	3437	tags=42%, list=15%, signal=50%
GHANDHI_BYSTANDER_IRRADIATION_UP	84	0.604666	1.80843	0	0.00159481	0.408	3127	tags=33%, list=13%, signal=38%
HOSHIDA_LIVER_CANCER_SUBCLASS_S1	234	0.542993	1.80797	0	0.00159932	0.409	2858	tags=31%, list=12%, signal=35%
GAUSSMANN_MLL_AF4_FUSION_TARGETS_E_UP	94	0.593748	1.80544	0	0.00167272	0.418	3779	tags=40%, list=16%, signal=48%
HIRSCH_CELLULAR_TRANSFORMATION_SIGNATURE_UP	242	0.535862	1.80481	0	0.00169783	0.424	3829	tags=37%, list=16%, signal=44%
MIKKELSEN_MCV6_HCP_WITH_H3K27ME3	433	0.516775	1.80456	0	0.00170485	0.427	3865	tags=29%, list=17%, signal=34%
MURAKAMI_UV_RESPONSE_6HR_UP	35	0.698232	1.80369	0.00152207	0.00173292	0.435	2130	tags=34%, list=9%, signal=38%
ENGELMANN_CANCER_PROGENITORS_DN	69	0.619825	1.80286	0	0.00175168	0.439	2384	tags=35%, list=10%, signal=39%
GENTILE_UV_LOW_DOSE_UP	27	0.736038	1.80044	0	0.0018802	0.467	3002	tags=48%, list=13%, signal=55%
KAAB_HEART_ATRIUM_VS_VENTRICLE_UP	248	0.540921	1.80025	0	0.00187787	0.468	4337	tags=38%, list=19%, signal=46%
SCHOEN_NFKB_SIGNALING	34	0.702851	1.79914	0	0.0019107	0.474	3347	tags=50%, list=14%, signal=58%
CROMER_METASTASIS_DN	81	0.605547	1.79875	0	0.00190536	0.474	3470	tags=38%, list=15%, signal=45%
TORCHIA_TARGETS_OF_EWSR1_FLI1_FUSION_TOP20_DN	18	0.794978	1.79786	0	0.00193802	0.477	2440	tags=50%, list=10%, signal=56%
KANG_AR_TARGETS_UP	17	0.814299	1.7969	0	0.001953	0.479	2757	tags=71%, list=12%, signal=80%
WESTON_VEGFA_TARGETS	107	0.586613	1.79517	0	0.00201159	0.491	3457	tags=35%, list=15%, signal=40%
FRIDMAN_IMMORTALIZATION_DN	33	0.703973	1.79468	0	0.00202348	0.493	2865	tags=42%, list=12%, signal=48%
XU_HGF_SIGNALING_NOT_VIA_AKT1_48HR_UP	35	0.69452	1.7941	0	0.00203814	0.498	3477	tags=54%, list=15%, signal=64%
KANG_GIST_WITH_PDGFRA_UP	50	0.641321	1.79286	0.00143678	0.00210479	0.51	3230	tags=38%, list=14%, signal=44%
RUTELLA_RESPONSE_TO_HGF_UP	417	0.513329	1.79112	0	0.00215656	0.518	3222	tags=27%, list=14%, signal=31%
VANHARANTA_UTERINE_FIBROID_DN	67	0.623837	1.79055	0	0.00217373	0.521	4860	tags=52%, list=21%, signal=66%
PID_ANGIOPOIETIN_RECEPTOR_PATHWAY	50	0.65613	1.79006	0	0.00219648	0.525	4189	tags=38%, list=18%, signal=46%
PEREZ_TP53_AND_TP63_TARGETS	201	0.546935	1.7895	0	0.00221908	0.532	4014	tags=41%, list=17%, signal=49%
VERHAAK_AML_WITH_NPM1_MUTATED_DN	242	0.541382	1.78893	0	0.00223003	0.537	3411	tags=35%, list=15%, signal=40%
YAO_TEMPORAL_RESPONSE_TO_PROGESTERONE_CLUSTER_16	78	0.600604	1.78867	0.00137174	0.00223536	0.539	3523	tags=37%, list=15%, signal=44%
RASHI_NFKB1_TARGETS	19	0.781046	1.78768	0.00154799	0.00226045	0.543	2049	tags=53%, list=9%, signal=58%
CHUANG_OXIDATIVE_STRESS_RESPONSE_UP	28	0.715854	1.78764	0	0.00225719	0.544	971	tags=29%, list=4%, signal=30%
FERRANDO_T_ALL_WITH_MLL_ENL_FUSION_UP	87	0.597685	1.7875	0	0.00225678	0.545	3815	tags=38%, list=16%, signal=45%
IZADPANAH_STEM_CELL_ADIPOSE_VS_BONE_UP	123	0.571921	1.78575	0	0.00232954	0.558	4258	tags=44%, list=18%, signal=53%
KEGG_NATURAL_KILLER_CELL_MEDIATED_CYTOTOXICITY	137	0.565884	1.78573	0	0.00232332	0.558	4747	tags=27%, list=20%, signal=34%
NIELSEN_GIST_AND_SYNOVIAL_SARCOMA_DN	20	0.776435	1.78505	0.00153846	0.00235906	0.567	1151	tags=25%, list=5%, signal=26%
PID_SYNDECAN_4_PATHWAY	32	0.706715	1.78213	0	0.00246445	0.584	3138	tags=38%, list=13%, signal=43%
PID_SYNDECAN_1_PATHWAY	46	0.64849	1.78115	0	0.00249125	0.588	3147	tags=37%, list=13%, signal=43%
REACTOME_SEMA4D_IN_SEMAPHORIN_SIGNALING	30	0.702138	1.78098	0	0.00249295	0.59	2095	tags=33%, list=9%, signal=37%
DORN_ADENOVIRUS_INFECTION_12HR_UP	29	0.715784	1.78037	0	0.00250841	0.592	3260	tags=55%, list=14%, signal=64%
KOBAYASHI_EGFR_SIGNALING_6HR_DN	18	0.793168	1.77941	0.00158479	0.00255131	0.599	3245	tags=78%, list=14%, signal=90%
SATO_SILENCED_BY_METHYLATION_IN_PANCREATIC_CANCER_1	415	0.513081	1.7787	0	0.00258042	0.605	4141	tags=34%, list=18%, signal=41%
KEGG_APOPTOSIS	87	0.595153	1.77838	0	0.002593	0.607	3482	tags=28%, list=15%, signal=32%
NAKAMURA_METASTASIS_MODEL_DN	43	0.664618	1.77747	0	0.00263291	0.612	4584	tags=53%, list=20%, signal=66%
RIGGI_EWING_SARCOMA_PROGENITOR_UP	423	0.511977	1.77718	0	0.00263684	0.613	3187	tags=33%, list=14%, signal=38%
GERY_CEBP_TARGETS	126	0.562105	1.7762	0	0.00269244	0.62	4029	tags=42%, list=17%, signal=51%
PAL_PRMT5_TARGETS_DN	29	0.719437	1.77599	0	0.00269899	0.621	3541	tags=41%, list=15%, signal=49%
PEDERSEN_METASTASIS_BY_ERBB2_ISOFORM_3	20	0.747195	1.77512	0.00160256	0.00275163	0.629	3257	tags=70%, list=14%, signal=81%
SHI_SPARC_TARGETS_UP	24	0.754406	1.77502	0	0.00274994	0.63	3456	tags=54%, list=15%, signal=64%
VALK_AML_CLUSTER_9	35	0.691635	1.77402	0.00307692	0.00279663	0.634	3265	tags=51%, list=14%, signal=60%
MCBRYAN_PUBERTAL_BREAST_3_4WK_UP	213	0.533875	1.77238	0	0.00285918	0.644	3341	tags=36%, list=14%, signal=42%
IGLESIAS_E2F_TARGETS_UP	149	0.55036	1.77189	0	0.00287595	0.648	1861	tags=25%, list=8%, signal=27%
HINATA_NFKB_TARGETS_FIBROBLAST_UP	84	0.595066	1.77183	0	0.00287396	0.649	2761	tags=33%, list=12%, signal=38%
VART_KSHV_INFECTION_ANGIOGENIC_MARKERS_DN	137	0.559272	1.77177	0	0.0028693	0.65	3208	tags=35%, list=14%, signal=40%
MANN_RESPONSE_TO_AMIFOSTINE_UP	20	0.772534	1.77167	0.00153374	0.00286741	0.651	1298	tags=45%, list=6%, signal=48%
SENESE_HDAC1_TARGETS_UP	449	0.506887	1.77139	0	0.00288392	0.655	3392	tags=33%, list=15%, signal=38%
TSUNODA_CISPLATIN_RESISTANCE_UP	15	0.812824	1.77081	0	0.00291377	0.659	2736	tags=60%, list=12%, signal=68%
CHEMELLO_SOLEUS_VS_EDL_MYOFIBERS_UP	35	0.685389	1.7708	0.00455927	0.00290645	0.659	4496	tags=46%, list=19%, signal=57%
MARCHINI_TRABECTEDIN_RESISTANCE_DN	48	0.641536	1.76946	0.00141044	0.00297285	0.672	2411	tags=33%, list=10%, signal=37%
GOUYER_TATI_TARGETS_DN	17	0.794698	1.76925	0	0.00297855	0.673	2421	tags=59%, list=10%, signal=66%
PROVENZANI_METASTASIS_DN	136	0.563596	1.76855	0	0.00303674	0.678	4166	tags=35%, list=18%, signal=43%
KEEN_RESPONSE_TO_ROSIGLITAZONE_DN	105	0.578349	1.7682	0	0.0030422	0.679	4961	tags=41%, list=21%, signal=52%
BRACHAT_RESPONSE_TO_CAMPTOTHECIN_UP	28	0.710926	1.76774	0	0.00304753	0.68	1849	tags=39%, list=8%, signal=43%
KOBAYASHI_EGFR_SIGNALING_24HR_UP	100	0.575877	1.76758	0	0.00305299	0.68	3126	tags=55%, list=13%, signal=63%
REACTOME_INTERACTION_BETWEEN_L1_AND_ANKYRINS	21	0.759581	1.76704	0	0.00306362	0.681	3810	tags=52%, list=16%, signal=63%
JI_CARCINOGENESIS_BY_KRAS_AND_STK11_DN	17	0.793874	1.76622	0.00161551	0.00309764	0.687	1318	tags=47%, list=6%, signal=50%
SWEET_LUNG_CANCER_KRAS_DN	432	0.505957	1.76606	0	0.00309777	0.687	3308	tags=30%, list=14%, signal=34%
BOQUEST_STEM_CELL_DN	216	0.532097	1.76543	0	0.00313901	0.694	5375	tags=45%, list=23%, signal=58%
SMID_BREAST_CANCER_ERBB2_UP	137	0.561147	1.76527	0	0.00313902	0.695	2877	tags=31%, list=12%, signal=35%
QI_PLASMACYTOMA_UP	259	0.524162	1.76449	0	0.00318008	0.698	3574	tags=32%, list=15%, signal=37%
NEMETH_INFLAMMATORY_RESPONSE_LPS_UP	88	0.595965	1.76449	0	0.00317234	0.698	4142	tags=41%, list=18%, signal=50%
LIU_IL13_PRIMING_MODEL	15	0.808894	1.76424	0	0.00319017	0.701	2584	tags=60%, list=11%, signal=67%
LANDIS_ERBB2_BREAST_TUMORS_324_DN	147	0.557398	1.76402	0	0.00319515	0.703	4078	tags=34%, list=17%, signal=41%
INGRAM_SHH_TARGETS_DN	59	0.626282	1.76379	0	0.00320774	0.705	3570	tags=46%, list=15%, signal=54%
SENGUPTA_NASOPHARYNGEAL_CARCINOMA_WITH_LMP1_DN	169	0.550345	1.76378	0	0.00320001	0.705	4611	tags=38%, list=20%, signal=48%
ACEVEDO_LIVER_CANCER_WITH_H3K9ME3_UP	135	0.555884	1.76317	0	0.00322527	0.71	3848	tags=30%, list=16%, signal=35%
TAKEDA_TARGETS_OF_NUP98_HOXA9_FUSION_8D_UP	154	0.543	1.76072	0	0.00336108	0.724	4690	tags=38%, list=20%, signal=48%
HESS_TARGETS_OF_HOXA9_AND_MEIS1_DN	77	0.596712	1.75953	0	0.0034134	0.73	4058	tags=49%, list=17%, signal=60%
STEGER_ADIPOGENESIS_DN	25	0.728805	1.75937	0	0.00341526	0.73	1250	tags=40%, list=5%, signal=42%
SNIJDERS_AMPLIFIED_IN_HEAD_AND_NECK_TUMORS	37	0.667167	1.7593	0	0.00340964	0.73	2587	tags=43%, list=11%, signal=49%
HOFMANN_MYELODYSPLASTIC_SYNDROM_LOW_RISK_UP	22	0.757307	1.75802	0.00309119	0.00348651	0.736	1011	tags=18%, list=4%, signal=19%
TARTE_PLASMA_CELL_VS_PLASMABLAST_UP	387	0.506263	1.75755	0	0.00351319	0.741	5575	tags=40%, list=24%, signal=52%
REACTOME_AXON_GUIDANCE	242	0.524693	1.75708	0	0.00354471	0.748	5269	tags=44%, list=23%, signal=56%
BAELDE_DIABETIC_NEPHROPATHY_DN	431	0.5067	1.75661	0	0.00356122	0.749	3127	tags=29%, list=13%, signal=33%
LIEN_BREAST_CARCINOMA_METAPLASTIC	35	0.684531	1.75529	0	0.00362458	0.757	3181	tags=40%, list=14%, signal=46%
KOHOUTEK_CCNT1_TARGETS	49	0.635947	1.75526	0.00145138	0.00361607	0.757	3260	tags=39%, list=14%, signal=45%
MARZEC_IL2_SIGNALING_DN	36	0.673933	1.75497	0	0.00362234	0.758	1142	tags=28%, list=5%, signal=29%
TAKEDA_TARGETS_OF_NUP98_HOXA9_FUSION_16D_DN	134	0.551689	1.75448	0	0.00367276	0.759	3429	tags=31%, list=15%, signal=37%
SCHRAETS_MLL_TARGETS_DN	33	0.681611	1.75359	0	0.00371292	0.763	1309	tags=33%, list=6%, signal=35%
REACTOME_CELL_JUNCTION_ORGANIZATION	77	0.586258	1.7527	0	0.00379478	0.769	3708	tags=39%, list=16%, signal=46%
MCMURRAY_TP53_HRAS_COOPERATION_RESPONSE_DN	67	0.606636	1.75178	0.0014245	0.00384427	0.773	3489	tags=43%, list=15%, signal=51%
CHIBA_RESPONSE_TO_TSA_UP	52	0.627447	1.75162	0	0.00384264	0.775	3260	tags=42%, list=14%, signal=49%
HUMMEL_BURKITTS_LYMPHOMA_DN	15	0.812954	1.75064	0.00156495	0.00390174	0.781	3437	tags=87%, list=15%, signal=102%
GROSS_ELK3_TARGETS_UP	27	0.720095	1.75062	0.00152672	0.00389275	0.781	3005	tags=56%, list=13%, signal=64%
LENAOUR_DENDRITIC_CELL_MATURATION_UP	113	0.564553	1.74968	0	0.00395619	0.786	2920	tags=28%, list=12%, signal=32%
MAHADEVAN_RESPONSE_TO_MP470_DN	19	0.768886	1.74946	0	0.00395919	0.786	3310	tags=74%, list=14%, signal=86%
MORI_PRE_BI_LYMPHOCYTE_DN	77	0.589072	1.74889	0	0.00399845	0.791	3984	tags=35%, list=17%, signal=42%
BIOCARTA_TH1TH2_PATHWAY	19	0.757352	1.74856	0	0.00400851	0.796	2618	tags=37%, list=11%, signal=41%
HOQUE_METHYLATED_IN_CANCER	56	0.61584	1.74845	0	0.00400895	0.797	3242	tags=39%, list=14%, signal=46%
WAMUNYOKOLI_OVARIAN_CANCER_LMP_DN	195	0.530369	1.74787	0	0.00403316	0.8	4077	tags=37%, list=17%, signal=44%
WINTER_HYPOXIA_METAGENE	237	0.524334	1.74764	0	0.00405495	0.802	3382	tags=30%, list=14%, signal=35%
HUANG_GATA2_TARGETS_UP	148	0.545897	1.74698	0	0.00410284	0.807	3507	tags=28%, list=15%, signal=33%
REACTOME_INTEGRIN_CELL_SURFACE_INTERACTIONS	79	0.597552	1.74681	0	0.00410778	0.808	4337	tags=42%, list=19%, signal=51%
TURASHVILI_BREAST_LOBULAR_CARCINOMA_VS_DUCTAL_NORMAL_DN	91	0.576067	1.74621	0	0.00414355	0.812	3341	tags=34%, list=14%, signal=40%
SMID_BREAST_CANCER_NORMAL_LIKE_UP	460	0.498457	1.74599	0	0.00414592	0.813	3905	tags=29%, list=17%, signal=34%
GARGALOVIC_RESPONSE_TO_OXIDIZED_PHOSPHOLIPIDS_GREY_UP	18	0.769993	1.74598	0.00149477	0.00413662	0.813	3949	tags=72%, list=17%, signal=87%
KANG_CISPLATIN_RESISTANCE_UP	19	0.75962	1.7449	0	0.00418132	0.818	2575	tags=53%, list=11%, signal=59%
BEIER_GLIOMA_STEM_CELL_DN	66	0.606983	1.74456	0.00141643	0.00420709	0.818	4581	tags=45%, list=20%, signal=56%
LINDSTEDT_DENDRITIC_CELL_MATURATION_A	67	0.613592	1.74315	0	0.00431478	0.826	3542	tags=37%, list=15%, signal=44%
SCHAEFFER_PROSTATE_DEVELOPMENT_12HR_UP	115	0.559471	1.74302	0	0.00431454	0.827	3472	tags=36%, list=15%, signal=42%
OXFORD_RALA_OR_RALB_TARGETS_DN	23	0.728193	1.743	0.00302572	0.00430733	0.827	5269	tags=74%, list=23%, signal=95%
BURTON_ADIPOGENESIS_PEAK_AT_2HR	51	0.630021	1.74241	0	0.00433501	0.829	2497	tags=35%, list=11%, signal=39%
KEGG_LEISHMANIA_INFECTION	72	0.598976	1.74188	0.00141643	0.00435557	0.83	3426	tags=26%, list=15%, signal=31%
VERRECCHIA_RESPONSE_TO_TGFB1_C1	19	0.763956	1.74029	0.00455927	0.00446619	0.838	786	tags=37%, list=3%, signal=38%
ENGELMANN_CANCER_PROGENITORS_UP	46	0.635138	1.73797	0.0029985	0.00464566	0.849	3383	tags=48%, list=14%, signal=56%
PID_ECADHERIN_STABILIZATION_PATHWAY	42	0.652061	1.73695	0.00146413	0.0047206	0.858	3853	tags=40%, list=16%, signal=48%
RUTELLA_RESPONSE_TO_CSF2RB_AND_IL4_UP	338	0.506213	1.73469	0	0.00489195	0.867	3304	tags=29%, list=14%, signal=33%
DORSEY_GAB2_TARGETS	31	0.693032	1.73198	0.00153139	0.00512237	0.877	3138	tags=48%, list=13%, signal=56%
REACTOME_SEMA4D_INDUCED_CELL_MIGRATION_AND_GROWTH_CONE_COLLAPSE	25	0.723615	1.73173	0.00152905	0.00512724	0.877	2095	tags=36%, list=9%, signal=40%
KEGG_CELL_ADHESION_MOLECULES_CAMS	133	0.54994	1.73169	0	0.00512065	0.877	3824	tags=36%, list=16%, signal=43%
KAMIKUBO_MYELOID_CEBPA_NETWORK	28	0.702337	1.73058	0	0.0052053	0.88	2108	tags=32%, list=9%, signal=35%
GYORFFY_DOXORUBICIN_RESISTANCE	55	0.625527	1.72977	0	0.00528957	0.885	2010	tags=29%, list=9%, signal=32%
SCHURINGA_STAT5A_TARGETS_UP	21	0.7302	1.7283	0.00483871	0.00537128	0.889	610	tags=24%, list=3%, signal=24%
AMIT_EGF_RESPONSE_60_HELA	45	0.640978	1.72794	0.00145985	0.0053869	0.889	2355	tags=36%, list=10%, signal=39%
HARRIS_HYPOXIA	81	0.583134	1.72673	0.00133333	0.00549038	0.892	4397	tags=43%, list=19%, signal=53%
SANSOM_APC_TARGETS_DN	362	0.504113	1.72672	0	0.0054831	0.893	3737	tags=29%, list=16%, signal=34%
LOPES_METHYLATED_IN_COLON_CANCER_UP	27	0.689589	1.72616	0.00449775	0.00551876	0.894	2128	tags=30%, list=9%, signal=33%
FOSTER_TOLERANT_MACROPHAGE_DN	407	0.499051	1.7254	0	0.00557433	0.898	4374	tags=38%, list=19%, signal=46%
TRAYNOR_RETT_SYNDROM_UP	45	0.63601	1.72422	0	0.00567682	0.901	4652	tags=49%, list=20%, signal=61%
VALK_AML_CLUSTER_7	28	0.69658	1.72339	0	0.0057384	0.907	4952	tags=46%, list=21%, signal=59%
BOYAULT_LIVER_CANCER_SUBCLASS_G5_DN	27	0.702947	1.72317	0.00313972	0.00576421	0.91	3253	tags=48%, list=14%, signal=56%
PID_SYNDECAN_2_PATHWAY	33	0.680074	1.72267	0.00297619	0.00579422	0.911	3347	tags=42%, list=14%, signal=49%
BROWNE_HCMV_INFECTION_18HR_DN	176	0.533035	1.72227	0	0.00581974	0.911	3308	tags=30%, list=14%, signal=35%
EBAUER_TARGETS_OF_PAX3_FOXO1_FUSION_UP	203	0.521208	1.72193	0	0.00583838	0.911	5061	tags=40%, list=22%, signal=51%
SA_TRKA_RECEPTOR	17	0.765174	1.72153	0.00160772	0.00586796	0.911	1880	tags=29%, list=8%, signal=32%
ALTEMEIER_RESPONSE_TO_LPS_WITH_MECHANICAL_VENTILATION	128	0.544381	1.72146	0	0.00586228	0.912	4570	tags=41%, list=20%, signal=51%
JEPSEN_SMRT_TARGETS	33	0.666956	1.72141	0	0.00584999	0.912	2584	tags=42%, list=11%, signal=48%
AMUNDSON_POOR_SURVIVAL_AFTER_GAMMA_RADIATION_8G	95	0.565309	1.72094	0.00131234	0.00587502	0.912	3677	tags=38%, list=16%, signal=45%
SABATES_COLORECTAL_ADENOMA_UP	135	0.541436	1.72011	0	0.00595242	0.917	2999	tags=30%, list=13%, signal=34%
SUNG_METASTASIS_STROMA_UP	109	0.551279	1.72007	0	0.00594222	0.917	5386	tags=50%, list=23%, signal=65%
NABA_ECM_AFFILIATED	166	0.525529	1.71956	0	0.00598217	0.92	5221	tags=34%, list=22%, signal=44%
SHEDDEN_LUNG_CANCER_GOOD_SURVIVAL_A4	196	0.527662	1.71886	0	0.0060287	0.922	4286	tags=36%, list=18%, signal=44%
MODY_HIPPOCAMPUS_NEONATAL	35	0.663242	1.71879	0.00293686	0.00601839	0.922	2260	tags=29%, list=10%, signal=32%
HOFFMANN_SMALL_PRE_BII_TO_IMMATURE_B_LYMPHOCYTE_UP	70	0.595709	1.71816	0.00140647	0.00607331	0.923	2464	tags=31%, list=11%, signal=35%
PATTERSON_DOCETAXEL_RESISTANCE	29	0.688594	1.7176	0	0.00612143	0.929	4090	tags=52%, list=18%, signal=63%
ZHANG_RESPONSE_TO_CANTHARIDIN_UP	19	0.732886	1.71734	0.00318471	0.00614127	0.93	3310	tags=42%, list=14%, signal=49%
REACTOME_PIP3_ACTIVATES_AKT_SIGNALING	27	0.696684	1.71732	0.00299401	0.00612866	0.93	270	tags=11%, list=1%, signal=11%
PLASARI_TGFB1_TARGETS_1HR_UP	34	0.665795	1.71704	0.00300752	0.00614187	0.93	3489	tags=44%, list=15%, signal=52%
DUTTA_APOPTOSIS_VIA_NFKB	33	0.666404	1.71685	0	0.00613358	0.93	1556	tags=36%, list=7%, signal=39%
ELVIDGE_HIF1A_AND_HIF2A_TARGETS_DN	103	0.557689	1.71654	0	0.00614671	0.93	4142	tags=47%, list=18%, signal=56%
WANG_BARRETTS_ESOPHAGUS_AND_ESOPHAGUS_CANCER_UP	26	0.702013	1.71518	0	0.0062665	0.934	2183	tags=27%, list=9%, signal=30%
KEGG_ERBB_SIGNALING_PATHWAY	87	0.575237	1.71417	0.00132275	0.006367	0.935	4581	tags=41%, list=20%, signal=51%
ZUCCHI_METASTASIS_DN	42	0.642292	1.71346	0.00298507	0.00643298	0.936	3117	tags=40%, list=13%, signal=47%
TSENG_IRS1_TARGETS_DN	133	0.540876	1.7132	0	0.0064413	0.938	4137	tags=38%, list=18%, signal=45%
GROSS_HYPOXIA_VIA_ELK3_ONLY_UP	33	0.660849	1.71308	0.00447761	0.00644528	0.938	4225	tags=42%, list=18%, signal=52%
SCHUETZ_BREAST_CANCER_DUCTAL_INVASIVE_DN	84	0.578574	1.713	0	0.00643862	0.938	4620	tags=49%, list=20%, signal=61%
OZANNE_AP1_TARGETS_UP	17	0.757654	1.71176	0.0015361	0.00651235	0.943	2944	tags=76%, list=13%, signal=87%
PODAR_RESPONSE_TO_ADAPHOSTIN_UP	146	0.538457	1.71164	0	0.0065141	0.943	3444	tags=42%, list=15%, signal=49%
GARGALOVIC_RESPONSE_TO_OXIDIZED_PHOSPHOLIPIDS_MAGENTA_UP	27	0.69665	1.71157	0.00593472	0.00651581	0.943	2358	tags=44%, list=10%, signal=49%
BOYLAN_MULTIPLE_MYELOMA_C_D_DN	252	0.509979	1.71136	0	0.00652162	0.943	4343	tags=35%, list=19%, signal=43%
KIM_WT1_TARGETS_12HR_DN	209	0.518163	1.71092	0	0.00654629	0.944	2713	tags=29%, list=12%, signal=32%
LU_AGING_BRAIN_UP	260	0.511223	1.71051	0	0.00656452	0.946	4979	tags=43%, list=21%, signal=54%
LI_WILMS_TUMOR	27	0.702698	1.70913	0	0.00666629	0.947	4337	tags=56%, list=19%, signal=68%
YAO_TEMPORAL_RESPONSE_TO_PROGESTERONE_CLUSTER_0	75	0.578095	1.70898	0.00134771	0.00667603	0.947	4367	tags=47%, list=19%, signal=57%
GU_PDEF_TARGETS_DN	39	0.645683	1.70742	0	0.00680634	0.948	5776	tags=62%, list=25%, signal=82%
THUM_SYSTOLIC_HEART_FAILURE_UP	411	0.489074	1.70737	0	0.00680543	0.949	3935	tags=28%, list=17%, signal=34%
GESERICK_TERT_TARGETS_DN	21	0.726487	1.70619	0.00311526	0.00693731	0.953	3310	tags=57%, list=14%, signal=67%
WANG_THOC1_TARGETS_DN	20	0.746607	1.70602	0.0015873	0.00695668	0.953	3463	tags=55%, list=15%, signal=65%
AIGNER_ZEB1_TARGETS	35	0.660398	1.70578	0.00149701	0.00696782	0.953	4145	tags=60%, list=18%, signal=73%
PID_IL23_PATHWAY	37	0.653033	1.70535	0	0.00700766	0.954	3097	tags=24%, list=13%, signal=28%
ENK_UV_RESPONSE_EPIDERMIS_UP	288	0.505953	1.70517	0	0.00702485	0.954	3075	tags=30%, list=13%, signal=34%
KEGG_MAPK_SIGNALING_PATHWAY	267	0.505783	1.70295	0	0.0072512	0.96	3560	tags=31%, list=15%, signal=36%
TURASHVILI_BREAST_LOBULAR_CARCINOMA_VS_LOBULAR_NORMAL_DN	74	0.583231	1.70268	0.00135135	0.00726162	0.96	4197	tags=39%, list=18%, signal=48%
ZHAN_V1_LATE_DIFFERENTIATION_GENES_UP	32	0.66682	1.701	0.00152905	0.00744349	0.963	3936	tags=44%, list=17%, signal=53%
BASSO_CD40_SIGNALING_DN	66	0.587093	1.70025	0	0.00750038	0.965	2609	tags=29%, list=11%, signal=32%
BROWNE_HCMV_INFECTION_20HR_DN	100	0.564509	1.69958	0	0.00753681	0.965	3301	tags=46%, list=14%, signal=53%
RUTELLA_RESPONSE_TO_HGF_VS_CSF2RB_AND_IL4_UP	406	0.490835	1.6995	0	0.00753654	0.965	3210	tags=23%, list=14%, signal=26%
ABRAHAM_ALPC_VS_MULTIPLE_MYELOMA_UP	26	0.699329	1.69901	0	0.00758494	0.966	2058	tags=38%, list=9%, signal=42%
SUZUKI_AMPLIFIED_IN_ORAL_CANCER	16	0.755471	1.69837	0	0.00765137	0.97	2857	tags=44%, list=12%, signal=50%
KEGG_DILATED_CARDIOMYOPATHY	90	0.561599	1.69798	0	0.00769341	0.971	5073	tags=44%, list=22%, signal=57%
DER_IFN_GAMMA_RESPONSE_UP	71	0.582039	1.69739	0	0.00776304	0.972	2601	tags=32%, list=11%, signal=36%
RODRIGUES_NTN1_TARGETS_DN	157	0.529372	1.6972	0	0.00777028	0.973	3850	tags=36%, list=16%, signal=42%
RICKMAN_TUMOR_DIFFERENTIATED_WELL_VS_MODERATELY_DN	109	0.550541	1.69652	0	0.00784975	0.973	3387	tags=35%, list=14%, signal=41%
APRELIKOVA_BRCA1_TARGETS	49	0.619566	1.69615	0.0014771	0.00786698	0.973	1391	tags=22%, list=6%, signal=24%
TIAN_TNF_SIGNALING_VIA_NFKB	28	0.665033	1.69595	0.00463679	0.00788789	0.974	3092	tags=46%, list=13%, signal=53%
KANG_IMMORTALIZED_BY_TERT_DN	101	0.555425	1.69581	0	0.00788487	0.974	2921	tags=31%, list=13%, signal=35%
BERENJENO_TRANSFORMED_BY_RHOA_FOREVER_DN	31	0.67424	1.69514	0.00144092	0.00794163	0.975	1127	tags=39%, list=5%, signal=41%
PEREZ_TP63_TARGETS	345	0.493851	1.69467	0	0.00798432	0.975	4101	tags=37%, list=18%, signal=44%
BERENJENO_ROCK_SIGNALING_NOT_VIA_RHOA_DN	48	0.618051	1.69447	0.00145773	0.00800298	0.976	5226	tags=52%, list=22%, signal=67%
ZWANG_EGF_INTERVAL_DN	207	0.51422	1.69341	0	0.00810095	0.977	3258	tags=33%, list=14%, signal=38%
PLASARI_TGFB1_SIGNALING_VIA_NFIC_10HR_UP	53	0.606328	1.69255	0.00440529	0.00819068	0.982	5343	tags=47%, list=23%, signal=61%
CHIARADONNA_NEOPLASTIC_TRANSFORMATION_KRAS_CDC25_UP	57	0.605631	1.69226	0.00132802	0.00819894	0.982	3628	tags=49%, list=16%, signal=58%
ZIRN_TRETINOIN_RESPONSE_UP	21	0.72334	1.69186	0.00314465	0.00821898	0.982	5567	tags=76%, list=24%, signal=100%
BURTON_ADIPOGENESIS_7	50	0.624981	1.69115	0	0.00831158	0.982	1388	tags=34%, list=6%, signal=36%
ZHOU_INFLAMMATORY_RESPONSE_LPS_UP	411	0.488803	1.69036	0	0.00838438	0.983	3995	tags=32%, list=17%, signal=38%
WONG_ENDMETRIUM_CANCER_DN	82	0.566825	1.68884	0	0.0085726	0.985	3307	tags=37%, list=14%, signal=42%
KEGG_AXON_GUIDANCE	129	0.538348	1.68878	0	0.00856252	0.985	3628	tags=34%, list=16%, signal=40%
ZIRN_TRETINOIN_RESPONSE_WT1_UP	22	0.717677	1.68852	0.00631912	0.00857977	0.986	3922	tags=64%, list=17%, signal=76%
GUENTHER_GROWTH_SPHERICAL_VS_ADHERENT_DN	26	0.682372	1.68846	0.00452489	0.00856579	0.986	5259	tags=65%, list=23%, signal=84%
PID_A6B1_A6B4_INTEGRIN_PATHWAY	46	0.614088	1.68789	0.00141243	0.00860247	0.986	3147	tags=35%, list=13%, signal=40%
JECHLINGER_EPITHELIAL_TO_MESENCHYMAL_TRANSITION_DN	66	0.587184	1.68675	0	0.00871078	0.988	2708	tags=38%, list=12%, signal=43%
PEDRIOLI_MIR31_TARGETS_DN	411	0.484791	1.68561	0	0.00883624	0.988	4481	tags=33%, list=19%, signal=40%
DANG_MYC_TARGETS_DN	31	0.658033	1.68536	0.00443131	0.0088412	0.988	1298	tags=26%, list=6%, signal=27%
REACTOME_PI3K_EVENTS_IN_ERBB2_SIGNALING	42	0.630548	1.68523	0	0.00886357	0.988	4076	tags=36%, list=17%, signal=43%
KEGG_HYPERTROPHIC_CARDIOMYOPATHY_HCM	83	0.562253	1.68366	0	0.00904968	0.988	5073	tags=45%, list=22%, signal=57%
LEE_EARLY_T_LYMPHOCYTE_DN	56	0.598088	1.6836	0	0.00904461	0.988	2365	tags=29%, list=10%, signal=32%
REACTOME_CELL_CELL_COMMUNICATION	118	0.544188	1.68354	0	0.0090377	0.988	4934	tags=42%, list=21%, signal=52%
MIYAGAWA_TARGETS_OF_EWSR1_ETS_FUSIONS_UP	256	0.497703	1.68339	0	0.00904806	0.988	3959	tags=36%, list=17%, signal=42%
JAATINEN_HEMATOPOIETIC_STEM_CELL_DN	221	0.510297	1.68326	0	0.00904115	0.988	4142	tags=32%, list=18%, signal=39%
CHIARADONNA_NEOPLASTIC_TRANSFORMATION_CDC25_UP	120	0.533841	1.68278	0	0.00908767	0.989	3138	tags=33%, list=13%, signal=37%
TORCHIA_TARGETS_OF_EWSR1_FLI1_FUSION_UP	270	0.497651	1.68141	0	0.00923879	0.991	3039	tags=29%, list=13%, signal=33%
ZHU_CMV_ALL_DN	127	0.527818	1.68004	0	0.00938168	0.992	2376	tags=28%, list=10%, signal=31%
REACTOME_DEFENSINS	49	0.620563	1.67999	0.00149031	0.0093704	0.992	618	tags=2%, list=3%, signal=2%
GAZDA_DIAMOND_BLACKFAN_ANEMIA_MYELOID_UP	30	0.665532	1.67988	0.0075643	0.00935914	0.992	3029	tags=47%, list=13%, signal=54%
DIRMEIER_LMP1_RESPONSE_EARLY	66	0.57961	1.67923	0.00139276	0.00945778	0.992	3867	tags=44%, list=17%, signal=53%
AMIT_SERUM_RESPONSE_120_MCF10A	64	0.587156	1.67845	0	0.0095558	0.992	3161	tags=39%, list=14%, signal=45%
VALK_AML_CLUSTER_10	31	0.657035	1.67809	0.00470958	0.00958211	0.992	4560	tags=42%, list=20%, signal=52%
BOYLAN_MULTIPLE_MYELOMA_PCA1_UP	100	0.552939	1.67727	0	0.00967802	0.993	4727	tags=39%, list=20%, signal=49%
BOYLAN_MULTIPLE_MYELOMA_D_CLUSTER_DN	40	0.634677	1.677	0	0.00970001	0.993	3092	tags=33%, list=13%, signal=37%
LIM_MAMMARY_LUMINAL_PROGENITOR_UP	58	0.584667	1.67609	0.00282486	0.00980638	0.994	5741	tags=47%, list=25%, signal=62%
ZWANG_CLASS_2_TRANSIENTLY_INDUCED_BY_EGF	49	0.616066	1.67517	0.00421348	0.00990867	0.995	2584	tags=29%, list=11%, signal=32%
LUI_THYROID_CANCER_CLUSTER_1	50	0.606405	1.67501	0.00288184	0.00990968	0.995	3711	tags=36%, list=16%, signal=43%
PID_TRAIL_PATHWAY	28	0.673086	1.67446	0.00451807	0.00995557	0.995	4418	tags=50%, list=19%, signal=62%
REACTOME_DEVELOPMENTAL_BIOLOGY	387	0.480106	1.67419	0	0.00999013	0.995	5664	tags=39%, list=24%, signal=51%
REACTOME_LIPOPROTEIN_METABOLISM	28	0.666229	1.67347	0.0075643	0.0100819	0.996	5319	tags=54%, list=23%, signal=69%
NAKAJIMA_MAST_CELL	46	0.611907	1.67333	0	0.0100956	0.996	1239	tags=24%, list=5%, signal=25%
YANAGIHARA_ESX1_TARGETS	30	0.6776	1.67196	0.0014771	0.0102831	0.996	4081	tags=47%, list=17%, signal=56%
SMID_BREAST_CANCER_RELAPSE_IN_BONE_DN	300	0.492357	1.67152	0	0.0103464	0.996	3875	tags=36%, list=17%, signal=43%
PID_AVB3_OPN_PATHWAY	31	0.668157	1.67134	0	0.0103521	0.996	3245	tags=39%, list=14%, signal=45%
KEGG_VIRAL_MYOCARDITIS	70	0.588489	1.6711	0	0.0103782	0.996	2603	tags=31%, list=11%, signal=35%
KASLER_HDAC7_TARGETS_2_DN	32	0.652775	1.67049	0.00142653	0.0104593	0.997	2955	tags=31%, list=13%, signal=36%
DELACROIX_RARG_BOUND_MEF	367	0.486065	1.66916	0	0.0106611	0.999	3626	tags=33%, list=16%, signal=38%
PID_ARF6_TRAFFICKING_PATHWAY	49	0.607383	1.66857	0	0.0107469	0.999	3065	tags=33%, list=13%, signal=38%
BERTUCCI_INVASIVE_CARCINOMA_DUCTAL_VS_LOBULAR_DN	45	0.612902	1.66847	0	0.0107411	0.999	1095	tags=24%, list=5%, signal=26%
BROWNE_HCMV_INFECTION_30MIN_UP	53	0.601866	1.66843	0.001443	0.0107297	0.999	5863	tags=55%, list=25%, signal=73%
KEGG_LEUKOCYTE_TRANSENDOTHELIAL_MIGRATION	116	0.534669	1.66804	0	0.010764	0.999	4418	tags=35%, list=19%, signal=43%
APPEL_IMATINIB_RESPONSE	33	0.648705	1.66785	0.00859599	0.0107671	0.999	4058	tags=48%, list=17%, signal=59%
SMID_BREAST_CANCER_LUMINAL_A_UP	83	0.562291	1.66643	0	0.0109735	0.999	3415	tags=37%, list=15%, signal=44%
WANG_ESOPHAGUS_CANCER_VS_NORMAL_UP	120	0.531212	1.66436	0	0.0113153	0.999	5160	tags=42%, list=22%, signal=53%
PID_FAK_PATHWAY	59	0.586005	1.66398	0.00142857	0.0113429	0.999	4085	tags=36%, list=17%, signal=43%
TAKEDA_TARGETS_OF_NUP98_HOXA9_FUSION_3D_UP	177	0.511215	1.66376	0	0.0113741	0.999	5139	tags=45%, list=22%, signal=57%
PID_INTEGRIN2_PATHWAY	29	0.666988	1.66224	0.00426136	0.0115855	0.999	4289	tags=52%, list=18%, signal=63%
WANG_BARRETTS_ESOPHAGUS_UP	51	0.593652	1.66195	0.0027933	0.0116107	0.999	3850	tags=37%, list=16%, signal=45%
ZHAN_MULTIPLE_MYELOMA_SPIKED	22	0.710583	1.66075	0.00925926	0.0117889	0.999	2087	tags=41%, list=9%, signal=45%
LEE_METASTASIS_AND_ALTERNATIVE_SPLICING_UP	74	0.567503	1.66075	0.00403226	0.0117687	0.999	2683	tags=34%, list=11%, signal=38%
MATTIOLI_MULTIPLE_MYELOMA_WITH_14Q32_TRANSLOCATIONS	36	0.649156	1.65944	0	0.0119565	0.999	3257	tags=42%, list=14%, signal=48%
BOYLAN_MULTIPLE_MYELOMA_PCA3_DN	69	0.573713	1.65913	0.00138122	0.0119791	0.999	1075	tags=19%, list=5%, signal=20%
PID_P73PATHWAY	79	0.561572	1.65847	0	0.0120893	0.999	1503	tags=29%, list=6%, signal=31%
DOANE_BREAST_CANCER_ESR1_DN	48	0.606109	1.65808	0.001443	0.012133	0.999	3875	tags=46%, list=17%, signal=55%
YU_MYC_TARGETS_DN	55	0.58578	1.65804	0.00266312	0.0121125	0.999	4066	tags=35%, list=17%, signal=42%
ABE_INNER_EAR	48	0.614459	1.65796	0.00294118	0.0121151	0.999	4947	tags=44%, list=21%, signal=55%
REACTOME_MUSCLE_CONTRACTION	46	0.610319	1.65791	0.00138504	0.0121071	0.999	2531	tags=28%, list=11%, signal=32%
KANG_FLUOROURACIL_RESISTANCE_DN	16	0.753536	1.65739	0.00476947	0.0121788	0.999	1165	tags=44%, list=5%, signal=46%
THEODOROU_MAMMARY_TUMORIGENESIS	31	0.651553	1.6572	0.00624025	0.0121867	0.999	5752	tags=48%, list=25%, signal=64%
COULOUARN_TEMPORAL_TGFB1_SIGNATURE_DN	138	0.528261	1.65702	0	0.0121999	0.999	4828	tags=43%, list=21%, signal=54%
VERRECCHIA_RESPONSE_TO_TGFB1_C5	21	0.724926	1.65679	0.0030303	0.0122287	0.999	854	tags=33%, list=4%, signal=35%
REACTOME_SIGNALING_BY_PDGF	118	0.527644	1.65659	0.00130378	0.012245	0.999	3138	tags=25%, list=13%, signal=29%
PID_FRA_PATHWAY	37	0.639083	1.65599	0.00443131	0.0123542	0.999	1375	tags=38%, list=6%, signal=40%
PID_ERBB_NETWORK_PATHWAY	15	0.753184	1.65559	0.00923077	0.0124105	0.999	4062	tags=73%, list=17%, signal=89%
GARCIA_TARGETS_OF_FLI1_AND_DAX1_UP	57	0.58671	1.65473	0.0014245	0.0125229	0.999	5001	tags=53%, list=21%, signal=67%
KORKOLA_EMBRYONIC_CARCINOMA_VS_SEMINOMA_DN	25	0.689923	1.65425	0.0030349	0.0125948	0.999	2064	tags=32%, list=9%, signal=35%
DAVICIONI_PAX_FOXO1_SIGNATURE_IN_ARMS_DN	20	0.710342	1.65406	0.00726744	0.0126122	0.999	1136	tags=30%, list=5%, signal=32%
REACTOME_CELL_SURFACE_INTERACTIONS_AT_THE_VASCULAR_WALL	84	0.553886	1.65378	0.0027027	0.0126399	0.999	4570	tags=39%, list=20%, signal=49%
PID_ERBB1_RECEPTOR_PROXIMAL_PATHWAY	35	0.641502	1.65373	0.00152439	0.0126312	0.999	4418	tags=43%, list=19%, signal=53%
LIU_SOX4_TARGETS_UP	137	0.519932	1.65354	0.00125	0.0126415	0.999	3231	tags=34%, list=14%, signal=40%
GOZGIT_ESR1_TARGETS_UP	145	0.512937	1.65308	0	0.0127056	0.999	3307	tags=39%, list=14%, signal=46%
ZHU_CMV_24_HR_DN	90	0.546166	1.65306	0.00133156	0.0126846	0.999	2562	tags=30%, list=11%, signal=34%
STREICHER_LSM1_TARGETS_DN	19	0.714221	1.6528	0.0108359	0.0127205	0.999	739	tags=37%, list=3%, signal=38%
HOSHIDA_LIVER_CANCER_SURVIVAL_UP	73	0.561849	1.65275	0.0013369	0.0127082	0.999	4793	tags=40%, list=21%, signal=50%
DASU_IL6_SIGNALING_SCAR_DN	16	0.740776	1.65195	0.00924499	0.0127872	0.999	3456	tags=75%, list=15%, signal=88%
ZHONG_RESPONSE_TO_AZACITIDINE_AND_TSA_UP	182	0.510354	1.65033	0	0.0130916	0.999	3560	tags=37%, list=15%, signal=43%
SASAI_RESISTANCE_TO_NEOPLASTIC_TRANSFROMATION	50	0.597752	1.64938	0.00729927	0.013254	0.999	3425	tags=40%, list=15%, signal=47%
COLIN_PILOCYTIC_ASTROCYTOMA_VS_GLIOBLASTOMA_DN	28	0.662644	1.6489	0.00295421	0.0133183	0.999	4478	tags=50%, list=19%, signal=62%
HATADA_METHYLATED_IN_LUNG_CANCER_UP	386	0.474924	1.64815	0	0.0134302	0.999	4074	tags=27%, list=17%, signal=32%
LINDVALL_IMMORTALIZED_BY_TERT_UP	76	0.558266	1.64758	0	0.0135128	0.999	3843	tags=33%, list=16%, signal=39%
WEST_ADRENOCORTICAL_CARCINOMA_VS_ADENOMA_DN	24	0.680769	1.64744	0.00633914	0.0135181	0.999	2207	tags=25%, list=9%, signal=28%
HOOI_ST7_TARGETS_DN	121	0.529174	1.64704	0	0.0135557	0.999	3172	tags=33%, list=14%, signal=38%
BASAKI_YBX1_TARGETS_DN	374	0.476542	1.64698	0	0.0135474	0.999	5988	tags=45%, list=26%, signal=60%
HUTTMANN_B_CLL_POOR_SURVIVAL_UP	268	0.490068	1.64639	0	0.0136323	0.999	3448	tags=29%, list=15%, signal=34%
BIDUS_METASTASIS_DN	155	0.512889	1.64635	0	0.0136138	0.999	5869	tags=49%, list=25%, signal=65%
MIKKELSEN_NPC_HCP_WITH_H3K4ME3_AND_H3K27ME3	210	0.49679	1.64511	0	0.0138114	0.999	3740	tags=30%, list=16%, signal=35%
PID_IL12_2PATHWAY	63	0.576278	1.6443	0.00273224	0.0139512	0.999	4246	tags=33%, list=18%, signal=41%
JIANG_HYPOXIA_NORMAL	307	0.483658	1.64367	0	0.0140403	0.999	3696	tags=26%, list=16%, signal=31%
APPIERTO_RESPONSE_TO_FENRETINIDE_UP	38	0.626966	1.64266	0.0104012	0.014208	0.999	3777	tags=37%, list=16%, signal=44%
ACOSTA_PROLIFERATION_INDEPENDENT_MYC_TARGETS_DN	116	0.521666	1.64173	0.00128535	0.0143534	0.999	3161	tags=29%, list=14%, signal=34%
LIANG_SILENCED_BY_METHYLATION_2	53	0.591642	1.64085	0.0055788	0.01449	0.999	2660	tags=38%, list=11%, signal=42%
REACTOME_BETA_DEFENSINS	40	0.621356	1.64078	0.00566572	0.0144836	0.999	618	tags=3%, list=3%, signal=3%
REACTOME_REGULATION_OF_INSULIN_LIKE_GROWTH_FACTOR_IGF_ACTIVITY_BY_INSULIN_LIKE_GROWTH_FACTOR_BINDING_PROTEINS_IGFBPS	16	0.736384	1.63975	0.00789889	0.0146531	0.999	3987	tags=56%, list=17%, signal=68%
MARKEY_RB1_ACUTE_LOF_UP	214	0.493167	1.63962	0	0.0146516	0.999	3431	tags=30%, list=15%, signal=35%
HAHTOLA_CTCL_PATHOGENESIS	16	0.747603	1.63958	0.00476191	0.0146317	0.999	2224	tags=25%, list=10%, signal=28%
KEGG_REGULATION_OF_ACTIN_CYTOSKELETON	212	0.491344	1.63873	0	0.0147599	0.999	3575	tags=28%, list=15%, signal=33%
AMIT_DELAYED_EARLY_GENES	18	0.733075	1.63869	0.00980392	0.0147499	0.999	2355	tags=50%, list=10%, signal=56%
DUNNE_TARGETS_OF_AML1_MTG8_FUSION_DN	19	0.723647	1.63858	0.00618238	0.0147531	0.999	3470	tags=58%, list=15%, signal=68%
MCMURRAY_TP53_HRAS_COOPERATION_RESPONSE_UP	26	0.668848	1.63599	0.00911854	0.0152999	1	684	tags=23%, list=3%, signal=24%
RAY_TUMORIGENESIS_BY_ERBB2_CDC25A_DN	158	0.505688	1.63442	0	0.0155999	1	4065	tags=32%, list=17%, signal=38%
MARTORIATI_MDM4_TARGETS_FETAL_LIVER_UP	226	0.491352	1.63421	0	0.0156133	1	2011	tags=23%, list=9%, signal=24%
PAPASPYRIDONOS_UNSTABLE_ATEROSCLEROTIC_PLAQUE_DN	43	0.613299	1.63386	0	0.0156481	1	3170	tags=42%, list=14%, signal=48%
BOYLAN_MULTIPLE_MYELOMA_D_DN	78	0.549419	1.63268	0.00269179	0.0158954	1	4893	tags=42%, list=21%, signal=53%
GARGALOVIC_RESPONSE_TO_OXIDIZED_PHOSPHOLIPIDS_GREEN_UP	23	0.679032	1.62981	0.00755287	0.0164543	1	3029	tags=52%, list=13%, signal=60%
MARTORIATI_MDM4_TARGETS_NEUROEPITHELIUM_UP	175	0.50056	1.62969	0	0.0164597	1	2704	tags=27%, list=12%, signal=31%
BLUM_RESPONSE_TO_SALIRASIB_UP	244	0.486194	1.62949	0	0.0164947	1	4067	tags=28%, list=17%, signal=33%
LIU_VAV3_PROSTATE_CARCINOGENESIS_DN	17	0.717176	1.62859	0.0138249	0.0166784	1	4048	tags=47%, list=17%, signal=57%
REACTOME_GAP_JUNCTION_TRAFFICKING	27	0.658976	1.62774	0.00308166	0.01686	1	5031	tags=52%, list=22%, signal=66%
BRUECKNER_TARGETS_OF_MIRLET7A3_UP	109	0.520139	1.62745	0.00131752	0.0168859	1	3462	tags=31%, list=15%, signal=36%
FULCHER_INFLAMMATORY_RESPONSE_LECTIN_VS_LPS_DN	451	0.463242	1.62711	0	0.0169037	1	4142	tags=31%, list=18%, signal=37%
SENGUPTA_EBNA1_ANTICORRELATED	163	0.501411	1.62703	0	0.0168889	1	4852	tags=34%, list=21%, signal=43%
HERNANDEZ_MITOTIC_ARREST_BY_DOCETAXEL_1_UP	35	0.626213	1.6266	0.0101597	0.0169325	1	1727	tags=37%, list=7%, signal=40%
WOOD_EBV_EBNA1_TARGETS_DN	47	0.605072	1.62643	0.00441826	0.0169306	1	3299	tags=34%, list=14%, signal=40%
WU_SILENCED_BY_METHYLATION_IN_BLADDER_CANCER	55	0.579886	1.62623	0.00428571	0.0169499	1	5139	tags=47%, list=22%, signal=60%
LIM_MAMMARY_LUMINAL_MATURE_UP	116	0.525907	1.62612	0	0.016948	1	5619	tags=51%, list=24%, signal=67%
LIU_TOPBP1_TARGETS	16	0.731401	1.62522	0.00634921	0.0171542	1	2953	tags=44%, list=13%, signal=50%
BIOCARTA_AMI_PATHWAY	20	0.703865	1.62478	0.00881057	0.0172215	1	1715	tags=30%, list=7%, signal=32%
LEE_AGING_NEOCORTEX_UP	88	0.532979	1.62402	0	0.0173705	1	3528	tags=25%, list=15%, signal=29%
PACHER_TARGETS_OF_IGF1_AND_IGF2_UP	35	0.629303	1.62342	0.00443131	0.0174967	1	1107	tags=26%, list=5%, signal=27%
CHANDRAN_METASTASIS_TOP50_DN	45	0.5914	1.62302	0.00147493	0.0175596	1	3010	tags=29%, list=13%, signal=33%
GRADE_COLON_AND_RECTAL_CANCER_DN	99	0.532663	1.62238	0	0.0176914	1	3238	tags=28%, list=14%, signal=33%
OUELLET_CULTURED_OVARIAN_CANCER_INVASIVE_VS_LMP_DN	33	0.643943	1.62216	0.00902256	0.0177173	1	3562	tags=39%, list=15%, signal=46%
KEGG_ENDOCYTOSIS	181	0.499471	1.62208	0	0.017708	1	5033	tags=38%, list=22%, signal=48%
REACTOME_CHONDROITIN_SULFATE_BIOSYNTHESIS	19	0.712438	1.62179	0.0124805	0.0177576	1	5287	tags=68%, list=23%, signal=88%
SMITH_TERT_TARGETS_DN	87	0.542609	1.62174	0	0.0177482	1	5143	tags=47%, list=22%, signal=60%
REACTOME_PI3K_EVENTS_IN_ERBB4_SIGNALING	36	0.627546	1.62147	0.00147493	0.0177898	1	588	tags=14%, list=3%, signal=14%
COATES_MACROPHAGE_M1_VS_M2_DN	76	0.55048	1.62111	0.00273224	0.0178407	1	3138	tags=30%, list=13%, signal=35%
ROSS_ACUTE_MYELOID_LEUKEMIA_CBF	82	0.546047	1.62075	0	0.0179087	1	5830	tags=45%, list=25%, signal=60%
YANG_BREAST_CANCER_ESR1_UP	36	0.639043	1.62061	0.00578035	0.0179165	1	5024	tags=56%, list=22%, signal=71%
KIM_LRRC3B_TARGETS	30	0.656772	1.61936	0.00302572	0.0182103	1	2390	tags=30%, list=10%, signal=33%
CASORELLI_APL_SECONDARY_VS_DE_NOVO_UP	37	0.629328	1.61916	0.00435414	0.0182397	1	3829	tags=41%, list=16%, signal=48%
WALLACE_PROSTATE_CANCER_RACE_UP	285	0.477543	1.61915	0	0.0182124	1	4480	tags=35%, list=19%, signal=43%
SCHAEFFER_PROSTATE_DEVELOPMENT_48HR_DN	425	0.465206	1.61902	0	0.0182071	1	4981	tags=38%, list=21%, signal=47%
BROWNE_HCMV_INFECTION_48HR_DN	499	0.462129	1.61877	0	0.0182474	1	4294	tags=31%, list=18%, signal=37%
REACTOME_PLATELET_ACTIVATION_SIGNALING_AND_AGGREGATION	198	0.489134	1.61735	0	0.0185605	1	5178	tags=36%, list=22%, signal=46%
PID_AJDISS_2PATHWAY	48	0.595628	1.61644	0.00726744	0.0187288	1	2912	tags=29%, list=12%, signal=33%
KEGG_VEGF_SIGNALING_PATHWAY	76	0.547652	1.61639	0.00674764	0.0187103	1	5119	tags=38%, list=22%, signal=49%
MIKKELSEN_MCV6_LCP_WITH_H3K4ME3	159	0.507813	1.61592	0	0.0187811	1	4894	tags=36%, list=21%, signal=45%
ACEVEDO_FGFR1_TARGETS_IN_PROSTATE_CANCER_MODEL_UP	286	0.478118	1.61589	0	0.0187594	1	3316	tags=37%, list=14%, signal=43%
KEGG_PATHWAYS_IN_CANCER	325	0.471114	1.61438	0	0.0190984	1	2999	tags=26%, list=13%, signal=29%
LIANG_SILENCED_BY_METHYLATION_UP	32	0.634525	1.6141	0.00294985	0.0191387	1	2983	tags=53%, list=13%, signal=61%
ROSS_AML_WITH_CBFB_MYH11_FUSION	51	0.583509	1.61377	0.00143266	0.0192003	1	2983	tags=27%, list=13%, signal=31%
ROY_WOUND_BLOOD_VESSEL_UP	50	0.590764	1.61325	0.00136612	0.0192883	1	2376	tags=38%, list=10%, signal=42%
REACTOME_NCAM1_INTERACTIONS	39	0.61095	1.61153	0.00896861	0.0196667	1	5583	tags=54%, list=24%, signal=71%
HALMOS_CEBPA_TARGETS_DN	45	0.593058	1.61112	0.00437318	0.0197289	1	3709	tags=44%, list=16%, signal=53%
CEBALLOS_TARGETS_OF_TP53_AND_MYC_DN	37	0.613693	1.61102	0.00286123	0.0197246	1	1829	tags=30%, list=8%, signal=32%
REACTOME_ADHERENS_JUNCTIONS_INTERACTIONS	27	0.648003	1.61061	0.00789889	0.0197881	1	2163	tags=37%, list=9%, signal=41%
LEIN_PONS_MARKERS	88	0.540993	1.60992	0.0013369	0.0199471	1	2936	tags=32%, list=13%, signal=36%
GAZDA_DIAMOND_BLACKFAN_ANEMIA_PROGENITOR_UP	39	0.613882	1.60955	0.00442478	0.0199886	1	4105	tags=33%, list=18%, signal=40%
GENTILE_UV_LOW_DOSE_DN	66	0.561247	1.60951	0.00134589	0.019964	1	3817	tags=39%, list=16%, signal=47%
DOANE_BREAST_CANCER_ESR1_UP	112	0.515968	1.60951	0.00379747	0.0199365	1	3437	tags=35%, list=15%, signal=41%
WATTEL_AUTONOMOUS_THYROID_ADENOMA_DN	54	0.574709	1.60946	0.00574713	0.0199243	1	3340	tags=35%, list=14%, signal=41%
GUTIERREZ_CHRONIC_LYMPHOCYTIC_LEUKEMIA_DN	55	0.571691	1.60878	0.00558659	0.0200967	1	4527	tags=42%, list=19%, signal=52%
GARGALOVIC_RESPONSE_TO_OXIDIZED_PHOSPHOLIPIDS_BLUE_UP	129	0.507338	1.60834	0.00128041	0.020202	1	3311	tags=28%, list=14%, signal=32%
MULLIGHAN_MLL_SIGNATURE_2_DN	277	0.471925	1.60811	0.00114155	0.0202367	1	4584	tags=32%, list=20%, signal=39%
FARMER_BREAST_CANCER_CLUSTER_4	19	0.696389	1.60753	0.0125786	0.0203562	1	1963	tags=37%, list=8%, signal=40%
MULLIGHAN_MLL_SIGNATURE_1_DN	238	0.477775	1.60746	0	0.0203405	1	3906	tags=28%, list=17%, signal=33%
WORSCHECH_TUMOR_EVASION_AND_TOLEROGENICITY_UP	30	0.63625	1.60741	0.0118168	0.0203232	1	2660	tags=27%, list=11%, signal=30%
IVANOVA_HEMATOPOIESIS_STEM_CELL	247	0.478065	1.6066	0	0.0205014	1	5312	tags=38%, list=23%, signal=49%
REACTOME_DEGRADATION_OF_THE_EXTRACELLULAR_MATRIX	29	0.640285	1.60657	0.00913242	0.020481	1	2785	tags=34%, list=12%, signal=39%
ICHIBA_GRAFT_VERSUS_HOST_DISEASE_D7_UP	107	0.516745	1.60563	0.00256739	0.020702	1	3711	tags=25%, list=16%, signal=30%
VALK_AML_CLUSTER_8	26	0.667896	1.6054	0.00294551	0.0207175	1	3180	tags=38%, list=14%, signal=44%
KEGG_TIGHT_JUNCTION	132	0.51052	1.60522	0	0.0207346	1	6146	tags=46%, list=26%, signal=62%
SA_CASPASE_CASCADE	19	0.697166	1.60419	0.0124805	0.020977	1	354	tags=11%, list=2%, signal=11%
SAFFORD_T_LYMPHOCYTE_ANERGY	86	0.528019	1.60408	0.0026455	0.0209696	1	4737	tags=45%, list=20%, signal=57%
KANG_FLUOROURACIL_RESISTANCE_UP	22	0.671448	1.60399	0.0137195	0.0209667	1	2644	tags=36%, list=11%, signal=41%
MEISSNER_BRAIN_HCP_WITH_H3K27ME3	267	0.478844	1.60321	0	0.0211401	1	5412	tags=33%, list=23%, signal=42%
REACTOME_LIPID_DIGESTION_MOBILIZATION_AND_TRANSPORT	45	0.599452	1.60271	0.00441176	0.0212506	1	2920	tags=29%, list=12%, signal=33%
JISON_SICKLE_CELL_DISEASE_UP	180	0.491285	1.60107	0.00120627	0.0216832	1	3092	tags=26%, list=13%, signal=30%
TSENG_ADIPOGENIC_POTENTIAL_DN	46	0.590555	1.60068	0.0056899	0.021776	1	2043	tags=28%, list=9%, signal=31%
KEGG_JAK_STAT_SIGNALING_PATHWAY	155	0.494549	1.60065	0.00248139	0.0217571	1	5001	tags=30%, list=21%, signal=38%
PID_ERBB4_PATHWAY	38	0.616163	1.60035	0.00580551	0.0218034	1	4418	tags=47%, list=19%, signal=58%
SABATES_COLORECTAL_ADENOMA_DN	284	0.471921	1.59993	0	0.0219032	1	4544	tags=29%, list=19%, signal=35%
RUTELLA_RESPONSE_TO_HGF_VS_CSF2RB_AND_IL4_DN	243	0.47712	1.59987	0	0.0218857	1	3533	tags=32%, list=15%, signal=37%
NATSUME_RESPONSE_TO_INTERFERON_BETA_DN	52	0.571609	1.59969	0.00424929	0.0219096	1	920	tags=17%, list=4%, signal=18%
DEBOSSCHER_NFKB_TARGETS_REPRESSED_BY_GLUCOCORTICOIDS	24	0.661863	1.59969	0.00769231	0.0218788	1	2999	tags=29%, list=13%, signal=33%
PID_CXCR4_PATHWAY	102	0.521712	1.59868	0.00129032	0.0221566	1	4106	tags=31%, list=18%, signal=38%
HINATA_NFKB_TARGETS_KERATINOCYTE_DN	23	0.67487	1.59767	0.00649351	0.0223717	1	5849	tags=70%, list=25%, signal=93%
TAVAZOIE_METASTASIS	104	0.516935	1.59761	0.00130719	0.0223566	1	3570	tags=35%, list=15%, signal=41%
CHEN_LVAD_SUPPORT_OF_FAILING_HEART_DN	42	0.591639	1.59756	0.00862069	0.0223341	1	3456	tags=38%, list=15%, signal=45%
REACTOME_GPVI_MEDIATED_ACTIVATION_CASCADE	31	0.641494	1.59734	0.00757576	0.02236	1	4570	tags=39%, list=20%, signal=48%
JOHNSTONE_PARVB_TARGETS_2_UP	136	0.5048	1.59729	0	0.0223435	1	5612	tags=43%, list=24%, signal=56%
KEGG_ARRHYTHMOGENIC_RIGHT_VENTRICULAR_CARDIOMYOPATHY_ARVC	74	0.545484	1.59645	0.00259067	0.0225551	1	3257	tags=34%, list=14%, signal=39%
SENESE_HDAC2_TARGETS_UP	114	0.517427	1.59606	0	0.0226317	1	3352	tags=38%, list=14%, signal=44%
SATO_SILENCED_BY_METHYLATION_IN_PANCREATIC_CANCER_2	49	0.578946	1.59597	0.00577201	0.0226221	1	4120	tags=43%, list=18%, signal=52%
LIAN_LIPA_TARGETS_6M	73	0.542965	1.59593	0.00275862	0.0225981	1	4739	tags=30%, list=20%, signal=38%
WIERENGA_STAT5A_TARGETS_GROUP1	134	0.505116	1.59404	0.00127389	0.0231501	1	3472	tags=33%, list=15%, signal=38%
CHEMNITZ_RESPONSE_TO_PROSTAGLANDIN_E2_DN	378	0.460865	1.59354	0	0.0232473	1	4730	tags=32%, list=20%, signal=39%
PID_PTP1B_PATHWAY	52	0.578322	1.59336	0.00436047	0.0232706	1	3259	tags=37%, list=14%, signal=42%
KEGG_MELANOMA	71	0.544087	1.59317	0.00550964	0.023295	1	3097	tags=31%, list=13%, signal=36%
MEISSNER_NPC_HCP_WITH_H3K4ME2	484	0.457365	1.59236	0	0.0235033	1	5336	tags=41%, list=23%, signal=52%
LUI_THYROID_CANCER_CLUSTER_2	42	0.600086	1.59232	0.0119225	0.023484	1	2809	tags=36%, list=12%, signal=41%
NIELSEN_LEIOMYOSARCOMA_CNN1_DN	20	0.690407	1.59202	0.0107858	0.0235382	1	4526	tags=65%, list=19%, signal=81%
ACEVEDO_LIVER_CANCER_WITH_H3K27ME3_UP	286	0.467838	1.59083	0	0.0238809	1	4526	tags=29%, list=19%, signal=35%
NELSON_RESPONSE_TO_ANDROGEN_UP	86	0.530772	1.59069	0.00131234	0.0238999	1	5201	tags=44%, list=22%, signal=57%
VALK_AML_CLUSTER_4	30	0.63913	1.59066	0.00768049	0.0238759	1	4890	tags=47%, list=21%, signal=59%
TURASHVILI_BREAST_LOBULAR_CARCINOMA_VS_DUCTAL_NORMAL_UP	68	0.557541	1.59065	0.00426136	0.0238461	1	2661	tags=29%, list=11%, signal=33%
COATES_MACROPHAGE_M1_VS_M2_UP	81	0.531832	1.59064	0.00670241	0.0238193	1	4601	tags=41%, list=20%, signal=51%
SESTO_RESPONSE_TO_UV_C1	72	0.542343	1.58986	0.00288184	0.0240055	1	2068	tags=18%, list=9%, signal=20%
PID_INTEGRIN_A9B1_PATHWAY	25	0.657247	1.58897	0.0124224	0.0242301	1	4197	tags=48%, list=18%, signal=58%
GOBERT_CORE_OLIGODENDROCYTE_DIFFERENTIATION	40	0.598671	1.58866	0.0101156	0.0242741	1	2889	tags=38%, list=12%, signal=43%
KYNG_ENVIRONMENTAL_STRESS_RESPONSE_UP	56	0.56475	1.58838	0.00142248	0.024338	1	4204	tags=39%, list=18%, signal=48%
SMID_BREAST_CANCER_RELAPSE_IN_BONE_UP	96	0.521211	1.58801	0.00132802	0.0244173	1	4537	tags=36%, list=19%, signal=45%
GRAHAM_CML_QUIESCENT_VS_NORMAL_QUIESCENT_DN	47	0.570974	1.5861	0.0127841	0.024953	1	2347	tags=30%, list=10%, signal=33%
TAKEDA_TARGETS_OF_NUP98_HOXA9_FUSION_10D_UP	192	0.482122	1.58558	0	0.0251069	1	3815	tags=31%, list=16%, signal=37%
LUI_THYROID_CANCER_PAX8_PPARG_UP	43	0.588224	1.58482	0.0056338	0.0253733	1	3476	tags=28%, list=15%, signal=33%
MARKEY_RB1_CHRONIC_LOF_DN	117	0.504588	1.5846	0.00258065	0.0254155	1	4107	tags=31%, list=18%, signal=37%
KOKKINAKIS_METHIONINE_DEPRIVATION_48HR_UP	128	0.503361	1.58437	0.00251572	0.0254478	1	3570	tags=40%, list=15%, signal=47%
LINDSTEDT_DENDRITIC_CELL_MATURATION_C	69	0.548745	1.58397	0.00409277	0.0255239	1	4091	tags=45%, list=18%, signal=54%
RIGGINS_TAMOXIFEN_RESISTANCE_DN	220	0.476973	1.58181	0	0.0261327	1	3415	tags=31%, list=15%, signal=36%
HOELZEL_NF1_TARGETS_DN	112	0.510672	1.57947	0.00130039	0.0267944	1	4725	tags=40%, list=20%, signal=50%
LEE_LIVER_CANCER_DENA_UP	60	0.550986	1.579	0.00863309	0.0269076	1	1160	tags=20%, list=5%, signal=21%
DACOSTA_ERCC3_ALLELE_XPCS_VS_TTD_UP	28	0.634679	1.57894	0.0210526	0.0268941	1	2609	tags=43%, list=11%, signal=48%
WANG_METASTASIS_OF_BREAST_CANCER_ESR1_DN	29	0.626375	1.57892	0.00886263	0.026861	1	4554	tags=52%, list=19%, signal=64%
KEGG_FC_GAMMA_R_MEDIATED_PHAGOCYTOSIS	96	0.520092	1.57871	0.00262467	0.0268922	1	5695	tags=39%, list=24%, signal=51%
REACTOME_CHYLOMICRON_MEDIATED_LIPID_TRANSPORT	16	0.703598	1.57765	0.0245499	0.0271821	1	5319	tags=56%, list=23%, signal=73%
SHIPP_DLBCL_VS_FOLLICULAR_LYMPHOMA_DN	44	0.585624	1.5773	0.00567376	0.0272576	1	3905	tags=39%, list=17%, signal=46%
THUM_MIR21_TARGETS_HEART_DISEASE_UP	17	0.705421	1.57716	0.0174326	0.0272634	1	3425	tags=47%, list=15%, signal=55%
BOYAULT_LIVER_CANCER_SUBCLASS_G56_DN	17	0.701418	1.57656	0.0173502	0.0274028	1	3412	tags=53%, list=15%, signal=62%
REACTOME_OTHER_SEMAPHORIN_INTERACTIONS	15	0.740982	1.57617	0.0126984	0.0275027	1	1820	tags=40%, list=8%, signal=43%
PID_PI3KCI_PATHWAY	49	0.573924	1.57602	0.0134128	0.0275148	1	5839	tags=43%, list=25%, signal=57%
ZHAN_MULTIPLE_MYELOMA_CD1_DN	44	0.586298	1.5756	0.00571429	0.0276103	1	4273	tags=45%, list=18%, signal=56%
TERAMOTO_OPN_TARGETS_CLUSTER_6	27	0.648592	1.57552	0.0141732	0.0275989	1	1595	tags=37%, list=7%, signal=40%
AMIT_EGF_RESPONSE_240_HELA	60	0.553877	1.57387	0.0014245	0.0280775	1	3253	tags=40%, list=14%, signal=46%
SU_KIDNEY	15	0.701341	1.57361	0.0175159	0.0281207	1	9	tags=7%, list=0%, signal=7%
SHIPP_DLBCL_CURED_VS_FATAL_UP	39	0.598145	1.57328	0.00744048	0.0282095	1	6633	tags=49%, list=28%, signal=68%
RUTELLA_RESPONSE_TO_CSF2RB_AND_IL4_DN	311	0.457206	1.57328	0	0.0281725	1	4944	tags=31%, list=21%, signal=38%
SENGUPTA_NASOPHARYNGEAL_CARCINOMA_DN	341	0.456444	1.57327	0	0.0281369	1	5070	tags=35%, list=22%, signal=44%
GRAHAM_NORMAL_QUIESCENT_VS_NORMAL_DIVIDING_UP	66	0.548501	1.57326	0.00282486	0.0281042	1	2629	tags=32%, list=11%, signal=36%
LU_IL4_SIGNALING	94	0.521768	1.5724	0	0.0283642	1	6195	tags=50%, list=27%, signal=68%
TURASHVILI_BREAST_LOBULAR_CARCINOMA_VS_LOBULAR_NORMAL_UP	94	0.52652	1.57125	0.00132626	0.0287208	1	4444	tags=39%, list=19%, signal=48%
MCBRYAN_PUBERTAL_BREAST_6_7WK_UP	195	0.476585	1.56958	0	0.0292431	1	3310	tags=25%, list=14%, signal=28%
REACTOME_PI3K_AKT_ACTIVATION	36	0.601553	1.56899	0.0208644	0.0294296	1	270	tags=8%, list=1%, signal=8%
BROWNE_HCMV_INFECTION_12HR_DN	100	0.514597	1.56855	0.00264201	0.0295524	1	2814	tags=38%, list=12%, signal=43%
ZHAN_MULTIPLE_MYELOMA_CD1_UP	45	0.576823	1.56838	0.015873	0.0295822	1	3030	tags=40%, list=13%, signal=46%
LAIHO_COLORECTAL_CANCER_SERRATED_UP	111	0.506152	1.56824	0.00258732	0.0295806	1	3700	tags=30%, list=16%, signal=35%
VALK_AML_CLUSTER_2	29	0.630342	1.5681	0.0173502	0.0295777	1	1822	tags=34%, list=8%, signal=37%
REACTOME_TRANSMISSION_ACROSS_CHEMICAL_SYNAPSES	184	0.481857	1.56803	0.00120773	0.029568	1	3460	tags=28%, list=15%, signal=32%
BIOCARTA_P53_PATHWAY	16	0.706581	1.56761	0.0123839	0.029663	1	124	tags=31%, list=1%, signal=31%
ZHENG_FOXP3_TARGETS_UP	26	0.644175	1.56712	0.0134328	0.0298128	1	2118	tags=35%, list=9%, signal=38%
CHYLA_CBFA2T3_TARGETS_UP	382	0.454672	1.56678	0	0.0298893	1	5054	tags=35%, list=22%, signal=44%
KEGG_DRUG_METABOLISM_CYTOCHROME_P450	72	0.54019	1.56626	0.00134048	0.0300601	1	5121	tags=29%, list=22%, signal=37%
KYNG_NORMAL_AGING_UP	19	0.683872	1.56558	0.01875	0.0302939	1	4099	tags=53%, list=18%, signal=64%
VALK_AML_CLUSTER_1	27	0.63063	1.56532	0.0169492	0.0303413	1	3654	tags=52%, list=16%, signal=61%
QI_HYPOXIA_TARGETS_OF_HIF1A_AND_FOXA2	37	0.59286	1.56531	0.0151286	0.0303092	1	5282	tags=51%, list=23%, signal=66%
ROPERO_HDAC2_TARGETS	108	0.504064	1.56517	0.00391134	0.030308	1	4957	tags=33%, list=21%, signal=42%
KEGG_ADHERENS_JUNCTION	73	0.537815	1.56512	0.00678426	0.030284	1	5811	tags=41%, list=25%, signal=55%
RICKMAN_HEAD_AND_NECK_CANCER_F	54	0.561699	1.56497	0.0027933	0.0303004	1	2921	tags=33%, list=13%, signal=38%
LEONARD_HYPOXIA	47	0.581501	1.56477	0.0184659	0.0303246	1	3456	tags=43%, list=15%, signal=50%
LEE_LIVER_CANCER_E2F1_UP	62	0.541331	1.56476	0.00945946	0.0302873	1	3151	tags=34%, list=13%, signal=39%
RICKMAN_HEAD_AND_NECK_CANCER_C	110	0.504346	1.5643	0.00131234	0.0304279	1	2559	tags=28%, list=11%, signal=31%
LA_MEN1_TARGETS	24	0.649155	1.56385	0.0109034	0.030539	1	3058	tags=42%, list=13%, signal=48%
SANCHEZ_MDM2_TARGETS	15	0.70647	1.56365	0.0237718	0.0305695	1	3766	tags=53%, list=16%, signal=64%
FONTAINE_PAPILLARY_THYROID_CARCINOMA_UP	65	0.539049	1.56334	0.00278164	0.0306705	1	4855	tags=48%, list=21%, signal=60%
SEMENZA_HIF1_TARGETS	36	0.594954	1.56297	0.0202312	0.0307647	1	4235	tags=42%, list=18%, signal=51%
BOHN_PRIMARY_IMMUNODEFICIENCY_SYNDROM_DN	40	0.588558	1.56296	0.00292826	0.0307258	1	5394	tags=63%, list=23%, signal=81%
WANG_HCP_PROSTATE_CANCER	110	0.501488	1.56291	0.00384615	0.030699	1	4225	tags=40%, list=18%, signal=49%
HANSON_HRAS_SIGNALING_VIA_NFKB	22	0.649796	1.56268	0.022082	0.0307289	1	6127	tags=64%, list=26%, signal=86%
WANG_ESOPHAGUS_CANCER_VS_NORMAL_DN	100	0.509827	1.56266	0.0013369	0.0306942	1	3972	tags=37%, list=17%, signal=44%
CHARAFE_BREAST_CANCER_LUMINAL_VS_MESENCHYMAL_UP	445	0.446634	1.56264	0	0.0306636	1	5030	tags=36%, list=22%, signal=46%
REACTOME_IL_3_5_AND_GM_CSF_SIGNALING	43	0.582858	1.5622	0.0198171	0.0307939	1	4418	tags=35%, list=19%, signal=43%
NIELSEN_LEIOMYOSARCOMA_UP	18	0.690154	1.56171	0.0213415	0.0309515	1	5541	tags=61%, list=24%, signal=80%
HE_PTEN_TARGETS_UP	16	0.706238	1.5617	0.0158983	0.0309154	1	2183	tags=50%, list=9%, signal=55%
HAN_JNK_SINGALING_UP	35	0.604716	1.56113	0.010219	0.0310594	1	3245	tags=37%, list=14%, signal=43%
DER_IFN_ALPHA_RESPONSE_UP	74	0.529989	1.55977	0.00412655	0.0315237	1	2449	tags=23%, list=10%, signal=26%
KYNG_DNA_DAMAGE_DN	195	0.471881	1.55961	0.00120773	0.0315591	1	4249	tags=32%, list=18%, signal=39%
CROONQUIST_NRAS_VS_STROMAL_STIMULATION_UP	39	0.59439	1.55938	0.00739645	0.0316076	1	3684	tags=44%, list=16%, signal=52%
GRAESSMANN_RESPONSE_TO_MC_AND_SERUM_DEPRIVATION_UP	209	0.475342	1.55932	0	0.0315878	1	5005	tags=37%, list=21%, signal=46%
SOTIRIOU_BREAST_CANCER_GRADE_1_VS_3_DN	51	0.556996	1.55922	0.00942126	0.031589	1	5548	tags=49%, list=24%, signal=64%
SCIBETTA_KDM5B_TARGETS_UP	19	0.675824	1.55906	0.02118	0.031619	1	4250	tags=53%, list=18%, signal=64%
BORLAK_LIVER_CANCER_EGF_UP	57	0.556146	1.55891	0.00705219	0.0316383	1	3161	tags=46%, list=14%, signal=53%
REACTOME_ABC_FAMILY_PROTEINS_MEDIATED_TRANSPORT	33	0.60792	1.55865	0.016035	0.0316969	1	4013	tags=39%, list=17%, signal=47%
REACTOME_ACTIVATED_POINT_MUTANTS_OF_FGFR2	16	0.706023	1.55852	0.0207668	0.0316993	1	4315	tags=44%, list=18%, signal=54%
LEE_AGING_CEREBELLUM_UP	83	0.522265	1.55785	0.00531915	0.0318784	1	3084	tags=30%, list=13%, signal=35%
KEGG_CHRONIC_MYELOID_LEUKEMIA	73	0.528388	1.5578	0.010929	0.0318585	1	1880	tags=23%, list=8%, signal=25%
ELVIDGE_HIF1A_TARGETS_DN	90	0.518264	1.55769	0.00660502	0.0318503	1	4142	tags=43%, list=18%, signal=52%
SESTO_RESPONSE_TO_UV_C4	20	0.66497	1.55761	0.0206349	0.0318421	1	874	tags=20%, list=4%, signal=21%
DAVICIONI_TARGETS_OF_PAX_FOXO1_FUSIONS_DN	68	0.532552	1.55694	0.00562588	0.0320547	1	4409	tags=34%, list=19%, signal=42%
AZARE_STAT3_TARGETS	24	0.645638	1.55676	0.0146199	0.0320902	1	337	tags=25%, list=1%, signal=25%
PID_HIF2PATHWAY	34	0.605182	1.55633	0.0174673	0.0322031	1	2355	tags=21%, list=10%, signal=23%
YAO_HOXA10_TARGETS_VIA_PROGESTERONE_DN	18	0.684966	1.55514	0.0229709	0.0325824	1	2503	tags=44%, list=11%, signal=50%
TAKEDA_TARGETS_OF_NUP98_HOXA9_FUSION_16D_UP	170	0.481141	1.55498	0	0.0326053	1	3817	tags=29%, list=16%, signal=35%
ZHANG_ANTIVIRAL_RESPONSE_TO_RIBAVIRIN_DN	51	0.563518	1.55345	0.00564972	0.033115	1	4369	tags=45%, list=19%, signal=55%
SWEET_KRAS_ONCOGENIC_SIGNATURE	89	0.51924	1.55253	0.00653595	0.0334184	1	4468	tags=34%, list=19%, signal=42%
ZEMBUTSU_SENSITIVITY_TO_MITOMYCIN	19	0.666466	1.55248	0.0244275	0.0334032	1	1903	tags=37%, list=8%, signal=40%
KANG_IMMORTALIZED_BY_TERT_UP	89	0.519476	1.55229	0.00401606	0.0334419	1	2647	tags=29%, list=11%, signal=33%
WILENSKY_RESPONSE_TO_DARAPLADIB	29	0.634433	1.5515	0.0104012	0.033712	1	3829	tags=38%, list=16%, signal=45%
QI_PLASMACYTOMA_DN	99	0.511521	1.55132	0.00397351	0.0337349	1	3118	tags=30%, list=13%, signal=35%
GAUSSMANN_MLL_AF4_FUSION_TARGETS_E_DN	22	0.664658	1.5504	0.0107034	0.0340518	1	4598	tags=41%, list=20%, signal=51%
KIM_BIPOLAR_DISORDER_OLIGODENDROCYTE_DENSITY_CORR_DN	88	0.514824	1.54951	0.00401069	0.0343476	1	3157	tags=28%, list=14%, signal=33%
VERHAAK_AML_WITH_NPM1_MUTATED_UP	183	0.472861	1.54843	0	0.0347462	1	4141	tags=35%, list=18%, signal=42%
OLSSON_E2F3_TARGETS_UP	28	0.622595	1.54781	0.00749625	0.0349599	1	4521	tags=54%, list=19%, signal=66%
REACTOME_L1CAM_INTERACTIONS	84	0.52601	1.54607	0.00675676	0.0355892	1	3810	tags=38%, list=16%, signal=45%
PID_PDGFRA_PATHWAY	22	0.646662	1.54591	0.021978	0.035621	1	3639	tags=45%, list=16%, signal=54%
SHETH_LIVER_CANCER_VS_TXNIP_LOSS_PAM3	70	0.528208	1.54591	0.00407609	0.0355781	1	2713	tags=39%, list=12%, signal=44%
PID_NOTCH_PATHWAY	59	0.541099	1.54539	0.00957592	0.0357438	1	1800	tags=20%, list=8%, signal=22%
MOREAUX_B_LYMPHOCYTE_MATURATION_BY_TACI_UP	89	0.511383	1.54465	0.00813008	0.0360078	1	6557	tags=47%, list=28%, signal=65%
GALLUZZI_PERMEABILIZE_MITOCHONDRIA	43	0.574444	1.5446	0.00853485	0.0359937	1	415	tags=16%, list=2%, signal=17%
LEE_DOUBLE_POLAR_THYMOCYTE	26	0.634746	1.54409	0.0245023	0.0361547	1	1612	tags=27%, list=7%, signal=29%
WANG_RESPONSE_TO_GSK3_INHIBITOR_SB216763_UP	382	0.448686	1.54246	0	0.0367923	1	5184	tags=36%, list=22%, signal=45%
MILI_PSEUDOPODIA_CHEMOTAXIS_DN	456	0.443024	1.54207	0	0.0369118	1	3181	tags=23%, list=14%, signal=26%
MEISSNER_NPC_HCP_WITH_H3K4ME2_AND_H3K27ME3	348	0.447919	1.54163	0	0.0370497	1	5808	tags=37%, list=25%, signal=48%
MAINA_VHL_TARGETS_DN	18	0.684677	1.54103	0.0279146	0.0372264	1	3117	tags=44%, list=13%, signal=51%
NAKAYAMA_SOFT_TISSUE_TUMORS_PCA2_DN	79	0.52451	1.54103	0.00659631	0.0371821	1	4718	tags=42%, list=20%, signal=52%
RADMACHER_AML_PROGNOSIS	78	0.520981	1.54044	0.00137174	0.0373755	1	3111	tags=29%, list=13%, signal=34%
DORN_ADENOVIRUS_INFECTION_24HR_DN	43	0.575873	1.54037	0.0117994	0.0373672	1	2158	tags=37%, list=9%, signal=41%
PID_THROMBIN_PAR1_PATHWAY	43	0.569482	1.5401	0.00734214	0.0374164	1	5522	tags=44%, list=24%, signal=58%
COULOUARN_TEMPORAL_TGFB1_SIGNATURE_UP	109	0.504933	1.53973	0.00518807	0.0375376	1	5575	tags=46%, list=24%, signal=60%
NAKAYAMA_FGF2_TARGETS	29	0.612052	1.53931	0.0123267	0.0376758	1	934	tags=21%, list=4%, signal=22%
BERENJENO_ROCK_SIGNALING_NOT_VIA_RHOA_UP	29	0.608537	1.53828	0.0213415	0.0381234	1	6507	tags=48%, list=28%, signal=67%
ABBUD_LIF_SIGNALING_1_UP	46	0.557539	1.53822	0.0162482	0.0381082	1	5796	tags=48%, list=25%, signal=63%
BOSCO_ALLERGEN_INDUCED_TH2_ASSOCIATED_MODULE	151	0.481413	1.53813	0.00503778	0.0381078	1	4534	tags=38%, list=19%, signal=47%
REACTOME_NEUROTRANSMITTER_RELEASE_CYCLE	34	0.594976	1.53748	0.01849	0.0383317	1	3367	tags=26%, list=14%, signal=31%
REACTOME_BIOLOGICAL_OXIDATIONS	137	0.489071	1.53746	0	0.0382903	1	5121	tags=31%, list=22%, signal=40%
EBAUER_TARGETS_OF_PAX3_FOXO1_FUSION_DN	48	0.561578	1.53702	0.0139082	0.0384296	1	5400	tags=48%, list=23%, signal=62%
KEGG_ABC_TRANSPORTERS	44	0.577185	1.53611	0.0231884	0.0387818	1	4258	tags=36%, list=18%, signal=44%
ROSS_AML_WITH_PML_RARA_FUSION	76	0.522345	1.53532	0.00393701	0.0390394	1	6365	tags=54%, list=27%, signal=74%
NABA_PROTEOGLYCANS	35	0.597082	1.53491	0.0175695	0.0391601	1	4630	tags=49%, list=20%, signal=60%
LE_EGR2_TARGETS_DN	107	0.499897	1.53365	0.00132626	0.0396441	1	4015	tags=33%, list=17%, signal=39%
NAKAYAMA_FRA2_TARGETS	42	0.563524	1.53317	0.0131387	0.0398226	1	908	tags=24%, list=4%, signal=25%
LEE_LIVER_CANCER_MYC_TGFA_UP	61	0.530393	1.53316	0.00701262	0.0397798	1	2575	tags=28%, list=11%, signal=31%
REACTOME_GAB1_SIGNALOSOME	36	0.587669	1.53266	0.0143266	0.0399359	1	3097	tags=19%, list=13%, signal=22%
REACTOME_AMINE_COMPOUND_SLC_TRANSPORTERS	27	0.632481	1.53259	0.0226929	0.039926	1	4611	tags=33%, list=20%, signal=41%
HELLER_SILENCED_BY_METHYLATION_UP	280	0.45257	1.53231	0.00112994	0.0400167	1	3115	tags=32%, list=13%, signal=36%
ZHAN_LATE_DIFFERENTIATION_GENES_UP	33	0.60006	1.53211	0.0165663	0.0400374	1	2746	tags=36%, list=12%, signal=41%
GRUETZMANN_PANCREATIC_CANCER_UP	355	0.443734	1.53167	0	0.0401983	1	2944	tags=27%, list=13%, signal=30%
PID_IL6_7_PATHWAY	47	0.557105	1.5312	0.0140845	0.0403321	1	4085	tags=43%, list=17%, signal=51%
PID_ER_NONGENOMIC_PATHWAY	41	0.581932	1.531	0.00430416	0.0403634	1	3760	tags=37%, list=16%, signal=44%
PASQUALUCCI_LYMPHOMA_BY_GC_STAGE_UP	280	0.449257	1.53061	0	0.0404967	1	4265	tags=30%, list=18%, signal=37%
PID_ATF2_PATHWAY	59	0.544359	1.53003	0.0125174	0.0406964	1	3245	tags=42%, list=14%, signal=49%
MULLIGHAN_NPM1_MUTATED_SIGNATURE_1_DN	125	0.486467	1.52886	0.00267738	0.0411843	1	4445	tags=30%, list=19%, signal=36%
BAELDE_DIABETIC_NEPHROPATHY_UP	86	0.507522	1.52851	0.00675676	0.0412907	1	5447	tags=41%, list=23%, signal=53%
YAN_ESCAPE_FROM_ANOIKIS	24	0.632448	1.52845	0.0179641	0.0412696	1	5001	tags=50%, list=21%, signal=64%
BAKKER_FOXO3_TARGETS_UP	61	0.536116	1.52818	0.0141044	0.0413502	1	5475	tags=52%, list=23%, signal=68%
WANG_CISPLATIN_RESPONSE_AND_XPC_DN	226	0.46224	1.52731	0	0.0416928	1	3754	tags=25%, list=16%, signal=30%
POMEROY_MEDULLOBLASTOMA_PROGNOSIS_UP	47	0.56482	1.52628	0.0160116	0.0420687	1	3317	tags=32%, list=14%, signal=37%
SHETH_LIVER_CANCER_VS_TXNIP_LOSS_PAM2	151	0.479501	1.5259	0	0.0422037	1	2908	tags=34%, list=12%, signal=39%
PID_NECTIN_PATHWAY	30	0.611822	1.5256	0.0120664	0.0422745	1	3708	tags=37%, list=16%, signal=44%
HAN_JNK_SINGALING_DN	39	0.578197	1.52558	0.0260116	0.0422321	1	4289	tags=41%, list=18%, signal=50%
CLIMENT_BREAST_CANCER_COPY_NUMBER_UP	23	0.626924	1.52483	0.0451713	0.0425443	1	3277	tags=35%, list=14%, signal=40%
PID_TGFBR_PATHWAY	55	0.541026	1.52483	0.00995733	0.0424957	1	4324	tags=33%, list=19%, signal=40%
ROZANOV_MMP14_TARGETS_DN	35	0.590388	1.52437	0.0215827	0.0426482	1	1911	tags=29%, list=8%, signal=31%
VALK_AML_CLUSTER_5	33	0.606721	1.52436	0.0057971	0.0426056	1	5194	tags=45%, list=22%, signal=58%
REACTOME_NEURONAL_SYSTEM	276	0.449748	1.52353	0	0.0429709	1	3593	tags=25%, list=15%, signal=29%
NIELSEN_SYNOVIAL_SARCOMA_DN	20	0.669772	1.5235	0.0330827	0.0429316	1	6492	tags=55%, list=28%, signal=76%
REACTOME_CELL_CELL_JUNCTION_ORGANIZATION	56	0.54647	1.52347	0.0144092	0.0428936	1	3708	tags=39%, list=16%, signal=47%
LEIN_ASTROCYTE_MARKERS	41	0.577205	1.52323	0.0208024	0.0429653	1	2937	tags=37%, list=13%, signal=42%
RODRIGUES_NTN1_AND_DCC_TARGETS	35	0.589678	1.52209	0.011994	0.0434541	1	3253	tags=43%, list=14%, signal=50%
REACTOME_CHONDROITIN_SULFATE_DERMATAN_SULFATE_METABOLISM	47	0.564293	1.52198	0.0174927	0.0434524	1	5287	tags=51%, list=23%, signal=66%
XU_CREBBP_TARGETS_DN	43	0.562889	1.52165	0.0192593	0.0435375	1	3225	tags=26%, list=14%, signal=30%
MOROSETTI_FACIOSCAPULOHUMERAL_MUSCULAR_DISTROPHY_UP	20	0.659073	1.52038	0.0222883	0.0440593	1	2674	tags=45%, list=11%, signal=51%
LE_NEURONAL_DIFFERENTIATION_UP	18	0.665323	1.52017	0.0261137	0.0440949	1	6900	tags=72%, list=30%, signal=102%
BROCKE_APOPTOSIS_REVERSED_BY_IL6	144	0.479913	1.51973	0.00627353	0.0442629	1	3253	tags=29%, list=14%, signal=34%
SANA_RESPONSE_TO_IFNG_UP	75	0.51439	1.51958	0.00672948	0.0442817	1	6213	tags=53%, list=27%, signal=72%
PID_AP1_PATHWAY	70	0.52261	1.51913	0.0111111	0.0444553	1	3571	tags=37%, list=15%, signal=44%
LIAN_NEUTROPHIL_GRANULE_CONSTITUENTS	25	0.626564	1.51886	0.0240601	0.0445445	1	5046	tags=40%, list=22%, signal=51%
KARLSSON_TGFB1_TARGETS_DN	206	0.458694	1.51785	0	0.0449489	1	4697	tags=38%, list=20%, signal=48%
SA_MMP_CYTOKINE_CONNECTION	15	0.701983	1.5168	0.0294574	0.0453724	1	1894	tags=33%, list=8%, signal=36%
INGRAM_SHH_TARGETS_UP	126	0.481311	1.51678	0.0025413	0.0453286	1	5314	tags=44%, list=23%, signal=57%
FALVELLA_SMOKERS_WITH_LUNG_CANCER	79	0.518314	1.51617	0.00827586	0.0455454	1	3867	tags=29%, list=17%, signal=35%
WEBER_METHYLATED_ICP_IN_FIBROBLAST	22	0.644838	1.51593	0.0252765	0.0456225	1	783	tags=14%, list=3%, signal=14%
DAVICIONI_RHABDOMYOSARCOMA_PAX_FOXO1_FUSION_UP	64	0.528772	1.51449	0.00808625	0.0462397	1	3346	tags=34%, list=14%, signal=40%
IVANOVA_HEMATOPOIESIS_STEM_CELL_LONG_TERM	300	0.443742	1.51437	0	0.0462563	1	4582	tags=30%, list=20%, signal=37%
REACTOME_INTERFERON_GAMMA_SIGNALING	60	0.536691	1.51409	0.0195531	0.0463321	1	4369	tags=33%, list=19%, signal=41%
MEISSNER_NPC_HCP_WITH_H3K27ME3	79	0.516253	1.51405	0.00265604	0.0462934	1	6161	tags=42%, list=26%, signal=57%
KEGG_CALCIUM_SIGNALING_PATHWAY	177	0.466548	1.51367	0.00121359	0.0464101	1	4247	tags=29%, list=18%, signal=35%
REACTOME_G_ALPHA_Q_SIGNALLING_EVENTS	180	0.464383	1.51352	0.00606061	0.0464378	1	3789	tags=24%, list=16%, signal=28%
HALMOS_CEBPA_TARGETS_UP	52	0.540008	1.51271	0.0188406	0.046756	1	5307	tags=48%, list=23%, signal=62%
BIOCARTA_IL10_PATHWAY	17	0.683245	1.51257	0.0288	0.0467763	1	1610	tags=29%, list=7%, signal=32%
POMEROY_MEDULLOBLASTOMA_DESMOPLASIC_VS_CLASSIC_DN	59	0.526391	1.51246	0.0111266	0.0467792	1	3009	tags=29%, list=13%, signal=33%
TARTE_PLASMA_CELL_VS_B_LYMPHOCYTE_DN	38	0.577407	1.51198	0.015625	0.0469559	1	3092	tags=32%, list=13%, signal=36%
SATO_SILENCED_EPIGENETICALLY_IN_PANCREATIC_CANCER	49	0.551652	1.51193	0.0167364	0.0469272	1	3708	tags=43%, list=16%, signal=51%
AKL_HTLV1_INFECTION_DN	67	0.522695	1.51126	0.0137174	0.0471681	1	3245	tags=28%, list=14%, signal=33%
REACTOME_IL_RECEPTOR_SHC_SIGNALING	27	0.61138	1.51114	0.0181543	0.0471624	1	4418	tags=41%, list=19%, signal=50%
TRACEY_RESISTANCE_TO_IFNA2_DN	31	0.595052	1.5109	0.0269865	0.0472179	1	2642	tags=39%, list=11%, signal=44%
KEGG_ASTHMA	30	0.603608	1.51059	0.024531	0.0473297	1	7783	tags=37%, list=33%, signal=55%
DELYS_THYROID_CANCER_DN	231	0.451942	1.51039	0	0.0473791	1	5214	tags=37%, list=22%, signal=47%
COLIN_PILOCYTIC_ASTROCYTOMA_VS_GLIOBLASTOMA_UP	35	0.583122	1.51002	0.0178042	0.0475217	1	3005	tags=40%, list=13%, signal=46%
PID_FAS_PATHWAY	38	0.573353	1.50994	0.0395137	0.0475202	1	4418	tags=37%, list=19%, signal=45%
PID_NFAT_TFPATHWAY	47	0.549093	1.50963	0.0155367	0.0476384	1	3347	tags=34%, list=14%, signal=40%
MIKKELSEN_ES_LCP_WITH_H3K4ME3	137	0.474507	1.50958	0.00489596	0.0476002	1	4877	tags=31%, list=21%, signal=39%
MOREAUX_MULTIPLE_MYELOMA_BY_TACI_UP	407	0.432552	1.50883	0	0.0479171	1	3574	tags=27%, list=15%, signal=31%
FERREIRA_EWINGS_SARCOMA_UNSTABLE_VS_STABLE_DN	97	0.497695	1.50866	0.00546448	0.0479476	1	6664	tags=51%, list=29%, signal=70%
KEGG_HEMATOPOIETIC_CELL_LINEAGE	87	0.504827	1.5082	0.00772201	0.0481251	1	3476	tags=26%, list=15%, signal=31%
LANDIS_ERBB2_BREAST_TUMORS_65_DN	36	0.575139	1.50764	0.0177778	0.0483273	1	928	tags=17%, list=4%, signal=17%
GARGALOVIC_RESPONSE_TO_OXIDIZED_PHOSPHOLIPIDS_BLACK_UP	35	0.5831	1.50757	0.0132159	0.0483157	1	3767	tags=34%, list=16%, signal=41%
ROVERSI_GLIOMA_LOH_REGIONS	44	0.56221	1.50737	0.0162003	0.048374	1	3346	tags=34%, list=14%, signal=40%
MATTHEWS_SKIN_CARCINOGENESIS_VIA_JUN	17	0.675799	1.50653	0.0325077	0.0487243	1	5081	tags=53%, list=22%, signal=68%
NIKOLSKY_BREAST_CANCER_20Q11_AMPLICON	31	0.596265	1.50639	0.0321637	0.0487477	1	5279	tags=42%, list=23%, signal=54%
REACTOME_NEPHRIN_INTERACTIONS	19	0.664423	1.50632	0.0242326	0.0487325	1	4678	tags=53%, list=20%, signal=66%
ALCALAY_AML_BY_NPM1_LOCALIZATION_UP	137	0.471317	1.50578	0.00253807	0.0489608	1	2655	tags=28%, list=11%, signal=32%
DAIRKEE_TERT_TARGETS_DN	123	0.479366	1.50501	0.00613497	0.0492695	1	2658	tags=23%, list=11%, signal=26%
MATZUK_SPERMATOGONIA	24	0.622124	1.50492	0.0345369	0.0492696	1	1127	tags=21%, list=5%, signal=22%
AMIT_EGF_RESPONSE_40_HELA	42	0.56342	1.50467	0.023088	0.0493578	1	3253	tags=31%, list=14%, signal=36%
MCBRYAN_PUBERTAL_TGFB1_TARGETS_DN	62	0.51737	1.50312	0.0123288	0.0501293	1	5139	tags=44%, list=22%, signal=56%
WANG_LSD1_TARGETS_DN	39	0.575354	1.50299	0.024531	0.0501512	1	3178	tags=38%, list=14%, signal=44%
OKUMURA_INFLAMMATORY_RESPONSE_LPS	182	0.458124	1.50187	0.001221	0.0506508	1	3613	tags=34%, list=15%, signal=40%
STOSSI_RESPONSE_TO_ESTRADIOL	50	0.547039	1.50178	0.0169252	0.0506439	1	4460	tags=40%, list=19%, signal=49%
ACEVEDO_FGFR1_TARGETS_IN_PROSTATE_CANCER_MODEL_DN	306	0.439845	1.50152	0	0.0507247	1	4939	tags=34%, list=21%, signal=43%
PID_NCADHERIN_PATHWAY	33	0.58212	1.50139	0.0287009	0.0507435	1	3649	tags=30%, list=16%, signal=36%
CASTELLANO_NRAS_TARGETS_UP	68	0.523927	1.50066	0.00911458	0.0510685	1	5619	tags=41%, list=24%, signal=54%
SEKI_INFLAMMATORY_RESPONSE_LPS_DN	22	0.634359	1.5	0.0328125	0.0513267	1	4872	tags=50%, list=21%, signal=63%
NIELSEN_SCHWANNOMA_DN	17	0.691669	1.49989	0.0430622	0.0513337	1	2924	tags=53%, list=13%, signal=60%
NIELSEN_GIST_VS_SYNOVIAL_SARCOMA_UP	19	0.645573	1.49971	0.0312012	0.0513741	1	4131	tags=47%, list=18%, signal=57%
GUENTHER_GROWTH_SPHERICAL_VS_ADHERENT_UP	21	0.638532	1.49931	0.0257576	0.0515518	1	3061	tags=43%, list=13%, signal=49%
CHEOK_RESPONSE_TO_HD_MTX_UP	21	0.636321	1.49898	0.0284858	0.0516656	1	2178	tags=29%, list=9%, signal=31%
LIAN_LIPA_TARGETS_3M	58	0.529325	1.4988	0.0140647	0.0516933	1	4739	tags=29%, list=20%, signal=37%
KEGG_COMPLEMENT_AND_COAGULATION_CASCADES	69	0.517139	1.49843	0.0137741	0.05182	1	5375	tags=36%, list=23%, signal=47%
PARENT_MTOR_SIGNALING_DN	45	0.558377	1.49833	0.0160819	0.0518219	1	2904	tags=38%, list=12%, signal=43%
NING_CHRONIC_OBSTRUCTIVE_PULMONARY_DISEASE_UP	154	0.466448	1.49782	0.00123153	0.0520346	1	3476	tags=25%, list=15%, signal=30%
PIONTEK_PKD1_TARGETS_UP	37	0.566571	1.49765	0.0311573	0.0520794	1	1449	tags=24%, list=6%, signal=26%
DOANE_RESPONSE_TO_ANDROGEN_UP	183	0.45577	1.4976	0.00120482	0.0520467	1	3132	tags=27%, list=13%, signal=31%
LEIN_CEREBELLUM_MARKERS	85	0.502772	1.49691	0.011811	0.0523962	1	3737	tags=38%, list=16%, signal=45%
BIOCARTA_IL22BP_PATHWAY	16	0.663573	1.49687	0.0417311	0.0523686	1	7399	tags=69%, list=32%, signal=101%
KEGG_TOLL_LIKE_RECEPTOR_SIGNALING_PATHWAY	102	0.490435	1.49641	0.0038961	0.0525591	1	4418	tags=29%, list=19%, signal=36%
DOANE_BREAST_CANCER_CLASSES_UP	71	0.518743	1.4958	0.0149457	0.0528338	1	4658	tags=44%, list=20%, signal=54%
REACTOME_RESPONSE_TO_ELEVATED_PLATELET_CYTOSOLIC_CA2_	81	0.510251	1.49573	0.00547945	0.0528225	1	5541	tags=44%, list=24%, signal=58%
PID_INSULIN_PATHWAY	45	0.555487	1.49556	0.025	0.0528464	1	3145	tags=29%, list=13%, signal=33%
BIOCARTA_TOB1_PATHWAY	19	0.654538	1.49537	0.0354938	0.0529055	1	3541	tags=32%, list=15%, signal=37%
VALK_AML_CLUSTER_15	30	0.596742	1.495	0.02526	0.0530624	1	4721	tags=57%, list=20%, signal=71%
BROWNE_HCMV_INFECTION_2HR_UP	39	0.569449	1.494	0.0316092	0.0535478	1	2999	tags=38%, list=13%, signal=44%
ALONSO_METASTASIS_DN	26	0.609729	1.49374	0.0362538	0.0536301	1	4653	tags=62%, list=20%, signal=77%
FOSTER_TOLERANT_MACROPHAGE_UP	153	0.464009	1.49352	0.0036855	0.0537056	1	3273	tags=27%, list=14%, signal=32%
WANG_TNF_TARGETS	24	0.618865	1.49285	0.0323575	0.0540164	1	5198	tags=54%, list=22%, signal=70%
GOLUB_ALL_VS_AML_DN	24	0.616758	1.49271	0.0228659	0.0540475	1	4560	tags=58%, list=20%, signal=72%
BURTON_ADIPOGENESIS_2	72	0.503935	1.49266	0.0162382	0.0540164	1	5109	tags=47%, list=22%, signal=60%
TONKS_TARGETS_OF_RUNX1_RUNX1T1_FUSION_GRANULOCYTE_UP	54	0.535702	1.49163	0.0288858	0.0545346	1	3208	tags=43%, list=14%, signal=49%
JOHANSSON_BRAIN_CANCER_EARLY_VS_LATE_DN	45	0.556949	1.49137	0.0261248	0.0546501	1	1383	tags=20%, list=6%, signal=21%
TONKS_TARGETS_OF_RUNX1_RUNX1T1_FUSION_GRANULOCYTE_DN	17	0.659596	1.49097	0.0429448	0.0548017	1	2853	tags=35%, list=12%, signal=40%
REACTOME_PI_3K_CASCADE	54	0.528563	1.49075	0.0204678	0.0548668	1	2154	tags=15%, list=9%, signal=16%
REACTOME_SMOOTH_MUSCLE_CONTRACTION	23	0.627885	1.49057	0.0245023	0.0549176	1	2531	tags=30%, list=11%, signal=34%
STEARMAN_TUMOR_FIELD_EFFECT_UP	36	0.566784	1.49021	0.0182371	0.0550607	1	4867	tags=50%, list=21%, signal=63%
MAHAJAN_RESPONSE_TO_IL1A_UP	81	0.50935	1.48993	0.0133156	0.0551468	1	3443	tags=32%, list=15%, signal=38%
BORCZUK_MALIGNANT_MESOTHELIOMA_DN	98	0.487349	1.48991	0.0104167	0.0550996	1	5746	tags=40%, list=25%, signal=53%
MORI_MATURE_B_LYMPHOCYTE_UP	90	0.491294	1.48974	0.00803213	0.0551239	1	3091	tags=29%, list=13%, signal=33%
RHEIN_ALL_GLUCOCORTICOID_THERAPY_UP	77	0.508231	1.4897	0.0160858	0.0550963	1	2999	tags=27%, list=13%, signal=31%
ACEVEDO_LIVER_TUMOR_VS_NORMAL_ADJACENT_TISSUE_DN	271	0.440871	1.48935	0	0.0552343	1	4480	tags=31%, list=19%, signal=38%
HOFMANN_MYELODYSPLASTIC_SYNDROM_RISK_UP	24	0.623357	1.48909	0.0342679	0.0553425	1	3560	tags=46%, list=15%, signal=54%
VALK_AML_CLUSTER_13	30	0.588409	1.48896	0.0348837	0.055358	1	2071	tags=23%, list=9%, signal=26%
LEE_AGING_CEREBELLUM_DN	84	0.502411	1.48876	0.0104849	0.0554166	1	4141	tags=29%, list=18%, signal=35%
DACOSTA_ERCC3_ALLELE_XPCS_VS_TTD_DN	36	0.580454	1.48859	0.0244957	0.0554415	1	3808	tags=50%, list=16%, signal=60%
YAO_TEMPORAL_RESPONSE_TO_PROGESTERONE_CLUSTER_9	76	0.505686	1.48831	0.0107239	0.0555506	1	2660	tags=25%, list=11%, signal=28%
MEISSNER_NPC_ICP_WITH_H3_UNMETHYLATED	24	0.624998	1.48764	0.0181543	0.0558803	1	3052	tags=42%, list=13%, signal=48%
KEGG_SMALL_CELL_LUNG_CANCER	84	0.503128	1.4874	0.00689655	0.0559522	1	1458	tags=27%, list=6%, signal=29%
PEDRIOLI_MIR31_TARGETS_UP	217	0.445884	1.48722	0.00119904	0.0560087	1	5027	tags=35%, list=22%, signal=44%
TRAYNOR_RETT_SYNDROM_DN	18	0.652015	1.4869	0.0385802	0.05611	1	3854	tags=50%, list=16%, signal=60%
MCGARVEY_SILENCED_BY_METHYLATION_IN_COLON_CANCER	42	0.553069	1.48653	0.0230216	0.0562551	1	6161	tags=55%, list=26%, signal=74%
DEMAGALHAES_AGING_UP	55	0.5329	1.48636	0.0157143	0.0563037	1	2091	tags=25%, list=9%, signal=28%
SCHLESINGER_METHYLATED_DE_NOVO_IN_CANCER	88	0.494519	1.48504	0.0116429	0.0569777	1	3569	tags=34%, list=15%, signal=40%
SILIGAN_BOUND_BY_EWS_FLT1_FUSION	47	0.547746	1.48484	0.0195531	0.0570447	1	4002	tags=32%, list=17%, signal=38%
HEIDENBLAD_AMPLICON_8Q24_DN	44	0.552446	1.48484	0.0294118	0.056989	1	5144	tags=48%, list=22%, signal=61%
LINDSTEDT_DENDRITIC_CELL_MATURATION_B	53	0.547625	1.48446	0.0188953	0.0571314	1	2346	tags=30%, list=10%, signal=33%
LEIN_MEDULLA_MARKERS	80	0.503288	1.48402	0.00670241	0.0573308	1	3145	tags=24%, list=13%, signal=27%
ALFANO_MYC_TARGETS	238	0.44283	1.48388	0.00118906	0.0573429	1	2841	tags=24%, list=12%, signal=27%
MCBRYAN_PUBERTAL_BREAST_4_5WK_DN	192	0.452058	1.48251	0.00461361	0.0580911	1	3456	tags=26%, list=15%, signal=30%
SU_PLACENTA	29	0.597091	1.4825	0.0284431	0.0580431	1	1780	tags=34%, list=8%, signal=37%
FIRESTEIN_PROLIFERATION	174	0.457906	1.4823	0.00124069	0.0580893	1	3134	tags=29%, list=13%, signal=34%
BOGNI_TREATMENT_RELATED_MYELOID_LEUKEMIA_DN	32	0.584926	1.48226	0.0393343	0.0580561	1	1296	tags=19%, list=6%, signal=20%
CHIANG_LIVER_CANCER_SUBCLASS_UNANNOTATED_UP	83	0.49628	1.48185	0.0119681	0.0582387	1	5087	tags=37%, list=22%, signal=48%
CHIANG_LIVER_CANCER_SUBCLASS_CTNNB1_UP	174	0.457024	1.48181	0.00483092	0.0582012	1	3383	tags=26%, list=14%, signal=31%
LEE_AGING_MUSCLE_UP	45	0.54818	1.48142	0.0165414	0.05836	1	4584	tags=38%, list=20%, signal=47%
MA_MYELOID_DIFFERENTIATION_UP	39	0.560691	1.48114	0.0332851	0.0584702	1	194	tags=8%, list=1%, signal=8%
PLASARI_NFIC_TARGETS_BASAL_UP	27	0.604884	1.48071	0.023988	0.0586652	1	5740	tags=52%, list=25%, signal=69%
KEGG_ARGININE_AND_PROLINE_METABOLISM	54	0.526033	1.48055	0.0171674	0.0587104	1	2631	tags=28%, list=11%, signal=31%
OSWALD_HEMATOPOIETIC_STEM_CELL_IN_COLLAGEN_GEL_UP	230	0.442715	1.48037	0.0023175	0.0587642	1	3570	tags=27%, list=15%, signal=32%
MARIADASON_REGULATED_BY_HISTONE_ACETYLATION_UP	82	0.498352	1.47969	0.0138889	0.0591021	1	2247	tags=23%, list=10%, signal=26%
GOTZMANN_EPITHELIAL_TO_MESENCHYMAL_TRANSITION_DN	206	0.449002	1.47941	0	0.0592151	1	3634	tags=27%, list=16%, signal=32%
XU_RESPONSE_TO_TRETINOIN_AND_NSC682994_UP	17	0.661149	1.4794	0.0368	0.0591656	1	2999	tags=47%, list=13%, signal=54%
BIOCARTA_DC_PATHWAY	22	0.627494	1.47896	0.0403101	0.059359	1	3431	tags=32%, list=15%, signal=37%
MANTOVANI_VIRAL_GPCR_SIGNALING_UP	85	0.498912	1.47868	0.0108108	0.0594682	1	3383	tags=28%, list=14%, signal=33%
VALK_AML_WITH_EVI1	23	0.618508	1.47798	0.0289634	0.0598081	1	4560	tags=35%, list=20%, signal=43%
VECCHI_GASTRIC_CANCER_EARLY_DN	355	0.431294	1.47783	0	0.0598278	1	4282	tags=31%, list=18%, signal=37%
PID_TRKR_PATHWAY	62	0.518774	1.4776	0.0190996	0.0599082	1	3754	tags=31%, list=16%, signal=36%
GRANDVAUX_IRF3_TARGETS_UP	15	0.675446	1.47742	0.0328638	0.0599727	1	5909	tags=67%, list=25%, signal=89%
MULLIGHAN_NPM1_SIGNATURE_3_DN	161	0.461266	1.477	0.00252844	0.060163	1	4445	tags=30%, list=19%, signal=37%
CHO_NR4A1_TARGETS	33	0.582905	1.47633	0.0247813	0.0604659	1	2908	tags=36%, list=12%, signal=41%
REACTOME_STRIATED_MUSCLE_CONTRACTION	27	0.598158	1.47602	0.0240601	0.0605691	1	2129	tags=26%, list=9%, signal=28%
MCBRYAN_PUBERTAL_BREAST_5_6WK_DN	135	0.461508	1.47588	0.00247219	0.0605776	1	3074	tags=20%, list=13%, signal=23%
THEILGAARD_NEUTROPHIL_AT_SKIN_WOUND_UP	77	0.503389	1.47579	0.0172414	0.0605748	1	6150	tags=45%, list=26%, signal=61%
HELLER_HDAC_TARGETS_SILENCED_BY_METHYLATION_DN	278	0.43535	1.47513	0	0.0608826	1	3253	tags=26%, list=14%, signal=30%
NOJIMA_SFRP2_TARGETS_DN	25	0.617225	1.47512	0.0312966	0.0608299	1	2080	tags=36%, list=9%, signal=39%
NIKOLSKY_BREAST_CANCER_7Q21_Q22_AMPLICON	75	0.512009	1.4743	0.0215054	0.0612658	1	3645	tags=28%, list=16%, signal=33%
TONKS_TARGETS_OF_RUNX1_RUNX1T1_FUSION_HSC_DN	185	0.45248	1.47419	0.001221	0.0612664	1	3088	tags=24%, list=13%, signal=27%
KEGG_NEUROACTIVE_LIGAND_RECEPTOR_INTERACTION	272	0.435671	1.47414	0	0.0612279	1	4499	tags=25%, list=19%, signal=30%
HOFFMANN_LARGE_TO_SMALL_PRE_BII_LYMPHOCYTE_DN	72	0.515224	1.4732	0.00545703	0.0616911	1	3457	tags=36%, list=15%, signal=42%
SPIELMAN_LYMPHOBLAST_EUROPEAN_VS_ASIAN_2FC_DN	20	0.638309	1.47291	0.0349206	0.0617972	1	3310	tags=40%, list=14%, signal=47%
PHONG_TNF_RESPONSE_VIA_P38_COMPLETE	227	0.441996	1.47258	0.00234742	0.0619334	1	3867	tags=30%, list=17%, signal=36%
ZHENG_BOUND_BY_FOXP3	487	0.421685	1.47255	0	0.061881	1	3763	tags=24%, list=16%, signal=28%
SARTIPY_NORMAL_AT_INSULIN_RESISTANCE_UP	34	0.568063	1.47243	0.0410959	0.0618945	1	5190	tags=62%, list=22%, signal=79%
WINNEPENNINCKX_MELANOMA_METASTASIS_DN	46	0.546233	1.47211	0.0197461	0.062031	1	5701	tags=46%, list=24%, signal=60%
JOSEPH_RESPONSE_TO_SODIUM_BUTYRATE_DN	64	0.515737	1.47179	0.0112202	0.0621793	1	3127	tags=30%, list=13%, signal=34%
REACTOME_CLASS_A1_RHODOPSIN_LIKE_RECEPTORS	297	0.43027	1.47178	0.00114811	0.062131	1	3417	tags=18%, list=15%, signal=20%
GAVIN_FOXP3_TARGETS_CLUSTER_T4	94	0.485377	1.47141	0.0123119	0.0622844	1	3763	tags=31%, list=16%, signal=37%
BURTON_ADIPOGENESIS_11	57	0.52174	1.47117	0.0155587	0.0623809	1	2908	tags=25%, list=12%, signal=28%
MIKKELSEN_NPC_ICP_WITH_H3K4ME3	439	0.42328	1.47101	0.00108342	0.0624224	1	3484	tags=27%, list=15%, signal=31%
REACTOME_LIGAND_GATED_ION_CHANNEL_TRANSPORT	21	0.627983	1.47088	0.0433437	0.0624423	1	5223	tags=38%, list=22%, signal=49%
REACTOME_CD28_DEPENDENT_PI3K_AKT_SIGNALING	21	0.629004	1.47049	0.0409712	0.0626483	1	3097	tags=38%, list=13%, signal=44%
PLASARI_TGFB1_SIGNALING_VIA_NFIC_10HR_DN	30	0.584765	1.47003	0.0347432	0.0628459	1	3299	tags=40%, list=14%, signal=47%
PID_SHP2_PATHWAY	58	0.52103	1.46959	0.0221914	0.0630583	1	2511	tags=26%, list=11%, signal=29%
GUILLAUMOND_KLF10_TARGETS_UP	51	0.535185	1.46908	0.0160858	0.0633179	1	3074	tags=31%, list=13%, signal=36%
HELLER_SILENCED_BY_METHYLATION_DN	104	0.478846	1.4688	0.00945946	0.0634386	1	3232	tags=31%, list=14%, signal=36%
MEISSNER_BRAIN_HCP_WITH_H3K4ME2_AND_H3K27ME3	58	0.521631	1.46864	0.0141643	0.0634807	1	2612	tags=29%, list=11%, signal=33%
MIKKELSEN_MCV6_ICP_WITH_H3K4ME3_AND_H3K27ME3	34	0.574472	1.46824	0.0215385	0.0636656	1	6290	tags=53%, list=27%, signal=72%
BIOCARTA_INTRINSIC_PATHWAY	23	0.621864	1.46807	0.0259939	0.0637116	1	2023	tags=26%, list=9%, signal=29%
KEGG_METABOLISM_OF_XENOBIOTICS_BY_CYTOCHROME_P450	70	0.504763	1.46752	0.0191257	0.0639704	1	6092	tags=36%, list=26%, signal=48%
ROSS_LEUKEMIA_WITH_MLL_FUSIONS	77	0.494794	1.46725	0.0221607	0.0640784	1	4535	tags=34%, list=19%, signal=42%
KEGG_T_CELL_RECEPTOR_SIGNALING_PATHWAY	108	0.477313	1.46696	0.0104439	0.0642122	1	3482	tags=27%, list=15%, signal=31%
REACTOME_GASTRIN_CREB_SIGNALLING_PATHWAY_VIA_PKC_AND_MAPK	201	0.443092	1.46619	0.00356295	0.0646161	1	3789	tags=23%, list=16%, signal=28%
RUTELLA_RESPONSE_TO_HGF_DN	232	0.437293	1.46586	0.002331	0.0647572	1	5619	tags=37%, list=24%, signal=48%
PID_PDGFRB_PATHWAY	129	0.465739	1.46545	0.00754717	0.0649836	1	4106	tags=28%, list=18%, signal=34%
CASORELLI_ACUTE_PROMYELOCYTIC_LEUKEMIA_UP	171	0.453829	1.46539	0.00246914	0.0649596	1	5744	tags=46%, list=25%, signal=61%
MIKKELSEN_MCV6_LCP_WITH_H3K27ME3	29	0.581998	1.46536	0.0366972	0.0649155	1	3633	tags=28%, list=16%, signal=33%
PID_VEGFR1_2_PATHWAY	69	0.499128	1.46511	0.0230041	0.0650311	1	3850	tags=32%, list=16%, signal=38%
DAVIES_MULTIPLE_MYELOMA_VS_MGUS_DN	28	0.591278	1.46477	0.0457227	0.0651645	1	3074	tags=36%, list=13%, signal=41%
REACTOME_PHASE1_FUNCTIONALIZATION_OF_COMPOUNDS	69	0.503256	1.46411	0.0291667	0.0655357	1	4802	tags=32%, list=21%, signal=40%
PID_INTEGRIN_CS_PATHWAY	26	0.606831	1.46358	0.0296736	0.0658161	1	3431	tags=50%, list=15%, signal=59%
IIZUKA_LIVER_CANCER_PROGRESSION_L0_L1_UP	17	0.657074	1.46301	0.0421217	0.0661139	1	924	tags=24%, list=4%, signal=24%
SAKAI_TUMOR_INFILTRATING_MONOCYTES_UP	27	0.588595	1.46298	0.0430769	0.066073	1	2869	tags=30%, list=12%, signal=34%
PID_NETRIN_PATHWAY	32	0.574524	1.46211	0.0345821	0.0665763	1	3277	tags=31%, list=14%, signal=36%
KOBAYASHI_RESPONSE_TO_ROMIDEPSIN	19	0.636567	1.4614	0.0379747	0.0669592	1	2999	tags=42%, list=13%, signal=48%
KAN_RESPONSE_TO_ARSENIC_TRIOXIDE	122	0.462585	1.45997	0.0102433	0.0678159	1	2999	tags=38%, list=13%, signal=43%
MADAN_DPPA4_TARGETS	45	0.543366	1.45992	0.0198473	0.0677796	1	2298	tags=22%, list=10%, signal=25%
PID_IL27_PATHWAY	26	0.595851	1.45984	0.0479042	0.0677672	1	7399	tags=54%, list=32%, signal=79%
KEGG_GLIOMA	65	0.503238	1.45977	0.0239163	0.0677369	1	2183	tags=23%, list=9%, signal=25%
MILI_PSEUDOPODIA	42	0.540896	1.4597	0.0267983	0.0677147	1	2956	tags=26%, list=13%, signal=30%
HOEBEKE_LYMPHOID_STEM_CELL_DN	86	0.483233	1.45948	0.0133333	0.0677903	1	3304	tags=27%, list=14%, signal=31%
SWEET_LUNG_CANCER_KRAS_UP	488	0.414742	1.45897	0	0.0680311	1	3711	tags=25%, list=16%, signal=30%
MACLACHLAN_BRCA1_TARGETS_UP	21	0.626062	1.45882	0.0521472	0.0680591	1	2037	tags=33%, list=9%, signal=36%
KEGG_MTOR_SIGNALING_PATHWAY	52	0.523567	1.45788	0.02526	0.0685661	1	5604	tags=42%, list=24%, signal=56%
PID_REG_GR_PATHWAY	82	0.490483	1.45712	0.0151724	0.0689666	1	3347	tags=22%, list=14%, signal=26%
LIM_MAMMARY_STEM_CELL_DN	427	0.417353	1.457	0	0.0689748	1	6641	tags=46%, list=28%, signal=63%
YAO_TEMPORAL_RESPONSE_TO_PROGESTERONE_CLUSTER_6	74	0.492311	1.45673	0.0169972	0.0690843	1	4695	tags=47%, list=20%, signal=59%
GENTILE_UV_HIGH_DOSE_UP	25	0.595002	1.45659	0.0451807	0.0691119	1	1545	tags=48%, list=7%, signal=51%
WU_ALZHEIMER_DISEASE_DN	19	0.628407	1.45593	0.0503049	0.0694675	1	1718	tags=26%, list=7%, signal=28%
DELASERNA_MYOD_TARGETS_UP	88	0.494583	1.45531	0.0209974	0.0698031	1	2896	tags=25%, list=12%, signal=28%
BIOCARTA_EDG1_PATHWAY	27	0.589834	1.4551	0.0431548	0.0698693	1	3097	tags=37%, list=13%, signal=43%
BIOCARTA_ALK_PATHWAY	37	0.558962	1.45509	0.0360231	0.069811	1	2464	tags=32%, list=11%, signal=36%
LEIN_NEURON_MARKERS	69	0.501492	1.45507	0.0210379	0.0697597	1	5486	tags=43%, list=23%, signal=57%
WATANABE_RECTAL_CANCER_RADIOTHERAPY_RESPONSIVE_DN	91	0.481638	1.45436	0.0209974	0.0701974	1	1970	tags=20%, list=8%, signal=22%
FONTAINE_PAPILLARY_THYROID_CARCINOMA_DN	76	0.486746	1.45434	0.0188425	0.0701438	1	7108	tags=51%, list=30%, signal=74%
JOHNSTONE_PARVB_TARGETS_1_DN	60	0.515445	1.45417	0.0238095	0.0701774	1	2183	tags=23%, list=9%, signal=26%
ST_DIFFERENTIATION_PATHWAY_IN_PC12_CELLS	45	0.533915	1.45391	0.0385164	0.0703023	1	4085	tags=40%, list=17%, signal=48%
BOYLAN_MULTIPLE_MYELOMA_C_DN	57	0.515271	1.4539	0.0383523	0.0702478	1	3470	tags=33%, list=15%, signal=39%
REACTOME_PEPTIDE_LIGAND_BINDING_RECEPTORS	184	0.449517	1.45337	0.00240674	0.0705217	1	3417	tags=17%, list=15%, signal=20%
OHM_METHYLATED_IN_ADULT_CANCERS	27	0.593086	1.45329	0.029985	0.0705145	1	1599	tags=30%, list=7%, signal=32%
KEGG_HISTIDINE_METABOLISM	29	0.584736	1.45296	0.0322086	0.0706748	1	4204	tags=38%, list=18%, signal=46%
VANTVEER_BREAST_CANCER_METASTASIS_UP	55	0.523054	1.45235	0.0182584	0.0710024	1	4556	tags=40%, list=19%, signal=50%
REACTOME_COSTIMULATION_BY_THE_CD28_FAMILY	62	0.507751	1.4521	0.0245232	0.0711114	1	4752	tags=34%, list=20%, signal=42%
BIOCARTA_NTHI_PATHWAY	24	0.606019	1.45199	0.0544629	0.0711184	1	3506	tags=33%, list=15%, signal=39%
CROONQUIST_NRAS_SIGNALING_UP	40	0.54648	1.45095	0.0385757	0.0717301	1	2671	tags=30%, list=11%, signal=34%
REACTOME_REGULATION_OF_SIGNALING_BY_CBL	18	0.640579	1.45088	0.0449438	0.0717182	1	4418	tags=44%, list=19%, signal=55%
HOSHIDA_LIVER_CANCER_LATE_RECURRENCE_UP	62	0.510459	1.45082	0.0338295	0.071689	1	1957	tags=23%, list=8%, signal=25%
SATO_SILENCED_BY_DEACETYLATION_IN_PANCREATIC_CANCER	49	0.525358	1.45058	0.0171674	0.071789	1	3570	tags=35%, list=15%, signal=41%
CLASPER_LYMPHATIC_VESSELS_DURING_METASTASIS_UP	19	0.641863	1.45051	0.0583468	0.0717714	1	4721	tags=58%, list=20%, signal=72%
TOMLINS_METASTASIS_DN	20	0.627404	1.45011	0.0607477	0.0719703	1	3939	tags=45%, list=17%, signal=54%
REACTOME_NETRIN1_SIGNALING	38	0.559459	1.45006	0.049635	0.071939	1	5644	tags=53%, list=24%, signal=69%
KEGG_DORSO_VENTRAL_AXIS_FORMATION	24	0.611765	1.44965	0.0529412	0.0721569	1	4581	tags=46%, list=20%, signal=57%
GOTZMANN_EPITHELIAL_TO_MESENCHYMAL_TRANSITION_UP	69	0.505881	1.44962	0.0203528	0.0721063	1	1533	tags=25%, list=7%, signal=26%
MORI_SMALL_PRE_BII_LYMPHOCYTE_UP	86	0.486957	1.44936	0.0217984	0.0721941	1	5623	tags=37%, list=24%, signal=49%
KASLER_HDAC7_TARGETS_1_DN	17	0.644034	1.44924	0.0628931	0.0721915	1	4289	tags=59%, list=18%, signal=72%
KEGG_GLYCOSAMINOGLYCAN_BIOSYNTHESIS_CHONDROITIN_SULFATE	22	0.607377	1.44875	0.0426829	0.0724401	1	5287	tags=45%, list=23%, signal=59%
KEGG_ARACHIDONIC_ACID_METABOLISM	58	0.516769	1.44777	0.0319889	0.0729991	1	3462	tags=22%, list=15%, signal=26%
KAAB_FAILED_HEART_ATRIUM_UP	38	0.543183	1.44759	0.0377359	0.0730483	1	922	tags=11%, list=4%, signal=11%
ST_P38_MAPK_PATHWAY	37	0.565436	1.44751	0.0381232	0.0730287	1	4085	tags=41%, list=17%, signal=49%
CHIBA_RESPONSE_TO_TSA_DN	23	0.614501	1.44569	0.0575428	0.0741169	1	2999	tags=48%, list=13%, signal=55%
KUROZUMI_RESPONSE_TO_ONCOCYTIC_VIRUS	44	0.53516	1.44538	0.0349345	0.0742575	1	4289	tags=27%, list=18%, signal=33%
BONOME_OVARIAN_CANCER_SURVIVAL_OPTIMAL_DEBULKING	243	0.429675	1.44436	0.00115875	0.0748989	1	6078	tags=40%, list=26%, signal=53%
BOUDOUKHA_BOUND_BY_IGF2BP2	110	0.465727	1.44433	0.0143416	0.0748509	1	2173	tags=22%, list=9%, signal=24%
KEGG_CHEMOKINE_SIGNALING_PATHWAY	189	0.441185	1.44391	0.00486618	0.0750581	1	3460	tags=21%, list=15%, signal=24%
GAUSSMANN_MLL_AF4_FUSION_TARGETS_G_UP	234	0.432982	1.44373	0.00233918	0.0751176	1	5330	tags=33%, list=23%, signal=42%
DALESSIO_TSA_RESPONSE	28	0.584493	1.44287	0.0404798	0.0756889	1	2375	tags=32%, list=10%, signal=36%
SMID_BREAST_CANCER_RELAPSE_IN_LUNG_UP	21	0.608252	1.44239	0.0528701	0.075947	1	1010	tags=33%, list=4%, signal=35%
ZWANG_EGF_PERSISTENTLY_UP	32	0.575386	1.44238	0.0327613	0.075886	1	5279	tags=47%, list=23%, signal=60%
CAIRO_LIVER_DEVELOPMENT_UP	165	0.446166	1.44179	0.00609756	0.0762279	1	3369	tags=26%, list=14%, signal=30%
VANLOO_SP3_TARGETS_DN	88	0.47447	1.44162	0.0289474	0.0762727	1	6023	tags=45%, list=26%, signal=61%
QI_HYPOXIA	139	0.456303	1.44157	0.0159314	0.076239	1	2766	tags=27%, list=12%, signal=30%
DIRMEIER_LMP1_RESPONSE_LATE_UP	57	0.517059	1.4404	0.019943	0.0769523	1	4369	tags=42%, list=19%, signal=52%
MEINHOLD_OVARIAN_CANCER_LOW_GRADE_UP	19	0.636251	1.44018	0.0530421	0.0770418	1	1803	tags=32%, list=8%, signal=34%
SARTIPY_BLUNTED_BY_INSULIN_RESISTANCE_DN	18	0.626044	1.43928	0.0518053	0.077562	1	2621	tags=39%, list=11%, signal=44%
MAHAJAN_RESPONSE_TO_IL1A_DN	76	0.492809	1.43893	0.0254692	0.0777507	1	3308	tags=30%, list=14%, signal=35%
PID_MET_PATHWAY	80	0.483374	1.43881	0.0229111	0.0777581	1	4636	tags=29%, list=20%, signal=36%
NAKAMURA_ADIPOGENESIS_LATE_UP	101	0.469317	1.43835	0.0145119	0.0780109	1	2736	tags=28%, list=12%, signal=31%
PID_TCR_PATHWAY	66	0.504109	1.43831	0.0385675	0.0779674	1	2511	tags=23%, list=11%, signal=25%
MITSIADES_RESPONSE_TO_APLIDIN_UP	437	0.412863	1.43802	0	0.0781202	1	3261	tags=26%, list=14%, signal=29%
VANTVEER_BREAST_CANCER_ESR1_UP	166	0.445372	1.4376	0.00743494	0.0783534	1	3007	tags=26%, list=13%, signal=30%
LU_TUMOR_VASCULATURE_UP	29	0.575913	1.43753	0.0494012	0.0783388	1	2376	tags=31%, list=10%, signal=35%
CHIARETTI_ACUTE_LYMPHOBLASTIC_LEUKEMIA_ZAP70	67	0.498875	1.43728	0.0276625	0.0784496	1	2537	tags=25%, list=11%, signal=28%
REACTOME_ION_CHANNEL_TRANSPORT	54	0.51413	1.4369	0.0311174	0.0786294	1	5229	tags=35%, list=22%, signal=45%
DACOSTA_UV_RESPONSE_VIA_ERCC3_TTD_DN	84	0.484963	1.4368	0.0218281	0.0786389	1	3174	tags=29%, list=14%, signal=33%
CAIRO_HEPATOBLASTOMA_DN	266	0.42432	1.43661	0.00227015	0.0787033	1	4087	tags=26%, list=17%, signal=31%
BROWNE_HCMV_INFECTION_6HR_DN	160	0.447103	1.43647	0.00612745	0.0787455	1	3208	tags=29%, list=14%, signal=34%
SEITZ_NEOPLASTIC_TRANSFORMATION_BY_8P_DELETION_UP	73	0.49974	1.43628	0.0238764	0.078808	1	4870	tags=42%, list=21%, signal=53%
GHANDHI_DIRECT_IRRADIATION_DN	33	0.561649	1.43601	0.0381791	0.0789395	1	3252	tags=39%, list=14%, signal=46%
MOLENAAR_TARGETS_OF_CCND1_AND_CDK4_UP	67	0.508997	1.43559	0.0156028	0.0791684	1	4787	tags=48%, list=20%, signal=60%
GAVIN_FOXP3_TARGETS_CLUSTER_P2	78	0.488827	1.43491	0.0209974	0.0796119	1	3005	tags=37%, list=13%, signal=43%
MIKKELSEN_IPS_LCP_WITH_H3K4ME3	171	0.442321	1.43439	0.00735294	0.0799029	1	4758	tags=30%, list=20%, signal=37%
HUMMERICH_BENIGN_SKIN_TUMOR_DN	18	0.638387	1.43358	0.0589172	0.0803929	1	4894	tags=44%, list=21%, signal=56%
HASLINGER_B_CLL_WITH_13Q14_DELETION	24	0.600018	1.43308	0.055814	0.0806519	1	2438	tags=42%, list=10%, signal=46%
ZHAN_MULTIPLE_MYELOMA_MS_UP	47	0.530911	1.43267	0.0405954	0.0808534	1	3936	tags=38%, list=17%, signal=46%
CAMPS_COLON_CANCER_COPY_NUMBER_UP	89	0.467536	1.4319	0.0253333	0.081293	1	2799	tags=21%, list=12%, signal=24%
LU_TUMOR_ANGIOGENESIS_UP	25	0.594597	1.43169	0.0639626	0.0813649	1	2376	tags=40%, list=10%, signal=44%
REACTOME_GLYCOSAMINOGLYCAN_METABOLISM	108	0.460836	1.43153	0.0177891	0.0814078	1	4973	tags=42%, list=21%, signal=53%
HUMMERICH_SKIN_CANCER_PROGRESSION_DN	100	0.467265	1.43145	0.0132275	0.0813963	1	4936	tags=35%, list=21%, signal=44%
PID_P38_ALPHA_BETA_PATHWAY	31	0.563277	1.43129	0.0474777	0.081451	1	4085	tags=45%, list=17%, signal=55%
MEISSNER_NPC_HCP_WITH_H3K4ME3_AND_H3K27ME3	141	0.451079	1.43035	0.0138018	0.0820281	1	4340	tags=30%, list=19%, signal=37%
ULE_SPLICING_VIA_NOVA2	43	0.531742	1.42997	0.0388489	0.0822417	1	4787	tags=42%, list=20%, signal=53%
PID_RHOA_PATHWAY	45	0.526702	1.42981	0.040404	0.082283	1	3575	tags=38%, list=15%, signal=45%
REACTOME_DOWNSTREAM_TCR_SIGNALING	36	0.559867	1.42878	0.0388489	0.0829729	1	4418	tags=33%, list=19%, signal=41%
GAUSSMANN_MLL_AF4_FUSION_TARGETS_B_UP	26	0.581177	1.42854	0.0574887	0.083084	1	3456	tags=35%, list=15%, signal=41%
ZHAN_MULTIPLE_MYELOMA_PR_DN	44	0.530111	1.42827	0.0497076	0.0832233	1	7247	tags=64%, list=31%, signal=92%
DELLA_RESPONSE_TO_TSA_AND_BUTYRATE	21	0.616408	1.42808	0.0596125	0.0832635	1	2043	tags=24%, list=9%, signal=26%
FLECHNER_BIOPSY_KIDNEY_TRANSPLANT_REJECTED_VS_OK_UP	86	0.4865	1.42801	0.0215343	0.0832541	1	4961	tags=31%, list=21%, signal=40%
DACOSTA_UV_RESPONSE_VIA_ERCC3_XPCS_DN	88	0.47485	1.4277	0.0160428	0.0834147	1	3174	tags=25%, list=14%, signal=29%
REACTOME_MEMBRANE_TRAFFICKING	126	0.450452	1.42738	0.0149254	0.0835836	1	5145	tags=31%, list=22%, signal=39%
SMID_BREAST_CANCER_RELAPSE_IN_BRAIN_DN	85	0.476535	1.42684	0.0338753	0.0839321	1	5902	tags=47%, list=25%, signal=63%
ZHAN_MULTIPLE_MYELOMA_CD1_VS_CD2_UP	64	0.500691	1.42675	0.0424658	0.0839259	1	3030	tags=33%, list=13%, signal=38%
VILIMAS_NOTCH1_TARGETS_UP	52	0.516409	1.42667	0.0349345	0.0839104	1	3161	tags=33%, list=14%, signal=38%
AKL_HTLV1_INFECTION_UP	26	0.574536	1.42659	0.0414201	0.0838786	1	3179	tags=35%, list=14%, signal=40%
DEURIG_T_CELL_PROLYMPHOCYTIC_LEUKEMIA_DN	310	0.415697	1.4265	0.00224467	0.083878	1	3156	tags=22%, list=14%, signal=25%
REACTOME_TERMINATION_OF_O_GLYCAN_BIOSYNTHESIS	19	0.613179	1.4263	0.0702028	0.0839491	1	6787	tags=63%, list=29%, signal=89%
WATANABE_ULCERATIVE_COLITIS_WITH_CANCER_UP	18	0.633318	1.42618	0.0651828	0.083972	1	5953	tags=50%, list=25%, signal=67%
REACTOME_SIGNALING_BY_ILS	106	0.465034	1.42618	0.015544	0.0838994	1	4141	tags=28%, list=18%, signal=34%
SESTO_RESPONSE_TO_UV_C2	54	0.507745	1.42567	0.0364865	0.0841916	1	3145	tags=28%, list=13%, signal=32%
MCDOWELL_ACUTE_LUNG_INJURY_DN	48	0.521462	1.4256	0.036075	0.0841688	1	2085	tags=23%, list=9%, signal=25%
ST_INTEGRIN_SIGNALING_PATHWAY	82	0.46861	1.42542	0.0294906	0.0842257	1	5073	tags=37%, list=22%, signal=47%
GARGALOVIC_RESPONSE_TO_OXIDIZED_PHOSPHOLIPIDS_RED_DN	24	0.584828	1.42452	0.0504323	0.0848295	1	4322	tags=38%, list=18%, signal=46%
MCCLUNG_CREB1_TARGETS_DN	57	0.503419	1.42426	0.0333333	0.0849707	1	2088	tags=19%, list=9%, signal=21%
BURTON_ADIPOGENESIS_1	33	0.557786	1.42331	0.0497076	0.0856066	1	2497	tags=33%, list=11%, signal=37%
ZHAN_MULTIPLE_MYELOMA_MF_DN	40	0.540178	1.42322	0.0559647	0.0855962	1	5973	tags=50%, list=26%, signal=67%
DOANE_BREAST_CANCER_CLASSES_DN	33	0.552748	1.42276	0.0540936	0.0858762	1	1593	tags=33%, list=7%, signal=36%
KUNINGER_IGF1_VS_PDGFB_TARGETS_UP	82	0.480279	1.42274	0.0177353	0.0858179	1	5135	tags=34%, list=22%, signal=44%
MIKKELSEN_NPC_LCP_WITH_H3K4ME3	58	0.499759	1.42261	0.0388889	0.0858371	1	7404	tags=45%, list=32%, signal=65%
ZHAN_MULTIPLE_MYELOMA_CD1_VS_CD2_DN	51	0.508615	1.42226	0.0385714	0.0860531	1	3655	tags=29%, list=16%, signal=35%
REACTOME_CD28_CO_STIMULATION	31	0.567582	1.42187	0.0496894	0.0862599	1	3277	tags=32%, list=14%, signal=37%
MAGRANGEAS_MULTIPLE_MYELOMA_IGG_VS_IGA_UP	21	0.615797	1.42162	0.072643	0.0863809	1	374	tags=14%, list=2%, signal=15%
BREDEMEYER_RAG_SIGNALING_NOT_VIA_ATM_DN	57	0.502495	1.42092	0.0382514	0.0868244	1	2992	tags=33%, list=13%, signal=38%
MORI_PLASMA_CELL_DN	33	0.548493	1.42082	0.0480349	0.0868292	1	2045	tags=24%, list=9%, signal=27%
ZEMBUTSU_SENSITIVITY_TO_VINCRISTINE	17	0.647136	1.42064	0.0640625	0.0868993	1	1821	tags=35%, list=8%, signal=38%
VALK_AML_CLUSTER_11	36	0.546355	1.42046	0.0466165	0.0869756	1	1195	tags=28%, list=5%, signal=29%
ZHAN_VARIABLE_EARLY_DIFFERENTIATION_GENES_UP	15	0.64663	1.42024	0.0686427	0.0870858	1	2944	tags=40%, list=13%, signal=46%
GENTLES_LEUKEMIC_STEM_CELL_UP	29	0.567879	1.41983	0.0580153	0.0873022	1	6360	tags=52%, list=27%, signal=71%
LABBE_TARGETS_OF_TGFB1_AND_WNT3A_DN	108	0.461752	1.41971	0.0198151	0.0873138	1	4727	tags=34%, list=20%, signal=43%
FIGUEROA_AML_METHYLATION_CLUSTER_1_UP	123	0.453412	1.41963	0.0176101	0.0872931	1	3629	tags=24%, list=16%, signal=29%
GAL_LEUKEMIC_STEM_CELL_UP	131	0.45194	1.41857	0.0113636	0.0880152	1	3268	tags=26%, list=14%, signal=30%
REACTOME_GAP_JUNCTION_ASSEMBLY	18	0.624997	1.41808	0.0623003	0.0882879	1	4791	tags=44%, list=21%, signal=56%
PID_GMCSF_PATHWAY	37	0.550995	1.4165	0.0440529	0.089443	1	3347	tags=27%, list=14%, signal=31%
GERHOLD_ADIPOGENESIS_UP	49	0.517026	1.41615	0.0428994	0.0896455	1	3210	tags=27%, list=14%, signal=31%
ST_JNK_MAPK_PATHWAY	40	0.54069	1.4158	0.041116	0.08986	1	3476	tags=35%, list=15%, signal=41%
NAKAMURA_METASTASIS	47	0.517634	1.41549	0.0440529	0.0900059	1	4653	tags=43%, list=20%, signal=53%
WANG_NEOPLASTIC_TRANSFORMATION_BY_CCND1_MYC	21	0.606913	1.41544	0.0645646	0.089968	1	5869	tags=57%, list=25%, signal=76%
TSUNODA_CISPLATIN_RESISTANCE_DN	51	0.51029	1.41323	0.0405028	0.0915985	1	5109	tags=49%, list=22%, signal=63%
PLASARI_NFIC_TARGETS_BASAL_DN	18	0.631522	1.41305	0.0899054	0.0916841	1	2575	tags=39%, list=11%, signal=44%
ROSS_AML_WITH_MLL_FUSIONS	77	0.481206	1.41295	0.0296896	0.0916891	1	3815	tags=29%, list=16%, signal=34%
KEGG_GLYCOSAMINOGLYCAN_BIOSYNTHESIS_KERATAN_SULFATE	15	0.658782	1.41279	0.0622951	0.0917296	1	3860	tags=53%, list=17%, signal=64%
CHIBA_RESPONSE_TO_TSA	50	0.515072	1.41262	0.0430267	0.0917882	1	2223	tags=24%, list=10%, signal=26%
REACTOME_PHASE_II_CONJUGATION	69	0.485486	1.41252	0.029661	0.0917844	1	5121	tags=30%, list=22%, signal=39%
REACTOME_ACYL_CHAIN_REMODELLING_OF_PS	15	0.655188	1.41214	0.0507132	0.0919812	1	7943	tags=60%, list=34%, signal=91%
SCHLESINGER_H3K27ME3_IN_NORMAL_AND_METHYLATED_IN_CANCER	28	0.568085	1.41192	0.058296	0.0920776	1	7757	tags=54%, list=33%, signal=80%
VALK_AML_CLUSTER_12	30	0.563371	1.41146	0.0588235	0.09236	1	3677	tags=33%, list=16%, signal=40%
KYNG_WERNER_SYNDROM_UP	20	0.60557	1.41143	0.0584708	0.0923109	1	5661	tags=65%, list=24%, signal=86%
PID_IL4_2PATHWAY	62	0.494525	1.41134	0.0307692	0.0922978	1	3097	tags=26%, list=13%, signal=30%
CHANG_IMMORTALIZED_BY_HPV31_DN	64	0.494374	1.41123	0.036635	0.092321	1	3118	tags=30%, list=13%, signal=34%
BIOCARTA_INFLAM_PATHWAY	29	0.574297	1.41044	0.0531915	0.0928576	1	4205	tags=34%, list=18%, signal=42%
BIOCARTA_NFAT_PATHWAY	53	0.504564	1.41012	0.0378457	0.0930518	1	3482	tags=28%, list=15%, signal=33%
BIOCARTA_GCR_PATHWAY	19	0.611128	1.4095	0.0625954	0.0934415	1	1753	tags=26%, list=8%, signal=28%
MIKKELSEN_ES_ICP_WITH_H3K4ME3_AND_H3K27ME3	135	0.44908	1.40949	0.0177215	0.0933768	1	4859	tags=33%, list=21%, signal=42%
WEST_ADRENOCORTICAL_TUMOR_MARKERS_DN	20	0.600352	1.40885	0.0823171	0.0937999	1	3307	tags=40%, list=14%, signal=47%
GRANDVAUX_IRF3_TARGETS_DN	19	0.621902	1.40865	0.0748408	0.0938643	1	1141	tags=37%, list=5%, signal=39%
MUNSHI_MULTIPLE_MYELOMA_UP	81	0.469131	1.4084	0.0352304	0.0939826	1	4072	tags=32%, list=17%, signal=39%
HOEBEKE_LYMPHOID_STEM_CELL_UP	93	0.461514	1.40735	0.0279255	0.0947152	1	4599	tags=32%, list=20%, signal=40%
PID_MYC_REPRESS_PATHWAY	63	0.49125	1.4071	0.0385714	0.0948133	1	1298	tags=21%, list=6%, signal=22%
JOSEPH_RESPONSE_TO_SODIUM_BUTYRATE_UP	31	0.56214	1.40624	0.0771558	0.0954182	1	4793	tags=42%, list=21%, signal=53%
MCCLUNG_DELTA_FOSB_TARGETS_8WK	47	0.511392	1.40557	0.05	0.0958946	1	3728	tags=30%, list=16%, signal=35%
VANDESLUIS_COMMD1_TARGETS_GROUP_3_UP	88	0.461908	1.40541	0.0306258	0.0959621	1	4738	tags=32%, list=20%, signal=40%
MIKKELSEN_NPC_HCP_WITH_H3K27ME3	339	0.409065	1.40517	0.0011236	0.0960793	1	6253	tags=37%, list=27%, signal=50%
CHEN_ETV5_TARGETS_SERTOLI	20	0.594968	1.40445	0.0700935	0.0965589	1	2797	tags=25%, list=12%, signal=28%
KEGG_GLYCEROLIPID_METABOLISM	49	0.519667	1.40435	0.0472779	0.0965659	1	2803	tags=29%, list=12%, signal=32%
PILON_KLF1_TARGETS_UP	499	0.40204	1.40417	0	0.0966283	1	3997	tags=25%, list=17%, signal=30%
DAZARD_UV_RESPONSE_CLUSTER_G3	15	0.643331	1.40343	0.0772871	0.0971306	1	3363	tags=40%, list=14%, signal=47%
GEISS_RESPONSE_TO_DSRNA_DN	16	0.64981	1.4034	0.0751174	0.0970748	1	1108	tags=25%, list=5%, signal=26%
YAMASHITA_LIVER_CANCER_STEM_CELL_DN	76	0.472641	1.40329	0.0259563	0.0970951	1	2760	tags=21%, list=12%, signal=24%
NATSUME_RESPONSE_TO_INTERFERON_BETA_UP	71	0.482815	1.40287	0.0438957	0.0973693	1	2183	tags=17%, list=9%, signal=19%
GAVIN_FOXP3_TARGETS_CLUSTER_P3	159	0.437698	1.40283	0.00855746	0.0973143	1	2796	tags=25%, list=12%, signal=28%
REACTOME_HDL_MEDIATED_LIPID_TRANSPORT	15	0.646953	1.40282	0.0876369	0.0972491	1	6003	tags=53%, list=26%, signal=72%
KEGG_B_CELL_RECEPTOR_SIGNALING_PATHWAY	75	0.469965	1.4028	0.0326975	0.0971849	1	5171	tags=35%, list=22%, signal=44%
HERNANDEZ_MITOTIC_ARREST_BY_DOCETAXEL_2_UP	64	0.485872	1.40254	0.0530846	0.0973135	1	856	tags=19%, list=4%, signal=19%
BARIS_THYROID_CANCER_DN	58	0.497979	1.4018	0.0431035	0.0978194	1	2405	tags=28%, list=10%, signal=31%
ZHENG_FOXP3_TARGETS_IN_THYMUS_UP	193	0.426707	1.40123	0.0120482	0.0981979	1	3763	tags=26%, list=16%, signal=31%
BIOCARTA_ARAP_PATHWAY	17	0.621825	1.40073	0.0638629	0.0985226	1	5839	tags=59%, list=25%, signal=78%
RIZ_ERYTHROID_DIFFERENTIATION_6HR	40	0.531661	1.40063	0.0542522	0.0985295	1	4427	tags=40%, list=19%, signal=49%
PARK_TRETINOIN_RESPONSE_AND_PML_RARA_FUSION	30	0.55366	1.39969	0.0550459	0.0992244	1	6150	tags=47%, list=26%, signal=63%
WEINMANN_ADAPTATION_TO_HYPOXIA_DN	41	0.529845	1.39947	0.0422961	0.0993294	1	3922	tags=37%, list=17%, signal=44%
DELACROIX_RAR_BOUND_ES	459	0.397634	1.39826	0	0.100265	1	4615	tags=31%, list=20%, signal=38%
SIMBULAN_UV_RESPONSE_IMMORTALIZED_DN	31	0.551562	1.39826	0.0537313	0.100185	1	3760	tags=52%, list=16%, signal=61%
SCHAEFFER_PROSTATE_DEVELOPMENT_12HR_DN	56	0.499272	1.39783	0.0416667	0.100463	1	1397	tags=21%, list=6%, signal=23%
REACTOME_GABA_RECEPTOR_ACTIVATION	52	0.505542	1.39775	0.0439239	0.10045	1	5257	tags=37%, list=22%, signal=47%
YIH_RESPONSE_TO_ARSENITE_C2	18	0.606949	1.39667	0.0904685	0.101284	1	5495	tags=50%, list=24%, signal=65%
VANDESLUIS_COMMD1_TARGETS_GROUP_4_UP	19	0.608326	1.39576	0.0848485	0.10197	1	5178	tags=58%, list=22%, signal=74%
REACTOME_NCAM_SIGNALING_FOR_NEURITE_OUT_GROWTH	64	0.484131	1.39483	0.0377095	0.102631	1	2764	tags=23%, list=12%, signal=27%
KIM_ALL_DISORDERS_OLIGODENDROCYTE_NUMBER_CORR_DN	34	0.546167	1.39446	0.0677467	0.102843	1	1633	tags=24%, list=7%, signal=25%
BOYLAN_MULTIPLE_MYELOMA_D_UP	89	0.465166	1.39419	0.0332889	0.102998	1	3740	tags=33%, list=16%, signal=39%
YOSHIOKA_LIVER_CANCER_EARLY_RECURRENCE_UP	39	0.520601	1.39386	0.0532544	0.103177	1	2872	tags=23%, list=12%, signal=26%
KIM_ALL_DISORDERS_CALB1_CORR_DN	37	0.532685	1.3934	0.0542522	0.103489	1	5752	tags=46%, list=25%, signal=61%
REACTOME_MYOGENESIS	28	0.564819	1.393	0.0756173	0.103747	1	3287	tags=29%, list=14%, signal=33%
HUI_MAPK14_TARGETS_UP	21	0.588786	1.39287	0.0890625	0.103769	1	3700	tags=43%, list=16%, signal=51%
BILD_CTNNB1_ONCOGENIC_SIGNATURE	82	0.464124	1.39253	0.0279255	0.103976	1	5571	tags=41%, list=24%, signal=54%
JACKSON_DNMT1_TARGETS_UP	77	0.470564	1.39221	0.0347129	0.104156	1	2748	tags=29%, list=12%, signal=32%
GREENBAUM_E2A_TARGETS_DN	21	0.59956	1.39217	0.0854962	0.104102	1	1885	tags=29%, list=8%, signal=31%
PID_S1P_S1P1_PATHWAY	21	0.590624	1.39186	0.0986133	0.104274	1	3728	tags=48%, list=16%, signal=57%
HAMAI_APOPTOSIS_VIA_TRAIL_DN	185	0.423506	1.39186	0.00958084	0.104196	1	3773	tags=29%, list=16%, signal=35%
MCGOWAN_RSP6_TARGETS_UP	18	0.620949	1.39176	0.071875	0.104186	1	1151	tags=11%, list=5%, signal=12%
ZWANG_EGF_INTERVAL_UP	103	0.464268	1.39075	0.0219922	0.104996	1	5471	tags=36%, list=23%, signal=47%
BOYLAN_MULTIPLE_MYELOMA_PCA3_UP	79	0.477291	1.39066	0.04	0.104997	1	3470	tags=30%, list=15%, signal=36%
KEGG_RENAL_CELL_CARCINOMA	70	0.484306	1.39063	0.03125	0.104934	1	4581	tags=30%, list=20%, signal=37%
HOFMANN_MYELODYSPLASTIC_SYNDROM_LOW_RISK_DN	30	0.54982	1.39026	0.0535168	0.10522	1	1296	tags=27%, list=6%, signal=28%
MIKKELSEN_IPS_ICP_WITH_H3K4ME3_AND_H327ME3	126	0.441951	1.38981	0.0217114	0.105538	1	4838	tags=33%, list=21%, signal=41%
DELACROIX_RAR_TARGETS_DN	24	0.569307	1.38979	0.070997	0.105467	1	109	tags=17%, list=0%, signal=17%
PID_CD40_PATHWAY	31	0.553027	1.38907	0.0668693	0.106032	1	4085	tags=39%, list=17%, signal=47%
PAPASPYRIDONOS_UNSTABLE_ATEROSCLEROTIC_PLAQUE_UP	52	0.500925	1.38902	0.0552326	0.105996	1	2426	tags=27%, list=10%, signal=30%
REACTOME_OLFACTORY_SIGNALING_PATHWAY	323	0.403907	1.38893	0.00558036	0.106002	1	7856	tags=13%, list=34%, signal=20%
LEE_LIVER_CANCER_ACOX1_DN	65	0.484603	1.3887	0.0434783	0.106101	1	1815	tags=18%, list=8%, signal=20%
WANG_IMMORTALIZED_BY_HOXA9_AND_MEIS1_UP	31	0.549064	1.38823	0.0753324	0.10644	1	3138	tags=32%, list=13%, signal=37%
PID_FGF_PATHWAY	55	0.494715	1.38796	0.0392707	0.106586	1	3489	tags=31%, list=15%, signal=36%
MELLMAN_TUT1_TARGETS_DN	47	0.510683	1.38768	0.0431548	0.106717	1	2512	tags=26%, list=11%, signal=29%
REACTOME_GPCR_LIGAND_BINDING	398	0.398607	1.3873	0.00108814	0.106949	1	6220	tags=28%, list=27%, signal=38%
LI_INDUCED_T_TO_NATURAL_KILLER_DN	115	0.442058	1.38682	0.0384123	0.107315	1	2683	tags=18%, list=11%, signal=21%
BREUHAHN_GROWTH_FACTOR_SIGNALING_IN_LIVER_CANCER	22	0.581844	1.38667	0.0828402	0.107363	1	3709	tags=32%, list=16%, signal=38%
SCHLOSSER_SERUM_RESPONSE_UP	134	0.439508	1.38569	0.0179257	0.108132	1	4516	tags=31%, list=19%, signal=38%
FINAK_BREAST_CANCER_SDPP_SIGNATURE	24	0.573658	1.38553	0.0816944	0.108179	1	5127	tags=50%, list=22%, signal=64%
TCGA_GLIOBLASTOMA_COPY_NUMBER_UP	73	0.471622	1.38352	0.0333333	0.109861	1	3056	tags=27%, list=13%, signal=31%
BROWNE_HCMV_INFECTION_14HR_DN	296	0.40844	1.38284	0.0100897	0.110339	1	3254	tags=27%, list=14%, signal=31%
MANTOVANI_NFKB_TARGETS_UP	43	0.513565	1.38272	0.0659026	0.110366	1	5008	tags=42%, list=21%, signal=53%
YAUCH_HEDGEHOG_SIGNALING_PARACRINE_UP	148	0.43009	1.38262	0.0253485	0.110381	1	5349	tags=32%, list=23%, signal=42%
PYEON_CANCER_HEAD_AND_NECK_VS_CERVICAL_DN	29	0.551092	1.38198	0.0592705	0.110852	1	1534	tags=17%, list=7%, signal=18%
REACTOME_LATENT_INFECTION_OF_HOMO_SAPIENS_WITH_MYCOBACTERIUM_TUBERCULOSIS	31	0.538246	1.38138	0.0774963	0.111302	1	9086	tags=81%, list=39%, signal=132%
LU_TUMOR_ENDOTHELIAL_MARKERS_UP	22	0.578404	1.38131	0.0879479	0.111277	1	2376	tags=32%, list=10%, signal=35%
PID_IL12_STAT4_PATHWAY	33	0.536523	1.38099	0.0674319	0.111493	1	3482	tags=30%, list=15%, signal=36%
KEGG_GAP_JUNCTION	89	0.453997	1.37987	0.0447958	0.112421	1	3550	tags=34%, list=15%, signal=40%
KEGG_PHENYLALANINE_METABOLISM	18	0.612142	1.37937	0.0901771	0.112788	1	751	tags=17%, list=3%, signal=17%
KEGG_BETA_ALANINE_METABOLISM	22	0.573594	1.3793	0.0887218	0.112768	1	3398	tags=27%, list=15%, signal=32%
KYNG_DNA_DAMAGE_BY_UV	62	0.476955	1.37865	0.0471567	0.11319	1	4582	tags=37%, list=20%, signal=46%
PID_ECADHERIN_KERATINOCYTE_PATHWAY	20	0.596306	1.37859	0.0699845	0.113155	1	3097	tags=40%, list=13%, signal=46%
PID_TCPTP_PATHWAY	43	0.510711	1.37707	0.0620592	0.114471	1	5073	tags=44%, list=22%, signal=56%
PID_LYSOPHOSPHOLIPID_PATHWAY	66	0.479485	1.37698	0.0541667	0.114458	1	4106	tags=32%, list=18%, signal=38%
MIKKELSEN_MEF_HCP_WITH_H3_UNMETHYLATED	224	0.411345	1.3764	0.0116009	0.11487	1	4938	tags=34%, list=21%, signal=43%
LINDGREN_BLADDER_CANCER_CLUSTER_1_UP	119	0.444925	1.37587	0.0252525	0.115306	1	4408	tags=32%, list=19%, signal=39%
BROWNE_HCMV_INFECTION_16HR_DN	86	0.466666	1.37582	0.0398352	0.115259	1	4932	tags=42%, list=21%, signal=53%
BIOCARTA_KERATINOCYTE_PATHWAY	46	0.504842	1.37558	0.0702782	0.115401	1	3506	tags=26%, list=15%, signal=31%
WU_HBX_TARGETS_1_UP	15	0.635917	1.37512	0.105769	0.115722	1	1108	tags=40%, list=5%, signal=42%
BIOCARTA_PML_PATHWAY	17	0.623555	1.37434	0.0843949	0.116394	1	1281	tags=12%, list=5%, signal=12%
GAURNIER_PSMD4_TARGETS	73	0.471885	1.37428	0.0481431	0.116351	1	4953	tags=23%, list=21%, signal=29%
DAVICIONI_RHABDOMYOSARCOMA_PAX_FOXO1_FUSION_DN	15	0.639746	1.37383	0.0961538	0.116666	1	4409	tags=53%, list=19%, signal=66%
PID_EPHRINB_REV_PATHWAY	30	0.540745	1.37383	0.0832073	0.116586	1	3097	tags=43%, list=13%, signal=50%
GAUSSMANN_MLL_AF4_FUSION_TARGETS_C_UP	168	0.419888	1.37354	0.0143713	0.116736	1	5521	tags=36%, list=24%, signal=46%
REACTOME_METABOLISM_OF_LIPIDS_AND_LIPOPROTEINS	471	0.392456	1.373	0.00212993	0.117147	1	5780	tags=33%, list=25%, signal=43%
YAMASHITA_LIVER_CANCER_STEM_CELL_UP	47	0.506759	1.3726	0.0634218	0.117431	1	3117	tags=34%, list=13%, signal=39%
PID_BCR_5PATHWAY	65	0.479968	1.37071	0.0381992	0.119109	1	3649	tags=26%, list=16%, signal=31%
SCHRAMM_INHBA_TARGETS_DN	24	0.578116	1.36956	0.0889571	0.120086	1	642	tags=13%, list=3%, signal=13%
LEIN_OLIGODENDROCYTE_MARKERS	72	0.47215	1.36911	0.052774	0.120401	1	4699	tags=35%, list=20%, signal=43%
WIERENGA_STAT5A_TARGETS_DN	212	0.411879	1.3689	0.0150115	0.120523	1	2733	tags=21%, list=12%, signal=24%
WESTON_VEGFA_TARGETS_3HR	73	0.471112	1.36884	0.0341997	0.120494	1	3457	tags=29%, list=15%, signal=34%
HENDRICKS_SMARCA4_TARGETS_DN	51	0.488587	1.36862	0.058156	0.12062	1	2858	tags=25%, list=12%, signal=29%
PID_CD8_TCR_DOWNSTREAM_PATHWAY	65	0.478404	1.36805	0.0571827	0.121051	1	5119	tags=32%, list=22%, signal=41%
FARMER_BREAST_CANCER_CLUSTER_3	16	0.618683	1.36793	0.0925325	0.121074	1	3127	tags=38%, list=13%, signal=43%
BIOCARTA_NKT_PATHWAY	29	0.558957	1.36785	0.0734214	0.121061	1	8121	tags=59%, list=35%, signal=90%
TUOMISTO_TUMOR_SUPPRESSION_BY_COL13A1_DN	17	0.616015	1.36774	0.0894569	0.1211	1	4993	tags=41%, list=21%, signal=52%
SCHWAB_TARGETS_OF_BMYB_POLYMORPHIC_VARIANTS_DN	17	0.605686	1.3676	0.101426	0.121144	1	5541	tags=59%, list=24%, signal=77%
PID_VEGFR1_PATHWAY	26	0.554177	1.36712	0.0736196	0.121496	1	5226	tags=42%, list=22%, signal=54%
REACTOME_O_LINKED_GLYCOSYLATION_OF_MUCINS	53	0.48821	1.36578	0.0603567	0.122679	1	6365	tags=43%, list=27%, signal=60%
SESTO_RESPONSE_TO_UV_C8	71	0.471967	1.36554	0.0567376	0.12283	1	4937	tags=37%, list=21%, signal=46%
DUNNE_TARGETS_OF_AML1_MTG8_FUSION_UP	51	0.499787	1.36546	0.0429185	0.122822	1	3830	tags=31%, list=16%, signal=37%
MALONEY_RESPONSE_TO_17AAG_UP	41	0.51095	1.3651	0.0760234	0.123033	1	3718	tags=27%, list=16%, signal=32%
SMID_BREAST_CANCER_LUMINAL_B_UP	172	0.420624	1.36477	0.0214286	0.123286	1	3456	tags=28%, list=15%, signal=33%
CHIANG_LIVER_CANCER_SUBCLASS_POLYSOMY7_UP	77	0.462632	1.36473	0.0482574	0.123237	1	2319	tags=22%, list=10%, signal=24%
PID_ERBB1_DOWNSTREAM_PATHWAY	105	0.444578	1.36459	0.0332005	0.123257	1	4106	tags=28%, list=18%, signal=33%
NIELSEN_LEIOMYOSARCOMA_DN	18	0.597339	1.36451	0.0949264	0.123246	1	2673	tags=44%, list=11%, signal=50%
ALONSO_METASTASIS_NEURAL_UP	18	0.603838	1.36446	0.0965309	0.123201	1	3403	tags=39%, list=15%, signal=45%
BIOCARTA_MCALPAIN_PATHWAY	25	0.570519	1.36409	0.0897833	0.123447	1	2531	tags=28%, list=11%, signal=31%
NIELSEN_LEIOMYOSARCOMA_CNN1_UP	19	0.601858	1.36395	0.0984375	0.12351	1	1073	tags=26%, list=5%, signal=28%
SILIGAN_TARGETS_OF_EWS_FLI1_FUSION_UP	15	0.619349	1.36386	0.095092	0.123517	1	4520	tags=40%, list=19%, signal=50%
ASTON_MAJOR_DEPRESSIVE_DISORDER_DN	158	0.419348	1.36347	0.0222772	0.123832	1	4006	tags=28%, list=17%, signal=34%
AMIT_SERUM_RESPONSE_40_MCF10A	32	0.532766	1.36331	0.0805271	0.12389	1	4142	tags=38%, list=18%, signal=46%
MENSE_HYPOXIA_UP	97	0.450201	1.3633	0.0385638	0.123804	1	3586	tags=28%, list=15%, signal=33%
BIOCARTA_SHH_PATHWAY	16	0.603039	1.36219	0.122066	0.1248	1	744	tags=19%, list=3%, signal=19%
BIOCARTA_HSP27_PATHWAY	15	0.63105	1.36197	0.0932722	0.124934	1	3355	tags=33%, list=14%, signal=39%
GEISS_RESPONSE_TO_DSRNA_UP	38	0.511871	1.36177	0.0756677	0.125047	1	1558	tags=26%, list=7%, signal=28%
PID_ERBB1_INTERNALIZATION_PATHWAY	41	0.518863	1.36173	0.0550071	0.124986	1	4852	tags=34%, list=21%, signal=43%
TORCHIA_TARGETS_OF_EWSR1_FLI1_FUSION_DN	314	0.401856	1.36122	0.00455581	0.125371	1	4416	tags=31%, list=19%, signal=37%
NOUSHMEHR_GBM_SILENCED_BY_METHYLATION	49	0.496424	1.36117	0.0705219	0.125331	1	3614	tags=31%, list=15%, signal=36%
KEGG_OLFACTORY_TRANSDUCTION	389	0.39074	1.361	0.00537057	0.12538	1	7856	tags=15%, list=34%, signal=22%
DAVICIONI_PAX_FOXO1_SIGNATURE_IN_ARMS_UP	58	0.48134	1.36082	0.0578512	0.125457	1	5192	tags=52%, list=22%, signal=66%
PID_ARF6_PATHWAY	35	0.527257	1.36041	0.0863095	0.125803	1	2869	tags=31%, list=12%, signal=36%
YAO_TEMPORAL_RESPONSE_TO_PROGESTERONE_CLUSTER_5	29	0.547307	1.35983	0.0859599	0.126231	1	5074	tags=41%, list=22%, signal=53%
PARK_APL_PATHOGENESIS_DN	49	0.49103	1.35975	0.0538244	0.126203	1	3161	tags=35%, list=14%, signal=40%
TOMIDA_METASTASIS_DN	18	0.609679	1.35826	0.0970874	0.127594	1	4468	tags=44%, list=19%, signal=55%
MURAKAMI_UV_RESPONSE_6HR_DN	21	0.590728	1.35819	0.0962733	0.127568	1	3260	tags=48%, list=14%, signal=55%
LEIN_MIDBRAIN_MARKERS	80	0.455404	1.3579	0.0391892	0.127768	1	3263	tags=24%, list=14%, signal=28%
BRUNO_HEMATOPOIESIS	66	0.47593	1.35766	0.0601173	0.127899	1	3801	tags=36%, list=16%, signal=43%
SIMBULAN_UV_RESPONSE_NORMAL_DN	33	0.534173	1.35763	0.0681482	0.127829	1	3352	tags=36%, list=14%, signal=42%
MAGRANGEAS_MULTIPLE_MYELOMA_IGLL_VS_IGLK_UP	41	0.509725	1.35726	0.0653789	0.128097	1	1098	tags=17%, list=5%, signal=18%
VILIMAS_NOTCH1_TARGETS_DN	20	0.579235	1.35723	0.10815	0.128027	1	2997	tags=30%, list=13%, signal=34%
PID_RAS_PATHWAY	30	0.533102	1.35684	0.0849772	0.128327	1	1842	tags=23%, list=8%, signal=25%
AMIT_EGF_RESPONSE_480_MCF10A	43	0.497684	1.35682	0.0859155	0.12825	1	4957	tags=40%, list=21%, signal=50%
WILSON_PROTEASES_AT_TUMOR_BONE_INTERFACE_UP	21	0.591343	1.35643	0.104688	0.128506	1	2887	tags=29%, list=12%, signal=33%
WALLACE_PROSTATE_CANCER_UP	20	0.576777	1.35616	0.0967742	0.128682	1	2421	tags=20%, list=10%, signal=22%
JIANG_TIP30_TARGETS_UP	46	0.493755	1.35564	0.0770308	0.12913	1	1876	tags=30%, list=8%, signal=33%
BIOCARTA_PDGF_PATHWAY	32	0.539567	1.35552	0.0789866	0.129165	1	5001	tags=44%, list=21%, signal=56%
KEGG_BLADDER_CANCER	42	0.506679	1.35494	0.0909091	0.129639	1	3138	tags=36%, list=13%, signal=41%
PID_BETA_CATENIN_NUC_PATHWAY	79	0.457012	1.35464	0.0536193	0.129834	1	3245	tags=29%, list=14%, signal=34%
WAMUNYOKOLI_OVARIAN_CANCER_LMP_UP	264	0.400726	1.35463	0.00345622	0.129757	1	4145	tags=27%, list=18%, signal=33%
REACTOME_NEUROTRANSMITTER_RECEPTOR_BINDING_AND_DOWNSTREAM_TRANSMISSION_IN_THE_POSTSYNAPTIC_CELL	135	0.42943	1.35318	0.0310078	0.131132	1	3593	tags=27%, list=15%, signal=31%
LEE_LIVER_CANCER_ACOX1_UP	64	0.47444	1.35304	0.0664894	0.131179	1	2335	tags=20%, list=10%, signal=23%
CHIANG_LIVER_CANCER_SUBCLASS_POLYSOMY7_DN	24	0.562544	1.35302	0.0958904	0.131095	1	1467	tags=25%, list=6%, signal=27%
KEGG_TYPE_II_DIABETES_MELLITUS	47	0.501796	1.35277	0.0764873	0.131227	1	4418	tags=32%, list=19%, signal=39%
REACTOME_SIGNALING_BY_SCF_KIT	75	0.456084	1.35243	0.053206	0.131463	1	3259	tags=23%, list=14%, signal=26%
REACTOME_G_ALPHA_I_SIGNALLING_EVENTS	192	0.406566	1.35184	0.0200472	0.131968	1	3460	tags=19%, list=15%, signal=22%
REACTOME_SIGNALING_BY_BMP	22	0.565495	1.35149	0.0942813	0.132208	1	3135	tags=27%, list=13%, signal=31%
FARMER_BREAST_CANCER_APOCRINE_VS_LUMINAL	321	0.396919	1.35124	0.00782998	0.132337	1	3565	tags=25%, list=15%, signal=29%
LEE_TARGETS_OF_PTCH1_AND_SUFU_DN	83	0.452412	1.35121	0.0438356	0.132264	1	5088	tags=36%, list=22%, signal=46%
DAZARD_UV_RESPONSE_CLUSTER_G24	28	0.540959	1.35027	0.103448	0.133102	1	1736	tags=25%, list=7%, signal=27%
PID_LYMPH_ANGIOGENESIS_PATHWAY	25	0.552571	1.35018	0.108434	0.13307	1	2166	tags=28%, list=9%, signal=31%
WANG_NFKB_TARGETS	25	0.556974	1.34992	0.0938967	0.133248	1	4472	tags=36%, list=19%, signal=44%
LI_CISPLATIN_RESISTANCE_DN	34	0.526543	1.34986	0.0844444	0.133214	1	3459	tags=29%, list=15%, signal=34%
HADDAD_T_LYMPHOCYTE_AND_NK_PROGENITOR_UP	78	0.452008	1.34921	0.0486787	0.133764	1	3477	tags=33%, list=15%, signal=39%
STEINER_ERYTHROCYTE_MEMBRANE_GENES	15	0.620077	1.3481	0.108661	0.134772	1	529	tags=13%, list=2%, signal=14%
SHEPARD_CRUSH_AND_BURN_MUTANT_UP	197	0.409779	1.34743	0.0190703	0.135362	1	3327	tags=22%, list=14%, signal=25%
BIOCARTA_EGF_PATHWAY	31	0.530247	1.34732	0.0757098	0.13538	1	5001	tags=42%, list=21%, signal=53%
REACTOME_SYNTHESIS_OF_PIPS_AT_THE_PLASMA_MEMBRANE	30	0.545058	1.34709	0.0758725	0.135491	1	5696	tags=40%, list=24%, signal=53%
HAHTOLA_MYCOSIS_FUNGOIDES_DN	15	0.61767	1.34681	0.114566	0.135673	1	2088	tags=27%, list=9%, signal=29%
REACTOME_PRE_NOTCH_PROCESSING_IN_GOLGI	16	0.611369	1.34661	0.0963665	0.135806	1	4509	tags=44%, list=19%, signal=54%
MANTOVANI_VIRAL_GPCR_SIGNALING_DN	49	0.48523	1.34541	0.0688202	0.136951	1	3547	tags=29%, list=15%, signal=34%
PLASARI_TGFB1_SIGNALING_VIA_NFIC_1HR_UP	33	0.527233	1.34535	0.107527	0.136907	1	2562	tags=24%, list=11%, signal=27%
REACTOME_PPARA_ACTIVATES_GENE_EXPRESSION	104	0.436126	1.34516	0.0452128	0.137008	1	5763	tags=36%, list=25%, signal=47%
LEE_NAIVE_T_LYMPHOCYTE	18	0.593071	1.34502	0.103333	0.137043	1	2231	tags=33%, list=10%, signal=37%
MA_MYELOID_DIFFERENTIATION_DN	44	0.508919	1.34404	0.0723781	0.137985	1	4142	tags=34%, list=18%, signal=41%
REACTOME_ABCA_TRANSPORTERS_IN_LIPID_HOMEOSTASIS	17	0.593786	1.34354	0.0992126	0.13843	1	4013	tags=35%, list=17%, signal=43%
DE_YY1_TARGETS_DN	91	0.444467	1.34341	0.0532623	0.138467	1	2179	tags=21%, list=9%, signal=23%
KRASNOSELSKAYA_ILF3_TARGETS_UP	38	0.509057	1.34294	0.0910426	0.13886	1	2943	tags=34%, list=13%, signal=39%
SCHAEFFER_SOX9_TARGETS_IN_PROSTATE_DEVELOPMENT_UP	21	0.575273	1.3428	0.101695	0.1389	1	1033	tags=33%, list=4%, signal=35%
REACTOME_NGF_SIGNALLING_VIA_TRKA_FROM_THE_PLASMA_MEMBRANE	134	0.424175	1.34205	0.0346106	0.139551	1	3355	tags=20%, list=14%, signal=23%
BILANGES_SERUM_SENSITIVE_VIA_TSC1	23	0.569303	1.34203	0.0892308	0.139474	1	3161	tags=26%, list=14%, signal=30%
ZHENG_RESPONSE_TO_ARSENITE_UP	18	0.594693	1.34186	0.105505	0.139544	1	1725	tags=28%, list=7%, signal=30%
JAATINEN_HEMATOPOIETIC_STEM_CELL_UP	310	0.391309	1.34131	0.0164835	0.140048	1	3822	tags=32%, list=16%, signal=38%
SCIAN_INVERSED_TARGETS_OF_TP53_AND_TP73_DN	31	0.529693	1.34121	0.105023	0.14006	1	2507	tags=29%, list=11%, signal=32%
DER_IFN_BETA_RESPONSE_UP	102	0.435487	1.34111	0.0549872	0.140068	1	2587	tags=22%, list=11%, signal=24%
WU_HBX_TARGETS_2_UP	23	0.559625	1.34039	0.0964778	0.140716	1	1035	tags=26%, list=4%, signal=27%
BIOCARTA_TOLL_PATHWAY	37	0.513655	1.34034	0.0869565	0.140668	1	4085	tags=35%, list=17%, signal=43%
KEGG_VASCULAR_SMOOTH_MUSCLE_CONTRACTION	115	0.433282	1.34011	0.0388959	0.140808	1	3462	tags=19%, list=15%, signal=22%
GARGALOVIC_RESPONSE_TO_OXIDIZED_PHOSPHOLIPIDS_GREY_DN	73	0.460694	1.33995	0.0679348	0.140874	1	4853	tags=40%, list=21%, signal=50%
REACTOME_SIGNALING_BY_ERBB4	87	0.451316	1.3389	0.0554054	0.141911	1	4076	tags=24%, list=17%, signal=29%
WAKABAYASHI_ADIPOGENESIS_PPARG_RXRA_BOUND_36HR	152	0.416629	1.33886	0.032419	0.141849	1	3949	tags=24%, list=17%, signal=28%
CHYLA_CBFA2T3_TARGETS_DN	234	0.402457	1.33853	0.0198135	0.142118	1	4253	tags=30%, list=18%, signal=37%
ODONNELL_METASTASIS_UP	80	0.449577	1.33851	0.063772	0.142045	1	4932	tags=33%, list=21%, signal=41%
RIGGINS_TAMOXIFEN_RESISTANCE_UP	66	0.458005	1.33784	0.08078	0.142656	1	3307	tags=32%, list=14%, signal=37%
PID_NEPHRIN_NEPH1_PATHWAY	31	0.523172	1.33767	0.0770416	0.142751	1	4678	tags=45%, list=20%, signal=56%
REACTOME_CYTOCHROME_P450_ARRANGED_BY_SUBSTRATE_TYPE	50	0.487289	1.3369	0.07173	0.143438	1	3151	tags=26%, list=13%, signal=30%
KIM_MYCN_AMPLIFICATION_TARGETS_UP	92	0.439445	1.33683	0.0644737	0.143412	1	2179	tags=24%, list=9%, signal=26%
KEGG_AMYOTROPHIC_LATERAL_SCLEROSIS_ALS	53	0.474842	1.33655	0.0790569	0.14364	1	3990	tags=30%, list=17%, signal=36%
KEGG_NOTCH_SIGNALING_PATHWAY	47	0.498608	1.33631	0.0718563	0.143804	1	4693	tags=38%, list=20%, signal=48%
KYNG_DNA_DAMAGE_BY_GAMMA_RADIATION	81	0.446725	1.33564	0.0561644	0.144395	1	3542	tags=30%, list=15%, signal=35%
PID_SYNDECAN_3_PATHWAY	17	0.599325	1.33505	0.128637	0.14491	1	5948	tags=65%, list=25%, signal=87%
BIOCARTA_NKCELLS_PATHWAY	20	0.574979	1.33479	0.107303	0.145081	1	3277	tags=20%, list=14%, signal=23%
KYNG_DNA_DAMAGE_BY_4NQO_OR_GAMMA_RADIATION	15	0.617319	1.33466	0.127466	0.145127	1	2584	tags=33%, list=11%, signal=37%
PEDERSEN_METASTASIS_BY_ERBB2_ISOFORM_6	29	0.528397	1.33438	0.0911901	0.14533	1	1340	tags=31%, list=6%, signal=33%
JIANG_AGING_CEREBRAL_CORTEX_UP	36	0.514535	1.33424	0.0865672	0.145371	1	3809	tags=33%, list=16%, signal=40%
FOURNIER_ACINAR_DEVELOPMENT_EARLY_UP	20	0.575402	1.3338	0.107903	0.145797	1	3313	tags=40%, list=14%, signal=47%
WANG_BARRETTS_ESOPHAGUS_DN	25	0.552191	1.3332	0.104265	0.146345	1	1704	tags=24%, list=7%, signal=26%
WATANABE_COLON_CANCER_MSI_VS_MSS_UP	28	0.536511	1.33295	0.107829	0.146501	1	953	tags=21%, list=4%, signal=22%
TONKS_TARGETS_OF_RUNX1_RUNX1T1_FUSION_SUSTAINED_IN_GRANULOCYTE_UP	15	0.608171	1.33267	0.119808	0.146719	1	3208	tags=60%, list=14%, signal=70%
BRIDEAU_IMPRINTED_GENES	62	0.467549	1.33252	0.0844875	0.146767	1	4253	tags=29%, list=18%, signal=35%
CUI_TCF21_TARGETS_UP	37	0.516813	1.33222	0.084058	0.146987	1	3134	tags=43%, list=13%, signal=50%
WNT_SIGNALING	89	0.437994	1.33157	0.0611979	0.147561	1	3307	tags=21%, list=14%, signal=25%
REACTOME_PD1_SIGNALING	18	0.594708	1.33141	0.122835	0.147638	1	4066	tags=33%, list=17%, signal=40%
BIOCARTA_HER2_PATHWAY	22	0.56562	1.33076	0.127159	0.148247	1	3709	tags=36%, list=16%, signal=43%
KORKOLA_YOLK_SAC_TUMOR	61	0.471569	1.32986	0.0518934	0.149155	1	5247	tags=56%, list=22%, signal=72%
REACTOME_GLUTATHIONE_CONJUGATION	23	0.558167	1.32914	0.112853	0.149805	1	2585	tags=26%, list=11%, signal=29%
KEGG_LYSOSOME	121	0.427119	1.32885	0.0381194	0.15003	1	6755	tags=49%, list=29%, signal=68%
MARTENS_BOUND_BY_PML_RARA_FUSION	450	0.37852	1.32814	0.00433369	0.150739	1	4893	tags=31%, list=21%, signal=38%
DACOSTA_LOW_DOSE_UV_RESPONSE_VIA_ERCC3_XPCS_UP	18	0.580849	1.3279	0.119935	0.150892	1	1518	tags=22%, list=6%, signal=24%
BROWNE_HCMV_INFECTION_10HR_DN	56	0.476236	1.3276	0.0727532	0.151127	1	2956	tags=30%, list=13%, signal=35%
MIKKELSEN_MCV6_ICP_WITH_H3K27ME3	74	0.452574	1.32736	0.0629096	0.151285	1	4453	tags=26%, list=19%, signal=32%
MISHRA_CARCINOMA_ASSOCIATED_FIBROBLAST_DN	24	0.555984	1.32704	0.0927357	0.15154	1	5153	tags=58%, list=22%, signal=75%
WANG_CLIM2_TARGETS_DN	183	0.40756	1.32548	0.027381	0.153168	1	4364	tags=26%, list=19%, signal=31%
MARTORIATI_MDM4_TARGETS_NEUROEPITHELIUM_DN	164	0.410386	1.32539	0.0342717	0.15316	1	3277	tags=23%, list=14%, signal=26%
LIU_CDX2_TARGETS_UP	36	0.508593	1.3244	0.113602	0.154193	1	4560	tags=39%, list=20%, signal=48%
ABBUD_LIF_SIGNALING_1_DN	26	0.555222	1.32418	0.104294	0.154331	1	5464	tags=54%, list=23%, signal=70%
LIN_NPAS4_TARGETS_DN	66	0.458805	1.3236	0.061693	0.154898	1	3313	tags=27%, list=14%, signal=32%
MOREIRA_RESPONSE_TO_TSA_DN	18	0.581763	1.32349	0.116129	0.154907	1	3489	tags=44%, list=15%, signal=52%
BROWNE_HCMV_INFECTION_8HR_DN	47	0.481677	1.32339	0.0903874	0.154908	1	2042	tags=28%, list=9%, signal=30%
PID_ENDOTHELIN_PATHWAY	63	0.466476	1.32329	0.0798898	0.154923	1	5307	tags=38%, list=23%, signal=49%
LABBE_WNT3A_TARGETS_DN	96	0.441244	1.32292	0.0403768	0.155194	1	2397	tags=21%, list=10%, signal=23%
WONG_ENDMETRIUM_CANCER_UP	25	0.544394	1.32285	0.100946	0.155156	1	2397	tags=20%, list=10%, signal=22%
CROONQUIST_IL6_DEPRIVATION_UP	20	0.574047	1.32077	0.119048	0.157408	1	2810	tags=35%, list=12%, signal=40%
SA_B_CELL_RECEPTOR_COMPLEXES	24	0.554057	1.32046	0.115265	0.157641	1	3245	tags=29%, list=14%, signal=34%
LIU_PROSTATE_CANCER_UP	94	0.437508	1.32044	0.0674449	0.157554	1	2421	tags=18%, list=10%, signal=20%
MCCABE_HOXC6_TARGETS_DN	21	0.559429	1.32043	0.133132	0.157457	1	4287	tags=62%, list=18%, signal=76%
LI_CISPLATIN_RESISTANCE_UP	27	0.537604	1.32032	0.113433	0.157494	1	1717	tags=30%, list=7%, signal=32%
REACTOME_ACTIVATED_NOTCH1_TRANSMITS_SIGNAL_TO_THE_NUCLEUS	26	0.54157	1.3202	0.123245	0.157522	1	4672	tags=46%, list=20%, signal=58%
JAZAG_TGFB1_SIGNALING_VIA_SMAD4_DN	66	0.457237	1.31967	0.0643432	0.15799	1	1443	tags=17%, list=6%, signal=18%
SAKAI_CHRONIC_HEPATITIS_VS_LIVER_CANCER_DN	36	0.507718	1.31952	0.0997024	0.158038	1	5034	tags=39%, list=22%, signal=49%
DAZARD_UV_RESPONSE_CLUSTER_G28	20	0.564762	1.31901	0.120896	0.158524	1	1271	tags=30%, list=5%, signal=32%
MCCLUNG_CREB1_TARGETS_UP	100	0.429681	1.31874	0.0630749	0.158712	1	4183	tags=24%, list=18%, signal=29%
PIEPOLI_LGI1_TARGETS_UP	15	0.607176	1.31865	0.128981	0.158718	1	4787	tags=53%, list=20%, signal=67%
ADDYA_ERYTHROID_DIFFERENTIATION_BY_HEMIN	73	0.454783	1.31757	0.0648276	0.159837	1	3245	tags=30%, list=14%, signal=35%
BURTON_ADIPOGENESIS_10	28	0.527344	1.31747	0.115385	0.159834	1	5706	tags=54%, list=24%, signal=71%
LUCAS_HNF4A_TARGETS_UP	58	0.470903	1.31734	0.0826446	0.159877	1	5908	tags=52%, list=25%, signal=69%
STAMBOLSKY_TARGETS_OF_MUTATED_TP53_DN	48	0.486182	1.31677	0.0857538	0.160423	1	3023	tags=27%, list=13%, signal=31%
KEGG_HEDGEHOG_SIGNALING_PATHWAY	56	0.468394	1.31671	0.0786517	0.160392	1	5821	tags=39%, list=25%, signal=52%
VANDESLUIS_NORMAL_EMBRYOS_DN	25	0.545	1.31627	0.105426	0.160778	1	94	tags=8%, list=0%, signal=8%
BIOCARTA_INTEGRIN_PATHWAY	38	0.500564	1.31625	0.0885496	0.160693	1	3850	tags=32%, list=16%, signal=38%
ALONSO_METASTASIS_EMT_UP	36	0.509062	1.31614	0.118248	0.160721	1	3550	tags=42%, list=15%, signal=49%
LASTOWSKA_COAMPLIFIED_WITH_MYCN	40	0.497674	1.31597	0.0918518	0.160827	1	2549	tags=28%, list=11%, signal=31%
LABBE_TGFB1_TARGETS_DN	107	0.429105	1.31589	0.0528402	0.16079	1	2424	tags=20%, list=10%, signal=22%
MIZUSHIMA_AUTOPHAGOSOME_FORMATION	19	0.561821	1.31585	0.126348	0.16073	1	3913	tags=37%, list=17%, signal=44%
MCCLUNG_DELTA_FOSB_TARGETS_2WK	47	0.487595	1.31542	0.105036	0.161097	1	4053	tags=30%, list=17%, signal=36%
REACTOME_ACYL_CHAIN_REMODELLING_OF_PI	15	0.599793	1.31475	0.120125	0.161722	1	3462	tags=40%, list=15%, signal=47%
MA_PITUITARY_FETAL_VS_ADULT_DN	19	0.576617	1.31435	0.133846	0.162077	1	2697	tags=37%, list=12%, signal=42%
PID_TNF_PATHWAY	46	0.488166	1.31434	0.104735	0.161975	1	3784	tags=28%, list=16%, signal=34%
LEE_CALORIE_RESTRICTION_NEOCORTEX_UP	83	0.43917	1.3143	0.0735294	0.16191	1	1921	tags=20%, list=8%, signal=22%
BIOCARTA_SPPA_PATHWAY	22	0.558687	1.31358	0.115385	0.162637	1	7563	tags=64%, list=32%, signal=94%
REACTOME_NUCLEAR_SIGNALING_BY_ERBB4	38	0.502265	1.31342	0.0972424	0.162726	1	5531	tags=45%, list=24%, signal=59%
PID_DELTA_NP63_PATHWAY	47	0.475309	1.31281	0.0872675	0.163306	1	3341	tags=40%, list=14%, signal=47%
YAO_TEMPORAL_RESPONSE_TO_PROGESTERONE_CLUSTER_8	49	0.475314	1.31281	0.0931232	0.163195	1	3310	tags=29%, list=14%, signal=33%
SASSON_RESPONSE_TO_FORSKOLIN_UP	90	0.431783	1.31219	0.0620872	0.163782	1	3034	tags=23%, list=13%, signal=27%
ZHAN_MULTIPLE_MYELOMA_LB_UP	42	0.494015	1.31215	0.0960699	0.16372	1	3127	tags=29%, list=13%, signal=33%
NUTT_GBM_VS_AO_GLIOMA_UP	46	0.478437	1.3119	0.0866477	0.163902	1	2273	tags=22%, list=10%, signal=24%
MCBRYAN_PUBERTAL_BREAST_5_6WK_UP	115	0.418738	1.31165	0.0484076	0.164092	1	5166	tags=40%, list=22%, signal=51%
BROWNE_INTERFERON_RESPONSIVE_GENES	68	0.454094	1.31132	0.0653061	0.164377	1	6260	tags=49%, list=27%, signal=66%
IWANAGA_CARCINOGENESIS_BY_KRAS_PTEN_DN	352	0.380167	1.31078	0.0146067	0.164911	1	4235	tags=26%, list=18%, signal=32%
REACTOME_SIGNALING_BY_THE_B_CELL_RECEPTOR_BCR	122	0.419005	1.30956	0.0477387	0.16621	1	1969	tags=11%, list=8%, signal=12%
PID_THROMBIN_PAR4_PATHWAY	15	0.592362	1.30951	0.141707	0.166152	1	3084	tags=27%, list=13%, signal=31%
PID_PI3KCI_AKT_PATHWAY	35	0.512664	1.30945	0.123476	0.1661	1	943	tags=11%, list=4%, signal=12%
TAKEDA_TARGETS_OF_NUP98_HOXA9_FUSION_6HR_UP	84	0.441991	1.30922	0.0657718	0.166266	1	1807	tags=23%, list=8%, signal=24%
GAUSSMANN_MLL_AF4_FUSION_TARGETS_D_UP	38	0.496283	1.30897	0.102041	0.166471	1	4015	tags=34%, list=17%, signal=41%
ST_GA12_PATHWAY	23	0.556563	1.30865	0.125796	0.166742	1	3711	tags=43%, list=16%, signal=52%
VISALA_RESPONSE_TO_HEAT_SHOCK_AND_AGING_UP	15	0.604442	1.30793	0.1406	0.167442	1	1391	tags=20%, list=6%, signal=21%
MIKKELSEN_MEF_LCP_WITH_H3K27ME3	67	0.453769	1.3079	0.0837912	0.167353	1	3908	tags=31%, list=17%, signal=38%
WOTTON_RUNX_TARGETS_DN	29	0.526193	1.30789	0.111441	0.167258	1	2861	tags=31%, list=12%, signal=35%
REACTOME_SIGNALLING_BY_NGF	212	0.397234	1.30745	0.0293772	0.16767	1	5168	tags=31%, list=22%, signal=39%
RIZ_ERYTHROID_DIFFERENTIATION_APOBEC2	26	0.538814	1.3071	0.129808	0.167954	1	2953	tags=27%, list=13%, signal=31%
PLASARI_TGFB1_SIGNALING_VIA_NFIC_1HR_DN	106	0.426427	1.30688	0.0608931	0.168116	1	5583	tags=42%, list=24%, signal=54%
SUMI_HNF4A_TARGETS	33	0.511375	1.30657	0.0972644	0.168394	1	4271	tags=30%, list=18%, signal=37%
MIKKELSEN_MEF_ICP_WITH_H3K27ME3	205	0.393144	1.30603	0.041225	0.168927	1	7464	tags=42%, list=32%, signal=62%
HELLER_HDAC_TARGETS_DN	289	0.382664	1.30585	0.0310702	0.169031	1	2943	tags=22%, list=13%, signal=25%
PID_WNT_CANONICAL_PATHWAY	20	0.56581	1.30583	0.13738	0.168938	1	975	tags=15%, list=4%, signal=16%
BROWNE_HCMV_INFECTION_4HR_UP	54	0.473415	1.30575	0.0901526	0.168928	1	3489	tags=28%, list=15%, signal=33%
PID_ERBB2_ERBB3_PATHWAY	44	0.489995	1.30554	0.101695	0.169064	1	4418	tags=36%, list=19%, signal=45%
NIELSEN_GIST_VS_SYNOVIAL_SARCOMA_DN	20	0.56204	1.30516	0.126959	0.169405	1	2968	tags=35%, list=13%, signal=40%
YAGI_AML_FAB_MARKERS	190	0.397354	1.30452	0.0343602	0.170095	1	3905	tags=31%, list=17%, signal=36%
YANG_MUC2_TARGETS_DUODENUM_3MO_DN	22	0.555286	1.30441	0.130435	0.170111	1	3830	tags=32%, list=16%, signal=38%
LAU_APOPTOSIS_CDKN2A_UP	55	0.466798	1.30426	0.0947802	0.170188	1	1344	tags=16%, list=6%, signal=17%
WORSCHECH_TUMOR_REJECTION_UP	55	0.471725	1.30418	0.106017	0.170172	1	6303	tags=36%, list=27%, signal=50%
REACTOME_DOWNSTREAM_SIGNALING_EVENTS_OF_B_CELL_RECEPTOR_BCR	93	0.43074	1.30389	0.0752972	0.170405	1	726	tags=5%, list=3%, signal=6%
MARZEC_IL2_SIGNALING_UP	114	0.419079	1.30346	0.0601793	0.170811	1	2365	tags=26%, list=10%, signal=29%
KEGG_PHOSPHATIDYLINOSITOL_SIGNALING_SYSTEM	76	0.444373	1.30272	0.0921596	0.171613	1	5145	tags=36%, list=22%, signal=45%
CUI_TCF21_TARGETS_DN	31	0.512743	1.30241	0.119084	0.171868	1	2706	tags=23%, list=12%, signal=26%
SU_THYMUS	20	0.556984	1.30234	0.128411	0.171844	1	2252	tags=25%, list=10%, signal=28%
RORIE_TARGETS_OF_EWSR1_FLI1_FUSION_DN	29	0.523062	1.30195	0.126113	0.172209	1	1160	tags=17%, list=5%, signal=18%
KLEIN_PRIMARY_EFFUSION_LYMPHOMA_UP	51	0.46741	1.30189	0.101266	0.172159	1	2746	tags=20%, list=12%, signal=22%
LU_EZH2_TARGETS_DN	392	0.373837	1.30161	0.0217391	0.172393	1	3172	tags=23%, list=14%, signal=26%
REACTOME_EFFECTS_OF_PIP2_HYDROLYSIS	23	0.543133	1.30147	0.114907	0.172449	1	5008	tags=48%, list=21%, signal=61%
HOLLEMAN_VINCRISTINE_RESISTANCE_B_ALL_DN	15	0.597788	1.30118	0.140984	0.172674	1	1492	tags=20%, list=6%, signal=21%
GARY_CD5_TARGETS_UP	465	0.370996	1.30094	0.0120087	0.172856	1	6083	tags=38%, list=26%, signal=50%
PID_HDAC_CLASSIII_PATHWAY	25	0.539735	1.3009	0.128682	0.172787	1	2250	tags=28%, list=10%, signal=31%
BIOCARTA_SPRY_PATHWAY	18	0.577453	1.30059	0.128326	0.173072	1	2600	tags=22%, list=11%, signal=25%
KEGG_TGF_BETA_SIGNALING_PATHWAY	85	0.434559	1.29942	0.0744125	0.174416	1	883	tags=14%, list=4%, signal=15%
ZHONG_SECRETOME_OF_LUNG_CANCER_AND_FIBROBLAST	131	0.415647	1.29924	0.0571066	0.174495	1	2426	tags=16%, list=10%, signal=18%
SIG_REGULATION_OF_THE_ACTIN_CYTOSKELETON_BY_RHO_GTPASES	35	0.495962	1.29923	0.125193	0.174394	1	5953	tags=37%, list=25%, signal=50%
BIOCARTA_ECM_PATHWAY	24	0.537249	1.29913	0.125191	0.174404	1	3850	tags=38%, list=16%, signal=45%
REACTOME_CHEMOKINE_RECEPTORS_BIND_CHEMOKINES	55	0.469183	1.29895	0.10137	0.174484	1	8121	tags=44%, list=35%, signal=67%
ABE_VEGFA_TARGETS_2HR	34	0.5111	1.29849	0.106569	0.174942	1	3130	tags=26%, list=13%, signal=31%
WHITE_NEUROBLASTOMA_WITH_1P36.3_DELETION	20	0.566331	1.29797	0.154088	0.175458	1	1313	tags=15%, list=6%, signal=16%
BIOCARTA_HIVNEF_PATHWAY	58	0.456728	1.29772	0.112696	0.175646	1	3525	tags=24%, list=15%, signal=28%
HANN_RESISTANCE_TO_BCL2_INHIBITOR_UP	36	0.495839	1.29606	0.120178	0.177508	1	2064	tags=22%, list=9%, signal=24%
KORKOLA_SEMINOMA_UP	44	0.486236	1.29589	0.104167	0.177589	1	2701	tags=23%, list=12%, signal=26%
REACTOME_INTERFERON_ALPHA_BETA_SIGNALING	62	0.454073	1.29574	0.0984529	0.177647	1	2748	tags=24%, list=12%, signal=27%
KAYO_AGING_MUSCLE_UP	242	0.385688	1.29514	0.0395809	0.178214	1	3262	tags=19%, list=14%, signal=22%
REACTOME_TIE2_SIGNALING	17	0.581244	1.29449	0.152516	0.178864	1	5030	tags=41%, list=22%, signal=52%
REACTOME_PHOSPHOLIPID_METABOLISM	195	0.393901	1.29386	0.0509479	0.179526	1	5964	tags=35%, list=26%, signal=46%
BIOCARTA_PAR1_PATHWAY	37	0.490479	1.29356	0.122963	0.179782	1	3316	tags=19%, list=14%, signal=22%
BIOCARTA_CYTOKINE_PATHWAY	21	0.555736	1.29338	0.1328	0.179909	1	4205	tags=19%, list=18%, signal=23%
LI_LUNG_CANCER	41	0.494147	1.29317	0.102384	0.180019	1	2171	tags=22%, list=9%, signal=24%
PID_FCER1_PATHWAY	61	0.454355	1.29306	0.0994318	0.180043	1	5119	tags=36%, list=22%, signal=46%
MODY_HIPPOCAMPUS_POSTNATAL	63	0.454449	1.29279	0.0961811	0.180216	1	2865	tags=19%, list=12%, signal=22%
BIOCARTA_IL1R_PATHWAY	33	0.506659	1.29171	0.128698	0.181418	1	3506	tags=30%, list=15%, signal=36%
TORCHIA_TARGETS_OF_EWSR1_FLI1_FUSION_TOP20_UP	20	0.563514	1.29163	0.150082	0.181398	1	3007	tags=40%, list=13%, signal=46%
KEGG_RETINOL_METABOLISM	64	0.455704	1.29127	0.0953039	0.181742	1	7050	tags=38%, list=30%, signal=54%
ROY_WOUND_BLOOD_VESSEL_DN	22	0.558973	1.29126	0.134551	0.18164	1	3722	tags=50%, list=16%, signal=59%
STARK_PREFRONTAL_CORTEX_22Q11_DELETION_UP	194	0.390695	1.29126	0.046988	0.18154	1	3240	tags=19%, list=14%, signal=22%
BONCI_TARGETS_OF_MIR15A_AND_MIR16_1	91	0.426782	1.29086	0.0855615	0.181906	1	3544	tags=30%, list=15%, signal=35%
KEGG_INSULIN_SIGNALING_PATHWAY	137	0.405947	1.29084	0.0489691	0.181811	1	4581	tags=27%, list=20%, signal=33%
BOYAULT_LIVER_CANCER_SUBCLASS_G6_DN	19	0.565851	1.2905	0.151938	0.182107	1	6511	tags=58%, list=28%, signal=80%
REACTOME_ERK_MAPK_TARGETS	21	0.551975	1.28953	0.159443	0.183235	1	2464	tags=29%, list=11%, signal=32%
HUMMERICH_MALIGNANT_SKIN_TUMOR_DN	18	0.567216	1.28948	0.169725	0.183175	1	6664	tags=50%, list=29%, signal=70%
LENAOUR_DENDRITIC_CELL_MATURATION_DN	128	0.409913	1.28915	0.056391	0.183464	1	3127	tags=24%, list=13%, signal=28%
MACLACHLAN_BRCA1_TARGETS_DN	16	0.588693	1.28863	0.151703	0.184011	1	2601	tags=50%, list=11%, signal=56%
PID_S1P_META_PATHWAY	21	0.534318	1.28838	0.154688	0.184231	1	3728	tags=38%, list=16%, signal=45%
REACTOME_ACYL_CHAIN_REMODELLING_OF_PG	16	0.580512	1.28833	0.142173	0.184176	1	7008	tags=50%, list=30%, signal=71%
GRAESSMANN_APOPTOSIS_BY_SERUM_DEPRIVATION_DN	231	0.385118	1.28828	0.0315052	0.184124	1	4977	tags=36%, list=21%, signal=46%
PECE_MAMMARY_STEM_CELL_UP	143	0.405658	1.28814	0.0685786	0.184178	1	3708	tags=19%, list=16%, signal=22%
KEGG_VASOPRESSIN_REGULATED_WATER_REABSORPTION	44	0.480861	1.28807	0.104348	0.184147	1	5958	tags=34%, list=25%, signal=46%
PID_ALK1_PATHWAY	26	0.523837	1.28807	0.114583	0.184032	1	2253	tags=19%, list=10%, signal=21%
FRASOR_TAMOXIFEN_RESPONSE_UP	51	0.463043	1.2877	0.11236	0.184423	1	3434	tags=33%, list=15%, signal=39%
HOWLIN_CITED1_TARGETS_1_DN	37	0.496013	1.28733	0.121916	0.184757	1	5158	tags=43%, list=22%, signal=55%
BRUINS_UVC_RESPONSE_MIDDLE	96	0.425384	1.2872	0.0820106	0.184814	1	3489	tags=25%, list=15%, signal=29%
KYNG_RESPONSE_TO_H2O2	70	0.437736	1.28711	0.101449	0.184808	1	3671	tags=21%, list=16%, signal=25%
REACTOME_SIGNALING_BY_ERBB2	97	0.42366	1.28671	0.0673854	0.185226	1	1885	tags=14%, list=8%, signal=16%
DASU_IL6_SIGNALING_UP	59	0.451936	1.28662	0.112344	0.185197	1	1204	tags=20%, list=5%, signal=21%
REACTOME_G_ALPHA1213_SIGNALLING_EVENTS	74	0.440142	1.2863	0.0855615	0.185488	1	4698	tags=35%, list=20%, signal=44%
GROSS_HIF1A_TARGETS_DN	25	0.516818	1.28594	0.148649	0.185782	1	1377	tags=20%, list=6%, signal=21%
WIKMAN_ASBESTOS_LUNG_CANCER_UP	17	0.586218	1.2857	0.141538	0.185959	1	8774	tags=65%, list=38%, signal=104%
MIKKELSEN_ES_ICP_WITH_H3K27ME3	42	0.485745	1.28543	0.115727	0.186186	1	5066	tags=38%, list=22%, signal=49%
LIEN_BREAST_CARCINOMA_METAPLASTIC_VS_DUCTAL_DN	112	0.415837	1.28513	0.0759331	0.186454	1	5812	tags=38%, list=25%, signal=51%
BOWIE_RESPONSE_TO_TAMOXIFEN	18	0.574445	1.28471	0.14376	0.186866	1	2660	tags=33%, list=11%, signal=38%
AZARE_NEOPLASTIC_TRANSFORMATION_BY_STAT3_DN	17	0.568219	1.28384	0.154331	0.187858	1	3005	tags=47%, list=13%, signal=54%
SARTIPY_BLUNTED_BY_INSULIN_RESISTANCE_UP	19	0.562862	1.28378	0.14619	0.187805	1	3310	tags=32%, list=14%, signal=37%
BOYLAN_MULTIPLE_MYELOMA_C_CLUSTER_DN	32	0.50893	1.28377	0.141159	0.187703	1	1808	tags=25%, list=8%, signal=27%
BIOCARTA_TGFB_PATHWAY	19	0.562595	1.28352	0.145482	0.187883	1	2253	tags=21%, list=10%, signal=23%
HOWLIN_PUBERTAL_MAMMARY_GLAND	68	0.442061	1.28263	0.0930556	0.1889	1	3310	tags=26%, list=14%, signal=31%
WEIGEL_OXIDATIVE_STRESS_BY_HNE_AND_TBH	60	0.4565	1.28244	0.0982265	0.189005	1	3005	tags=27%, list=13%, signal=31%
NGUYEN_NOTCH1_TARGETS_UP	29	0.513322	1.28238	0.147975	0.188954	1	2273	tags=31%, list=10%, signal=34%
BIOCARTA_ATM_PATHWAY	20	0.546518	1.28154	0.15814	0.18991	1	13	tags=15%, list=0%, signal=15%
MARSON_FOXP3_CORE_DIRECT_TARGETS	19	0.568211	1.28071	0.146605	0.19085	1	1570	tags=26%, list=7%, signal=28%
KORKOLA_TERATOMA_UP	16	0.591851	1.2807	0.165329	0.190738	1	2943	tags=44%, list=13%, signal=50%
KEGG_PROSTATE_CANCER	89	0.427221	1.28014	0.10253	0.191303	1	2849	tags=22%, list=12%, signal=25%
GAUSSMANN_MLL_AF4_FUSION_TARGETS_C_DN	19	0.551521	1.27993	0.157729	0.191462	1	1802	tags=26%, list=8%, signal=28%
HUTTMANN_B_CLL_POOR_SURVIVAL_DN	59	0.451821	1.27903	0.109397	0.192511	1	3943	tags=34%, list=17%, signal=41%
HERNANDEZ_MITOTIC_ARREST_BY_DOCETAXEL_2_DN	19	0.557542	1.2789	0.169082	0.19256	1	3399	tags=32%, list=15%, signal=37%
PID_ALPHA_SYNUCLEIN_PATHWAY	33	0.495989	1.2788	0.146119	0.192562	1	3033	tags=27%, list=13%, signal=31%
PID_S1P_S1P3_PATHWAY	29	0.513176	1.27837	0.139183	0.192992	1	5317	tags=41%, list=23%, signal=54%
REACTOME_TRANSMEMBRANE_TRANSPORT_OF_SMALL_MOLECULES	409	0.369151	1.27814	0.01726	0.193181	1	5268	tags=31%, list=23%, signal=39%
WANG_RESPONSE_TO_BEXAROTENE_DN	29	0.50922	1.27644	0.133231	0.195226	1	1385	tags=24%, list=6%, signal=26%
GAVIN_FOXP3_TARGETS_CLUSTER_P4	100	0.424852	1.27634	0.0801577	0.19523	1	3678	tags=31%, list=16%, signal=37%
ONO_FOXP3_TARGETS_UP	23	0.530025	1.27626	0.157186	0.195206	1	3662	tags=39%, list=16%, signal=46%
NADLER_OBESITY_DN	48	0.465936	1.27584	0.118644	0.195649	1	2178	tags=19%, list=9%, signal=21%
HOSHIDA_LIVER_CANCER_SUBCLASS_S3	266	0.374747	1.275	0.034642	0.196651	1	5629	tags=32%, list=24%, signal=42%
KEGG_PATHOGENIC_ESCHERICHIA_COLI_INFECTION	55	0.455502	1.27489	0.125182	0.19667	1	6511	tags=49%, list=28%, signal=68%
PID_EPHA_FWDPATHWAY	34	0.506848	1.27476	0.133929	0.196723	1	3628	tags=26%, list=16%, signal=31%
KEGG_INTESTINAL_IMMUNE_NETWORK_FOR_IGA_PRODUCTION	48	0.463237	1.27465	0.124481	0.196743	1	4948	tags=25%, list=21%, signal=32%
WONG_IFNA2_RESISTANCE_UP	16	0.582788	1.27443	0.180685	0.196899	1	5386	tags=56%, list=23%, signal=73%
ROLEF_GLIS3_TARGETS	37	0.485121	1.27431	0.134006	0.196937	1	5644	tags=38%, list=24%, signal=50%
NIKOLSKY_BREAST_CANCER_15Q26_AMPLICON	22	0.537657	1.27412	0.151424	0.197057	1	3760	tags=23%, list=16%, signal=27%
NING_CHRONIC_OBSTRUCTIVE_PULMONARY_DISEASE_DN	119	0.410178	1.2739	0.0698856	0.19722	1	4828	tags=29%, list=21%, signal=37%
HORTON_SREBF_TARGETS	25	0.522787	1.27351	0.165379	0.197632	1	6465	tags=56%, list=28%, signal=77%
REACTOME_HEPARAN_SULFATE_HEPARIN_HS_GAG_METABOLISM	51	0.45716	1.27322	0.135172	0.197915	1	5269	tags=41%, list=23%, signal=53%
LIN_TUMOR_ESCAPE_FROM_IMMUNE_ATTACK	18	0.556618	1.27283	0.159126	0.198312	1	3808	tags=44%, list=16%, signal=53%
MARKS_HDAC_TARGETS_UP	23	0.531543	1.27261	0.151145	0.198482	1	1035	tags=17%, list=4%, signal=18%
HELLER_HDAC_TARGETS_SILENCED_BY_METHYLATION_UP	456	0.360816	1.27172	0.0194595	0.199541	1	3577	tags=31%, list=15%, signal=36%
PID_ANTHRAX_PATHWAY	17	0.570533	1.27088	0.177273	0.200549	1	4085	tags=35%, list=17%, signal=43%
KEGG_FC_EPSILON_RI_SIGNALING_PATHWAY	79	0.43012	1.27078	0.103079	0.200546	1	5008	tags=29%, list=21%, signal=37%
REACTOME_DOWNSTREAM_SIGNAL_TRANSDUCTION	91	0.417448	1.27003	0.0895334	0.201433	1	2600	tags=15%, list=11%, signal=17%
SHIN_B_CELL_LYMPHOMA_CLUSTER_2	30	0.505133	1.26941	0.165179	0.202185	1	3304	tags=33%, list=14%, signal=39%
RIZ_ERYTHROID_DIFFERENTIATION_12HR	43	0.473575	1.26919	0.135097	0.202341	1	3245	tags=30%, list=14%, signal=35%
CHEMELLO_SOLEUS_VS_EDL_MYOFIBERS_DN	19	0.5588	1.26904	0.164885	0.202438	1	4581	tags=47%, list=20%, signal=59%
KEGG_STARCH_AND_SUCROSE_METABOLISM	52	0.45585	1.26896	0.143064	0.202414	1	5564	tags=33%, list=24%, signal=43%
KEGG_ASCORBATE_AND_ALDARATE_METABOLISM	25	0.532144	1.26859	0.157815	0.202785	1	4529	tags=32%, list=19%, signal=40%
VALK_AML_CLUSTER_3	32	0.506937	1.26733	0.152108	0.204367	1	3403	tags=38%, list=15%, signal=44%
CHIANG_LIVER_CANCER_SUBCLASS_INTERFERON_DN	51	0.466427	1.26547	0.134078	0.206751	1	1565	tags=16%, list=7%, signal=17%
KIM_WT1_TARGETS_8HR_DN	126	0.406939	1.26529	0.085639	0.206857	1	3788	tags=26%, list=16%, signal=31%
BARRIER_CANCER_RELAPSE_NORMAL_SAMPLE_UP	32	0.496969	1.2647	0.156716	0.207547	1	0	tags=3%, list=0%, signal=3%
KONDO_PROSTATE_CANCER_WITH_H3K27ME3	195	0.385179	1.26461	0.0580046	0.207535	1	3980	tags=16%, list=17%, signal=19%
CAIRO_LIVER_DEVELOPMENT_DN	219	0.380081	1.26456	0.045292	0.207472	1	5526	tags=31%, list=24%, signal=40%
BIOCARTA_MAPK_PATHWAY	87	0.427922	1.26446	0.115385	0.207451	1	3784	tags=31%, list=16%, signal=37%
WHITEHURST_PACLITAXEL_SENSITIVITY	38	0.481056	1.26427	0.14158	0.207584	1	5071	tags=42%, list=22%, signal=54%
FERRANDO_LYL1_NEIGHBORS	15	0.584046	1.26377	0.18542	0.208164	1	2563	tags=27%, list=11%, signal=30%
TOOKER_GEMCITABINE_RESISTANCE_DN	122	0.404967	1.26374	0.0847029	0.208076	1	3074	tags=25%, list=13%, signal=28%
BAE_BRCA1_TARGETS_UP	75	0.430347	1.26362	0.108071	0.208114	1	4977	tags=36%, list=21%, signal=46%
MILI_PSEUDOPODIA_CHEMOTAXIS_UP	72	0.424739	1.26302	0.120112	0.208829	1	3110	tags=19%, list=13%, signal=22%
KASLER_HDAC7_TARGETS_1_UP	192	0.382279	1.26284	0.0608592	0.208946	1	3269	tags=20%, list=14%, signal=23%
KYNG_ENVIRONMENTAL_STRESS_RESPONSE_NOT_BY_GAMMA_IN_OLD	31	0.496899	1.26275	0.163174	0.208937	1	4066	tags=35%, list=17%, signal=43%
PID_HIV_NEF_PATHWAY	35	0.487597	1.26244	0.142857	0.209213	1	3131	tags=20%, list=13%, signal=23%
AIYAR_COBRA1_TARGETS_UP	39	0.477913	1.26187	0.152616	0.20982	1	1621	tags=18%, list=7%, signal=19%
REACTOME_THE_ROLE_OF_NEF_IN_HIV1_REPLICATION_AND_DISEASE_PATHOGENESIS	27	0.507856	1.26164	0.158445	0.210029	1	5168	tags=37%, list=22%, signal=48%
SCHURINGA_STAT5A_TARGETS_DN	16	0.561926	1.26105	0.190625	0.210673	1	1728	tags=19%, list=7%, signal=20%
SESTO_RESPONSE_TO_UV_C0	107	0.411901	1.26034	0.104326	0.211514	1	2000	tags=15%, list=9%, signal=16%
PID_HIF1_TFPATHWAY	66	0.440713	1.25901	0.113181	0.213239	1	4509	tags=33%, list=19%, signal=41%
BROWNE_HCMV_INFECTION_2HR_DN	49	0.462521	1.25894	0.115442	0.213193	1	2166	tags=43%, list=9%, signal=47%
PID_EPHA2_FWD_PATHWAY	19	0.552315	1.25868	0.171254	0.21344	1	3277	tags=26%, list=14%, signal=31%
WINTER_HYPOXIA_DN	52	0.454059	1.25859	0.129815	0.21345	1	5040	tags=35%, list=22%, signal=44%
BIOCARTA_DEATH_PATHWAY	33	0.491063	1.25792	0.141802	0.214222	1	2910	tags=24%, list=12%, signal=28%
BIOCARTA_NO2IL12_PATHWAY	17	0.565476	1.25755	0.202853	0.214596	1	7914	tags=53%, list=34%, signal=80%
PID_PI3K_PLC_TRK_PATHWAY	36	0.485334	1.25707	0.150665	0.215141	1	3097	tags=33%, list=13%, signal=38%
PID_CD8_TCR_PATHWAY	53	0.458015	1.25607	0.113506	0.216383	1	2443	tags=23%, list=10%, signal=25%
OSWALD_HEMATOPOIETIC_STEM_CELL_IN_COLLAGEN_GEL_DN	269	0.374477	1.25602	0.0464853	0.216314	1	4286	tags=26%, list=18%, signal=32%
BECKER_TAMOXIFEN_RESISTANCE_DN	52	0.450367	1.25598	0.147493	0.216232	1	4365	tags=42%, list=19%, signal=52%
MIKKELSEN_ES_HCP_WITH_H3K27ME3	41	0.468934	1.25496	0.140762	0.21754	1	6868	tags=44%, list=29%, signal=62%
BILANGES_SERUM_SENSITIVE_GENES	90	0.41629	1.25467	0.100402	0.217798	1	4053	tags=28%, list=17%, signal=33%
SANSOM_WNT_PATHWAY_REQUIRE_MYC	58	0.445035	1.25441	0.0991501	0.21804	1	2037	tags=26%, list=9%, signal=28%
YOSHIMURA_MAPK8_TARGETS_DN	363	0.362419	1.25404	0.0372807	0.218415	1	4060	tags=23%, list=17%, signal=28%
AMUNDSON_RESPONSE_TO_ARSENITE	216	0.378266	1.2539	0.0580046	0.218491	1	4020	tags=27%, list=17%, signal=33%
SCHLINGEMANN_SKIN_CARCINOGENESIS_TPA_DN	29	0.507629	1.25356	0.165165	0.218839	1	3448	tags=28%, list=15%, signal=32%
KEGG_TYROSINE_METABOLISM	42	0.469127	1.25326	0.146341	0.219121	1	3398	tags=21%, list=15%, signal=25%
PID_IL3_PATHWAY	27	0.517708	1.25321	0.144718	0.21906	1	3097	tags=26%, list=13%, signal=30%
NICK_RESPONSE_TO_PROC_TREATMENT_DN	27	0.511142	1.25269	0.162162	0.219703	1	4539	tags=30%, list=19%, signal=37%
SIG_PIP3_SIGNALING_IN_CARDIAC_MYOCTES	67	0.430932	1.25239	0.113235	0.219989	1	4072	tags=27%, list=17%, signal=32%
YANG_BREAST_CANCER_ESR1_DN	25	0.517272	1.25214	0.174699	0.220185	1	858	tags=28%, list=4%, signal=29%
ZHAN_MULTIPLE_MYELOMA_MF_UP	47	0.456698	1.25179	0.155425	0.220531	1	5511	tags=36%, list=24%, signal=47%
BIOCARTA_MITOCHONDRIA_PATHWAY	21	0.541908	1.25122	0.175492	0.221225	1	2601	tags=24%, list=11%, signal=27%
PECE_MAMMARY_STEM_CELL_DN	139	0.395906	1.25096	0.0911361	0.221484	1	1253	tags=12%, list=5%, signal=13%
BROWNE_HCMV_INFECTION_1HR_UP	60	0.43579	1.2502	0.135135	0.222445	1	3863	tags=25%, list=17%, signal=30%
IKEDA_MIR30_TARGETS_UP	115	0.404071	1.24955	0.0902062	0.223293	1	3959	tags=24%, list=17%, signal=29%
WILLIAMS_ESR2_TARGETS_UP	27	0.51284	1.24913	0.182371	0.223769	1	2220	tags=26%, list=10%, signal=29%
REACTOME_NA_CL_DEPENDENT_NEUROTRANSMITTER_TRANSPORTERS	17	0.55078	1.24878	0.191456	0.224127	1	4611	tags=29%, list=20%, signal=37%
CHIANG_LIVER_CANCER_SUBCLASS_INTERFERON_UP	26	0.50487	1.24821	0.183926	0.224835	1	1334	tags=15%, list=6%, signal=16%
HOFFMANN_IMMATURE_TO_MATURE_B_LYMPHOCYTE_UP	43	0.469539	1.24765	0.157895	0.225519	1	4066	tags=37%, list=17%, signal=45%
GABRIELY_MIR21_TARGETS	286	0.365376	1.24753	0.0441676	0.225557	1	3667	tags=25%, list=16%, signal=29%
WEINMANN_ADAPTATION_TO_HYPOXIA_UP	29	0.502107	1.24717	0.170437	0.225922	1	2761	tags=28%, list=12%, signal=31%
DAUER_STAT3_TARGETS_DN	50	0.450221	1.24636	0.146341	0.226953	1	4109	tags=32%, list=18%, signal=39%
GAUSSMANN_MLL_AF4_FUSION_TARGETS_A_DN	90	0.414026	1.24628	0.119015	0.226924	1	5326	tags=40%, list=23%, signal=52%
SINGH_NFE2L2_TARGETS	15	0.580315	1.24581	0.167421	0.227499	1	2061	tags=33%, list=9%, signal=37%
REACTOME_RAP1_SIGNALLING	16	0.556849	1.24573	0.178125	0.227464	1	2466	tags=25%, list=11%, signal=28%
VETTER_TARGETS_OF_PRKCA_AND_ETS1_DN	16	0.562533	1.24549	0.185127	0.227659	1	5833	tags=56%, list=25%, signal=75%
SHEDDEN_LUNG_CANCER_GOOD_SURVIVAL_A12	296	0.367271	1.24526	0.048478	0.227871	1	5467	tags=29%, list=23%, signal=37%
BIOCARTA_NFKB_PATHWAY	23	0.52413	1.24525	0.184408	0.227751	1	5858	tags=35%, list=25%, signal=46%
HILLION_HMGA1B_TARGETS	91	0.411911	1.24502	0.114483	0.22793	1	3444	tags=21%, list=15%, signal=24%
REACTOME_IRON_UPTAKE_AND_TRANSPORT	36	0.480775	1.24487	0.156483	0.227991	1	4866	tags=42%, list=21%, signal=53%
BONOME_OVARIAN_CANCER_POOR_SURVIVAL_UP	31	0.492853	1.24471	0.18425	0.228103	1	6441	tags=45%, list=28%, signal=62%
OUYANG_PROSTATE_CANCER_PROGRESSION_UP	19	0.544849	1.24464	0.185299	0.228064	1	3245	tags=32%, list=14%, signal=37%
ST_PHOSPHOINOSITIDE_3_KINASE_PATHWAY	37	0.481042	1.24433	0.150665	0.228365	1	1880	tags=19%, list=8%, signal=21%
KYNG_ENVIRONMENTAL_STRESS_RESPONSE_NOT_BY_UV_IN_OLD	24	0.521925	1.24385	0.184664	0.22892	1	4066	tags=33%, list=17%, signal=40%
ST_G_ALPHA_I_PATHWAY	35	0.476523	1.24366	0.162963	0.229055	1	3040	tags=34%, list=13%, signal=39%
RICKMAN_HEAD_AND_NECK_CANCER_B	47	0.456443	1.24365	0.157895	0.228918	1	4066	tags=30%, list=17%, signal=36%
ZHONG_SECRETOME_OF_LUNG_CANCER_AND_ENDOTHELIUM	66	0.431999	1.24337	0.120219	0.229177	1	3444	tags=27%, list=15%, signal=32%
TIEN_INTESTINE_PROBIOTICS_24HR_DN	212	0.3764	1.24329	0.0674556	0.22916	1	3772	tags=21%, list=16%, signal=25%
RAMALHO_STEMNESS_DN	74	0.424827	1.24321	0.121951	0.229134	1	4867	tags=32%, list=21%, signal=41%
FAELT_B_CLL_WITH_VH_REARRANGEMENTS_UP	48	0.450044	1.24287	0.146853	0.229492	1	2302	tags=19%, list=10%, signal=21%
LINDGREN_BLADDER_CANCER_CLUSTER_2A_DN	141	0.390098	1.24257	0.0977444	0.229785	1	3692	tags=28%, list=16%, signal=33%
KEGG_O_GLYCAN_BIOSYNTHESIS	30	0.496761	1.2424	0.171131	0.229892	1	2851	tags=23%, list=12%, signal=27%
ASTON_MAJOR_DEPRESSIVE_DISORDER_UP	48	0.457425	1.24009	0.152717	0.233246	1	3854	tags=33%, list=16%, signal=40%
REACTOME_IMMUNOREGULATORY_INTERACTIONS_BETWEEN_A_LYMPHOID_AND_A_NON_LYMPHOID_CELL	64	0.430301	1.24001	0.133609	0.233219	1	4534	tags=23%, list=19%, signal=29%
MA_PITUITARY_FETAL_VS_ADULT_UP	28	0.491745	1.23968	0.183962	0.233573	1	764	tags=18%, list=3%, signal=18%
LEE_LIVER_CANCER	48	0.455053	1.23952	0.163059	0.233663	1	7765	tags=46%, list=33%, signal=69%
YAO_TEMPORAL_RESPONSE_TO_PROGESTERONE_CLUSTER_1	68	0.430607	1.23946	0.149798	0.233616	1	4419	tags=31%, list=19%, signal=38%
REACTOME_TRANSPORT_OF_GLUCOSE_AND_OTHER_SUGARS_BILE_SALTS_AND_ORGANIC_ACIDS_METAL_IONS_AND_AMINE_COMPOUNDS	89	0.411236	1.23806	0.117326	0.235509	1	4797	tags=29%, list=21%, signal=37%
MCBRYAN_PUBERTAL_BREAST_3_4WK_DN	37	0.474928	1.23762	0.159057	0.236032	1	4563	tags=24%, list=20%, signal=30%
KIM_HYPOXIA	25	0.511031	1.2372	0.174772	0.236516	1	4010	tags=36%, list=17%, signal=43%
WAMUNYOKOLI_OVARIAN_CANCER_GRADES_1_2_UP	137	0.39062	1.23697	0.105853	0.236717	1	3709	tags=24%, list=16%, signal=28%
SUZUKI_RESPONSE_TO_TSA_AND_DECITABINE_1B	23	0.523937	1.23678	0.171131	0.236876	1	3000	tags=30%, list=13%, signal=35%
KUNINGER_IGF1_VS_PDGFB_TARGETS_DN	46	0.45735	1.23669	0.169075	0.236861	1	1239	tags=30%, list=5%, signal=32%
KUMAR_TARGETS_OF_MLL_AF9_FUSION	401	0.357353	1.23661	0.0306346	0.23684	1	4977	tags=26%, list=21%, signal=33%
JI_RESPONSE_TO_FSH_DN	57	0.438776	1.2366	0.139276	0.236724	1	1920	tags=23%, list=8%, signal=25%
KIM_MYC_AMPLIFICATION_TARGETS_DN	96	0.41023	1.23656	0.125323	0.236651	1	5252	tags=46%, list=22%, signal=59%
UEDA_PERIFERAL_CLOCK	169	0.380918	1.23562	0.0980149	0.237951	1	4378	tags=31%, list=19%, signal=38%
MAHADEVAN_IMATINIB_RESISTANCE_DN	20	0.524283	1.23531	0.2	0.238279	1	2920	tags=15%, list=12%, signal=17%
PID_P38_MKK3_6PATHWAY	26	0.508967	1.23515	0.190769	0.238362	1	3946	tags=31%, list=17%, signal=37%
GALLUZZI_PREVENT_MITOCHONDIAL_PERMEABILIZATION	22	0.521529	1.23507	0.183077	0.238341	1	2601	tags=32%, list=11%, signal=36%
REACTOME_GLUTAMATE_NEUROTRANSMITTER_RELEASE_CYCLE	15	0.571298	1.2346	0.19739	0.238916	1	8373	tags=80%, list=36%, signal=125%
BIOCARTA_IL2RB_PATHWAY	38	0.47227	1.23458	0.17378	0.238807	1	3097	tags=24%, list=13%, signal=27%
REACTOME_ANTIGEN_PRESENTATION_FOLDING_ASSEMBLY_AND_PEPTIDE_LOADING_OF_CLASS_I_MHC	20	0.527687	1.23431	0.180666	0.239099	1	8048	tags=50%, list=34%, signal=76%
TSENG_ADIPOGENIC_POTENTIAL_UP	30	0.50017	1.23424	0.189781	0.239079	1	5237	tags=47%, list=22%, signal=60%
PID_P75_NTR_PATHWAY	69	0.425136	1.23417	0.143443	0.239031	1	4672	tags=32%, list=20%, signal=40%
REACTOME_P53_DEPENDENT_G1_DNA_DAMAGE_RESPONSE	53	0.43862	1.23391	0.145349	0.239286	1	13	tags=4%, list=0%, signal=4%
NADERI_BREAST_CANCER_PROGNOSIS_DN	18	0.544894	1.23369	0.196646	0.23946	1	1782	tags=22%, list=8%, signal=24%
KEGG_CARDIAC_MUSCLE_CONTRACTION	73	0.419384	1.23366	0.141319	0.239366	1	5510	tags=33%, list=24%, signal=43%
BOQUEST_STEM_CELL_CULTURED_VS_FRESH_DN	31	0.489372	1.2336	0.162281	0.239319	1	6504	tags=58%, list=28%, signal=80%
NAKAMURA_CANCER_MICROENVIRONMENT_UP	24	0.509884	1.23338	0.186154	0.239518	1	5406	tags=38%, list=23%, signal=49%
GAUSSMANN_MLL_AF4_FUSION_TARGETS_F_DN	33	0.472958	1.23285	0.170404	0.240208	1	4174	tags=27%, list=18%, signal=33%
KEGG_ALANINE_ASPARTATE_AND_GLUTAMATE_METABOLISM	32	0.486554	1.23257	0.166144	0.240485	1	2373	tags=19%, list=10%, signal=21%
MIKKELSEN_IPS_WITH_HCP_H3K27ME3	102	0.405933	1.23253	0.12085	0.240395	1	6634	tags=35%, list=28%, signal=49%
PICCALUGA_ANGIOIMMUNOBLASTIC_LYMPHOMA_DN	134	0.390667	1.23246	0.115629	0.24037	1	2024	tags=19%, list=9%, signal=21%
REACTOME_TRAFFICKING_OF_AMPA_RECEPTORS	27	0.500095	1.2322	0.184211	0.240629	1	5168	tags=37%, list=22%, signal=48%
ST_INTERLEUKIN_4_PATHWAY	26	0.505058	1.23185	0.188272	0.241013	1	2600	tags=23%, list=11%, signal=26%
YAO_HOXA10_TARGETS_VIA_PROGESTERONE_UP	79	0.420877	1.23159	0.140751	0.241272	1	4070	tags=30%, list=17%, signal=37%
YAGI_AML_WITH_11Q23_REARRANGED	348	0.356703	1.23148	0.0499445	0.241308	1	3727	tags=21%, list=16%, signal=25%
HSIAO_LIVER_SPECIFIC_GENES	244	0.367028	1.23127	0.0655172	0.241475	1	5736	tags=31%, list=25%, signal=41%
KEGG_GLYCOSPHINGOLIPID_BIOSYNTHESIS_GANGLIO_SERIES	15	0.574706	1.23004	0.203791	0.243208	1	4683	tags=47%, list=20%, signal=58%
CHEN_LUNG_CANCER_SURVIVAL	27	0.495376	1.22989	0.195815	0.243284	1	347	tags=11%, list=1%, signal=11%
NAKAMURA_METASTASIS_MODEL_UP	43	0.455904	1.22988	0.159817	0.243153	1	4653	tags=44%, list=20%, signal=55%
LEIN_LOCALIZED_TO_PROXIMAL_DENDRITES	37	0.467628	1.22911	0.17341	0.244189	1	2985	tags=22%, list=13%, signal=25%
RIGGI_EWING_SARCOMA_PROGENITOR_DN	186	0.37454	1.22892	0.0919952	0.244327	1	3476	tags=37%, list=15%, signal=43%
BIOCARTA_CALCINEURIN_PATHWAY	18	0.546972	1.22842	0.215716	0.244926	1	2	tags=6%, list=0%, signal=6%
DARWICHE_PAPILLOMA_PROGRESSION_RISK	72	0.419434	1.22826	0.139403	0.245032	1	5761	tags=38%, list=25%, signal=50%
ST_MYOCYTE_AD_PATHWAY	27	0.494946	1.22817	0.200613	0.245028	1	3857	tags=33%, list=17%, signal=40%
REACTOME_NUCLEAR_EVENTS_KINASE_AND_TRANSCRIPTION_FACTOR_ACTIVATION	24	0.516419	1.22803	0.200913	0.245099	1	2464	tags=25%, list=11%, signal=28%
ST_ERK1_ERK2_MAPK_PATHWAY	32	0.480627	1.22726	0.19494	0.246102	1	1880	tags=22%, list=8%, signal=24%
MOSERLE_IFNA_RESPONSE	31	0.479552	1.227	0.170659	0.246355	1	4109	tags=39%, list=18%, signal=47%
KEGG_ALDOSTERONE_REGULATED_SODIUM_REABSORPTION	42	0.46418	1.22664	0.164134	0.246763	1	3097	tags=24%, list=13%, signal=27%
RICKMAN_HEAD_AND_NECK_CANCER_D	33	0.471787	1.22625	0.177196	0.247201	1	4556	tags=36%, list=19%, signal=45%
KYNG_DNA_DAMAGE_BY_GAMMA_AND_UV_RADIATION	88	0.41167	1.22616	0.141534	0.247207	1	2603	tags=17%, list=11%, signal=19%
KEGG_NEUROTROPHIN_SIGNALING_PATHWAY	126	0.387834	1.22566	0.114943	0.24781	1	4704	tags=27%, list=20%, signal=34%
FIGUEROA_AML_METHYLATION_CLUSTER_6_DN	38	0.474912	1.22529	0.16839	0.248211	1	6222	tags=37%, list=27%, signal=50%
DEBIASI_APOPTOSIS_BY_REOVIRUS_INFECTION_DN	284	0.360151	1.22448	0.087444	0.249353	1	4921	tags=33%, list=21%, signal=41%
