# Supplementary material for: Cooperation of Nutlin-3a and a Wip1 inhibitor to induce p53 activity
Source: Oncotarget. 2016 May 11;7(22):31623–38. doi: 10.18632/oncotarget.9302 (PMC5077964; doi:10.18632/oncotarget.9302)
Supplement: Supplementary file 4 [file oncotarget-07-31623-s004.xlsx]

## Sheet: Cluster1_UP_Nutlin&Nutlin+Wip1i
Chromosome	start	end	Gene Symbol	Intesity	Strand
chr17	59489110	59489111	C17orf82	22.6048	+
chr17	58677542	58677543	PPM1D	13.8414	+
chr3	64211131	64211132	PRICKLE2	8.71075	-
chr20	46414808	46414809	SULF2	6.90415	-
chr1	201438299	201438300	PHLDA3	4.54027	-
chr6	36646454	36646455	CDKN1A	4.53383	+
chr15	63449741	63449742	RPS27L	3.99164	-
chr15	89164525	89164526	AEN	3.91445	+
chr1	114522011	114522012	OLFML3	3.71323	+
chr11	47236491	47236492	DDB2	3.4341	+
chr8	103251346	103251347	RRM2B	3.36668	-
chr1	45266034	45266035	PLK3	2.73227	+
chr19	47734451	47734452	BBC3	2.56227	-
chr12	69201950	69201951	MDM2	2.55687	+
chr17	57409051	57409052	YPEL2	2.52665	+
chr3	14220172	14220173	XPC	2.40903	-
chr6	64281915	64281916	PTP4A1	2.34237	+
chr11	65190267	65190268	NEAT1	2.26405	+
chr1	181057636	181057637	IER5	2.25545	+
chr3	152879999	152880000	RAP2B	2.1864	+
chr12	120884215	120884216	TRIAP1	2.17517	-
chr8	22926700	22926701	TNFRSF10B	2.17043	-
chr22	30642840	30642841	LIF	2.14483	-
chr3	178789656	178789657	ZMAT3	2.06767	-
chr8	128902872	128902873	PVT1	2.056	+
chr17	55980750	55980751	CUEDC1	1.99898	-
chr16	68002597	68002598	SLC12A4	1.98093	-
chr16	1122754	1122755	SSTR5	1.97863	+
chr19	18497370	18497371	MIR3189	1.95726	+
chr19	18496966	18496967	GDF15	1.9534	+
chr8	95961615	95961616	TP53INP1	1.94373	-
chr1	68150858	68150859	GADD45A	1.86658	+
chr16	79634622	79634623	MAF	1.83808	-
chr16	29831713	29831714	MVP	1.83748	+
chr8	124553493	124553494	FBXO32	1.83655	-
chr20	30310656	30310657	BCL2L1	1.80378	-
chr4	52917495	52917496	SPATA18	1.79137	+
chr19	49458115	49458116	BAX	1.6936	+
chr5	162864575	162864576	CCNG1	1.69302	+
chr22	20004309	20004310	ARVCF	1.64194	-
chr22	31644346	31644347	LIMK2	1.63091	+
chr14	75422467	75422468	PGF	1.6269	-
chr8	143868008	143868009	LY6D	1.61769	-
chr12	2113677	2113678	DCP1B	1.52629	-
chr10	90750286	90750287	FAS	1.47214	+
chr8	22960325	22960326	TNFRSF10C	1.46778	+
chr5	72861511	72861512	ANKRA2	1.43564	-
chr20	25667575	25667576	ZNF337	1.41967	-
chr16	2908171	2908172	PRSS22	1.41391	-
chr10	127585106	127585107	FANK1	1.41327	+
chr7	150690890	150690891	NOS3	1.38989	+
chr11	65667997	65667998	FOSL1	1.37655	-
chr17	27071021	27071022	TRAF4	1.36353	+
chr5	150020205	150020206	SYNPO	1.3351	+
chr14	21567173	21567174	ZNF219	1.33044	-
chr1	203274662	203274663	BTG2	1.32707	+
chr9	92219925	92219926	GADD45G	1.31923	+
chr3	8811300	8811301	OXTR	1.31097	-
chr12	99038829	99038830	IKBIP	1.3072	-
chr8	134584183	134584184	ST3GAL1	1.3067	-
chr11	65265231	65265232	MALAT1	1.30393	+
chr5	156693088	156693089	CYFIP2	1.29879	+
chr16	66968345	66968346	CES2	1.29769	+
chr12	106696567	106696568	TCP11L2	1.28636	+
chr3	12800808	12800809	TMEM40	1.28241	-
chr2	24308085	24308086	TP53I3	1.27967	-
chr22	50746001	50746002	PLXNB2	1.26252	-
chr20	10654694	10654695	JAG1	1.25905	-
chr2	95940199	95940200	PROM2	1.25521	+
chr9	120177317	120177318	ASTN2	1.2497	-
chr3	171178197	171178198	TNIK	1.24427	-
chr15	101419895	101419896	ALDH1A3	1.23549	+
chr5	71403116	71403117	MAP1B	1.23488	+
chr2	119981382	119981383	STEAP3	1.22225	+
chr6	109330191	109330192	SESN1	1.21201	-
chr8	143858744	143858745	LYNX1	1.20787	-
chr4	159094202	159094203	FAM198B	1.20425	-
chr11	706118	706119	EPS8L2	1.19059	+
chr9	135937363	135937364	CEL	1.18705	+
chr3	151034636	151034637	GPR87	1.18593	-
chr4	2263739	2263740	MXD4	1.18447	-
chr3	158390482	158390483	LXN	1.17558	-
chr2	216003151	216003152	ABCA12	1.16858	-
chr19	40931932	40931933	SERTAD1	1.16722	-
chr9	124132582	124132583	STOM	1.16353	-
chr9	107690527	107690528	ABCA1	1.14551	-
chr7	100493541	100493542	ACHE	1.1378	-
chr2	216300791	216300792	FN1	1.131	-
chr2	171673198	171673199	GAD1	1.1252	+
chr7	139168457	139168458	KLRG2	1.1236	-
chr6	43543876	43543877	POLH	1.12323	+
chr17	72856007	72856008	GRIN2C	1.1042	-
chr2	46524539	46524540	EPAS1	1.09583	+
chr12	69357020	69357021	CPM	1.08981	-
chr16	30960403	30960404	ORAI3	1.08879	+
chr15	74726299	74726300	SEMA7A	1.0739	-
chr10	74033675	74033676	DDIT4	1.0618	+
chr2	191208194	191208195	INPP1	1.05422	+
chrX	3631675	3631676	PRKX	1.04696	-
chr5	132948223	132948224	FSTL4	1.04578	-
chr19	50553935	50553936	FLJ26850	1.04104	+
chr9	124030378	124030379	GSN	1.02927	+
chr13	44453967	44453968	LACC1	1.02855	+
chr14	24867990	24867991	NYNRIN	1.02852	+
chr7	86974949	86974950	CROT	1.0239	+
chr8	29208267	29208268	DUSP4	1.0219	-
chr12	56325810	56325811	DGKA	1.01427	+
chr7	134212342	134212343	AKR1B10	1.00577	+
chr7	86974808	86974809	TP53TG1	0.998767	-
chr12	57522280	57522281	LRP1	0.991567	+
chr2	31030311	31030312	CAPN13	0.990341	-
chr8	95274547	95274548	GEM	0.989657	-
chr19	44285409	44285410	KCNN4	0.981828	-
chr11	69061603	69061604	MYEOV	0.972759	+
chr6	150920997	150920998	PLEKHG1	0.966604	+
chr12	119616593	119616594	HSPB8	0.966033	+
chr22	33196800	33196801	TIMP3	0.964	+
chr12	56882198	56882199	GLS2	0.953129	-
chr10	89623194	89623195	KLLN	0.947167	-
chr9	112403066	112403067	PALM2	0.946687	+
chr18	616698	616699	CLUL1	0.945548	+
chr12	54121307	54121308	CALCOCO1	0.937945	-
chr11	35160415	35160416	CD44	0.936182	+
chr10	72972290	72972291	UNC5B	0.931162	+
chr12	106533811	106533812	NUAK1	0.928296	-
chr16	28550495	28550496	NUPR1	0.921992	-
chr1	223889293	223889294	CAPN2	0.910839	+
chr7	105221976	105221977	EFCAB10	0.897172	-
chr19	18451406	18451407	PGPEP1	0.89135	+
chr19	40324873	40324874	DYRK1B	0.887696	-
chr19	18385319	18385320	KIAA1683	0.871073	-
chr15	49255641	49255642	SHC4	0.870832	-
chr10	30348488	30348489	KIAA1462	0.862272	-
chr1	112282046	112282047	FAM212B	0.861022	-
chr1	16482582	16482583	EPHA2	0.857709	-
chr22	43253408	43253409	ARFGAP3	0.849914	-
chr7	98030427	98030428	BAIAP2L1	0.841693	-
chr3	111805180	111805181	C3orf52	0.830381	+
chr17	80797931	80797932	ZNF750	0.828838	-
chr9	90112594	90112595	DAPK1	0.826445	+
chr10	129705323	129705324	PTPRE	0.8175	+
chr15	79103773	79103774	ADAMTS7	0.811484	-
chr9	19408923	19408924	ACER2	0.795842	+
chr17	48133338	48133339	ITGA3	0.794814	+
chr3	30647992	30647993	TGFBR2	0.793315	+
chr13	114567076	114567077	GAS6	0.790078	-
chr4	154605439	154605440	TLR2	0.776577	+
chr1	28585961	28585962	SESN2	0.770534	+
chr1	226736499	226736500	C1orf95	0.769067	+
chr12	49259653	49259654	RND1	0.768635	-
chr15	67358193	67358194	SMAD3	0.766406	+
chr1	153508717	153508718	S100A6	0.766037	-
chr10	90712580	90712581	ACTA2	0.764675	-
chr10	98031273	98031274	BLNK	0.762635	-
chr3	42201659	42201660	TRAK1	0.739299	+
chr10	66585283	66585284	ANXA2P3	0.733567	+
chr22	38302153	38302154	MICALL1	0.733075	+
chr19	1401569	1401570	GAMT	0.730782	-
chr10	100028007	100028008	LOXL4	0.728665	-
chr22	18924066	18924067	PRODH	0.723598	-
chr1	21059133	21059134	SH2D5	0.716134	-
chr22	37584330	37584331	C1QTNF6	0.707167	-
chr17	4463891	4463892	GGT6	0.706637	-
chr9	33447631	33447632	AQP3	0.705759	-
chrX	65858892	65858893	EDA2R	0.701754	-
chr1	212738674	212738675	ATF3	0.691035	+
chr18	43652250	43652251	PSTPIP2	0.676804	-
chr20	33759738	33759739	PROCR	0.672743	+
chr22	51066601	51066602	ARSA	0.671878	-
chr3	46718899	46718900	ALS2CL	0.6658	-
chr1	6479979	6479980	HES2	0.6657	-
chr10	128994422	128994423	FAM196A	0.66279	-
chr11	122526396	122526397	UBASH3B	0.662575	+
chrX	153029649	153029650	PLXNB3	0.659029	+
chr17	72869156	72869157	FDXR	0.640518	-
chr1	23751272	23751273	TCEA3	0.638933	-
chr22	31688520	31688521	PIK3IP1	0.62288	-
chr19	38826441	38826442	CATSPERG	0.619916	+
chr8	41655140	41655141	ANK1	0.613518	-
chr1	33430414	33430415	RNF19B	0.609962	-
chr1	23886285	23886286	ID3	0.606922	-
chr10	99400441	99400442	PI4K2A	0.594392	+
chr1	27668481	27668482	SYTL1	0.590133	+
chr6	119031238	119031239	CEP85L	0.579503	-
chr13	49018840	49018841	LPAR6	0.578782	-
chr21	38071431	38071432	SIM2	0.569296	+
chr1	16085253	16085254	FBLIM1	0.568367	+
chr1	86889767	86889768	CLCA2	0.566098	+
chr1	211752099	211752100	SLC30A1	0.561235	-
chr20	4795769	4795770	RASSF2	0.552737	-
chr7	73703803	73703804	CLIP2	0.546916	+
chr1	28503455	28503456	PTAFR	0.535154	-
chr1	223853436	223853437	CAPN8	0.526175	-
chr6	32634466	32634467	HLA-DQB1	0.513967	-
chr1	17575591	17575592	PADI3	0.50811	+
chr18	61144142	61144143	SERPINB5	0.505134	+
chr19	8408146	8408147	KANK3	0.505067	-
chr1	18807422	18807423	KLHDC7A	0.492467	+
chr19	18359010	18359011	PDE4C	0.491943	-
chr10	95242074	95242075	MYOF	0.488502	-
chr17	1665257	1665258	SERPINF1	0.451167	+
chr1	210501594	210501595	HHAT	0.429133	+
chr2	233924675	233924676	INPP5D	0.425367	+
chr1	26197744	26197745	PAQR7	0.413194	-
chrX	102470018	102470019	BEX4	0.337124	+
chr13	76194568	76194569	LMO7	0.32923	+
chr1	100818021	100818022	CDC14A	0.32141	+
chrX	2670091	2670092	XG	0	+

## Sheet: Cluster2_UP_in_Nutlin+Wip1i
Chromosome	start	end	Gene Symbol	Intesity	Strand
chr20	52199636	52199637	ZNF217	15.5613	-
chr17	57918625	57918626	MIR21	10.2486	+
chr8	128808206	128808207	MIR1204	3.00149	+
chr9	139440238	139440239	NOTCH1	2.99369	-
chr1	116383333	116383334	NHLH2	2.96795	-
chr1	45272957	45272958	TCTEX1D4	2.77371	-
chr8	144897549	144897550	SCRIB	2.76537	-
chr15	52821247	52821248	MYO5A	2.53823	-
chr1	109792639	109792640	CELSR2	2.51884	+
chr15	52970831	52970832	FAM214A	2.49402	-
chr15	56535483	56535484	RFX7	2.47502	-
chr17	73584137	73584138	MYO15B	2.47488	+
chr9	139738865	139738866	C9orf172	2.45647	+
chr15	51630795	51630796	CYP19A1	2.45248	-
chr8	121824309	121824310	SNTB1	2.27089	-
chr1	180992257	180992258	STX6	2.26403	-
chr20	56265680	56265681	PMEPA1	2.21915	-
chr17	66194799	66194800	LOC440461	2.1816	+
chr20	61340187	61340188	NTSR1	2.17001	+
chr16	2246465	2246466	CASKIN1	2.1358	-
chr9	139746817	139746818	MAMDC4	2.10556	+
chr1	204485505	204485506	MDM4	2.08043	+
chr9	139743266	139743267	PHPT1	2.06818	+
chr16	88493877	88493878	ZNF469	2.06127	+
chr8	144952632	144952633	EPPK1	2.04595	-
chr6	111804918	111804919	REV3L	2.01164	-
chr17	65241319	65241320	HELZ	2.00369	-
chr1	180882311	180882312	KIAA1614	1.91008	+
chr14	105444694	105444695	AHNAK2	1.90837	-
chr15	56657620	56657621	TEX9	1.90647	+
chr11	75115463	75115464	SNORD15B	1.88532	+
chr1	151032125	151032126	CDC42SE1	1.88168	-
chr1	181002559	181002560	MR1	1.86287	+
chr16	89007608	89007609	CBFA2T3	1.85555	-
chr2	102314536	102314537	MAP4K4	1.81777	+
chr17	66597095	66597096	FAM20A	1.81558	-
chr17	62777622	62777623	LOC146880	1.81137	-
chr1	41950354	41950355	EDN2	1.7966	-
chr9	130742812	130742813	FAM102A	1.7781	-
chr16	81528952	81528953	CMIP	1.75873	+
chr11	85522202	85522203	SYTL2	1.71983	-
chr1	150521843	150521844	ADAMTSL4	1.70238	+
chr8	145064224	145064225	GRINA	1.69023	+
chr11	10823155	10823156	SNORD97	1.68455	-
chr11	82997450	82997451	CCDC90B	1.68185	-
chr16	755825	755826	FBXL16	1.67947	-
chr10	46970601	46970602	SYT15	1.67586	-
chr16	3039053	3039054	LINC00514	1.66487	+
chr1	202777549	202777550	KDM5B	1.66323	-
chr17	55333929	55333930	MSI2	1.65213	+
chr17	79213109	79213110	C17orf89	1.64537	+
chr1	152131704	152131705	RPTN	1.64135	-
chr3	81810950	81810951	GBE1	1.63585	-
chr3	5021095	5021096	BHLHE40	1.63187	+
chr1	205538110	205538111	MFSD4	1.61589	+
chr1	152297679	152297680	FLG	1.61541	-
chr16	85061355	85061356	KIAA0513	1.61418	+
chr6	101329248	101329249	ASCC3	1.60167	-
chr1	145293369	145293370	NBPF10	1.58746	+
chr20	54933981	54933982	FAM210B	1.5833	+
chr9	119449579	119449580	TRIM32	1.5618	+
chr12	50561316	50561317	CERS5	1.54986	-
chr8	101170561	101170562	SPAG1	1.54419	+
chr11	73693889	73693890	UCP2	1.51929	-
chr7	149473129	149473130	SSPO	1.50504	+
chr2	20850864	20850865	HS1BP3	1.4977	-
chr8	143695833	143695834	ARC	1.49556	-
chr12	77459360	77459361	E2F7	1.49456	-
chr2	14772808	14772809	FAM84A	1.48786	+
chr17	47572653	47572654	NGFR	1.48115	+
chr17	70117159	70117160	SOX9	1.48022	+
chr9	135996637	135996638	RALGDS	1.47577	-
chr5	173315329	173315330	CPEB4	1.47523	+
chr1	116519117	116519118	SLC22A15	1.46938	+
chr16	67978015	67978016	LCAT	1.46367	-
chr12	108955237	108955238	ISCU	1.45233	+
chr9	117267736	117267737	DFNB31	1.42853	-
chr2	70781147	70781148	TGFA	1.42783	-
chr12	64238539	64238540	SRGAP1	1.42679	+
chr10	54074039	54074040	DKK1	1.4175	+
chr1	113250025	113250026	RHOC	1.41586	-
chr19	1248550	1248551	MIDN	1.41387	+
chr9	110252047	110252048	KLF4	1.40633	-
chr5	135468532	135468533	SMAD5	1.40595	+
chr5	125931082	125931083	ALDH7A1	1.40152	-
chr16	1525085	1525086	CLCN7	1.39479	-
chr5	132299354	132299355	AFF4	1.39047	-
chr19	30156325	30156326	PLEKHF1	1.38185	+
chr10	90752732	90752733	FAS-AS1	1.3739	-
chr1	145209111	145209112	NOTCH2NL	1.36995	+
chr16	27325228	27325229	IL4R	1.36431	+
chr9	138987131	138987132	NACC2	1.3642	-
chr1	171308033	171308034	TOP1P1	1.364	+
chr11	71164215	71164216	NADSYN1	1.36317	+
chr8	101348446	101348447	RNF19A	1.36131	-
chr14	23340958	23340959	LRP10	1.3613	+
chr12	7037478	7037479	ATN1	1.36055	+
chr16	85045141	85045142	ZDHHC7	1.35839	-
chr19	45909607	45909608	PPP1R13L	1.35642	-
chr1	109756513	109756514	SARS	1.35326	+
chr17	78194199	78194200	SGSH	1.35059	-
chr16	30670838	30670839	FBRS	1.34929	+
chr16	89894905	89894906	SPIRE2	1.34771	+
chr19	42788815	42788816	CIC	1.34737	+
chr2	74753408	74753409	DQX1	1.34177	-
chr7	560026	560027	FLJ44511	1.34135	+
chr19	47220384	47220385	PRKD2	1.33588	-
chr1	180601144	180601145	XPR1	1.33579	+
chr3	5229357	5229358	EDEM1	1.33562	+
chr1	205290919	205290920	NUAK2	1.33083	-
chr11	118781613	118781614	BCL9L	1.33043	-
chr19	46142675	46142676	EML2	1.32663	-
chr12	62860595	62860596	MON2	1.32434	+
chr10	88730496	88730497	AGAP11	1.32195	+
chr14	104552021	104552022	ASPG	1.31685	+
chr9	95896570	95896571	NINJ1	1.3111	-
chr1	182992593	182992594	LAMC1	1.29319	+
chr6	76458907	76458908	MYO6	1.29311	+
chr16	87425799	87425800	MAP1LC3B	1.29294	+
chr6	45296052	45296053	RUNX2	1.2911	+
chr4	128703451	128703452	HSPA4L	1.28761	+
chr3	24536313	24536314	THRB	1.28354	-
chr15	76196198	76196199	FBXO22	1.2818	+
chr3	9291369	9291370	SRGAP3	1.28154	-
chr2	220144038	220144039	DNAJB2	1.27925	+
chr5	135364582	135364583	TGFBI	1.27657	+
chr12	112563347	112563348	TRAFD1	1.27535	+
chr1	45477027	45477028	HECTD3	1.27381	-
chr6	72130448	72130449	LINC00472	1.27281	-
chr5	112770728	112770729	TSSK1B	1.26775	-
chr11	64612041	64612042	CDC42BPG	1.26249	-
chr2	159825144	159825145	TANC1	1.26098	+
chr5	179921397	179921398	CNOT6	1.26057	+
chr3	88188260	88188261	ZNF654	1.25926	+
chr7	134464162	134464163	CALD1	1.25302	+
chr17	80009650	80009651	RFNG	1.25167	-
chr14	92572965	92572966	ATXN3	1.25107	-
chr19	18508415	18508416	LRRC25	1.24939	-
chr5	16936385	16936386	MYO10	1.24594	-
chr1	205819276	205819277	PM20D1	1.2458	-
chr5	1112172	1112173	SLC12A7	1.24512	-
chr12	76425556	76425557	PHLDA1	1.24434	-
chr2	208634143	208634144	FZD5	1.23857	-
chr9	129677051	129677052	RALGPS1	1.2385	+
chr14	24630420	24630421	IRF9	1.23668	+
chr5	59189621	59189622	PDE4D	1.234	-
chr9	132083293	132083294	C9orf106	1.23082	+
chr12	120105759	120105760	PRKAB1	1.2279	+
chr5	110848157	110848158	STARD4	1.22298	-
chr14	67982021	67982022	TMEM229B	1.22151	-
chr5	65892174	65892175	MAST4	1.22138	+
chr16	4987136	4987137	PPL	1.21852	-
chr10	48355087	48355088	ZNF488	1.21778	+
chr3	27764206	27764207	EOMES	1.21395	-
chrX	153603006	153603007	FLNA	1.21394	-
chr5	125758867	125758868	GRAMD3	1.21232	+
chr13	21635722	21635723	LATS2	1.21166	-
chr5	135470579	135470580	SMAD5-AS1	1.20967	-
chr1	27189631	27189632	SFN	1.20957	+
chr5	60628098	60628099	ZSWIM6	1.20434	+
chr9	130331396	130331397	FAM129B	1.20416	-
chr21	46131495	46131496	TSPEAR	1.203	-
chr14	88851986	88851987	SPATA7	1.20031	+
chr12	93965455	93965456	SOCS2	1.19985	+
chr12	53893444	53893445	MAP3K12	1.1992	-
chr5	112824527	112824528	MCC	1.19479	-
chr14	55034328	55034329	SAMD4A	1.19202	+
chr14	69260631	69260632	ZFP36L1	1.1919	-
chr2	28615777	28615778	FOSL2	1.19182	+
chr10	13544976	13544977	BEND7	1.18837	-
chr5	137801179	137801180	EGR1	1.18696	+
chr14	96671133	96671134	BDKRB2	1.18175	+
chr12	113495660	113495661	DTX1	1.18142	+
chr1	192778167	192778168	RGS2	1.17942	+
chr5	74326724	74326725	GCNT4	1.17802	-
chr11	70507945	70507946	SHANK2	1.1712	-
chr15	99191766	99191767	IGF1R	1.17052	+
chr9	129172783	129172784	NRON	1.16406	-
chr1	156084459	156084460	LMNA	1.16225	+
chr16	2961978	2961979	FLYWCH1	1.16191	+
chr21	42557166	42557167	PLAC4	1.16177	-
chr7	2671601	2671602	TTYH3	1.16068	+
chr9	101018003	101018004	TBC1D2	1.15921	-
chr12	57916657	57916658	MBD6	1.15795	+
chr2	73053177	73053178	EXOC6B	1.15573	-
chr11	61062788	61062789	VWCE	1.15267	-
chr11	67272843	67272844	PITPNM1	1.15231	-
chr16	4674823	4674824	MGRN1	1.14991	+
chr5	14581889	14581890	FAM105A	1.14988	+
chr6	89790427	89790428	PNRC1	1.14845	+
chr2	203241048	203241049	BMPR2	1.14287	+
chr20	51801820	51801821	TSHZ2	1.13779	+
chr2	69870977	69870978	AAK1	1.13469	-
chr17	80291921	80291922	SECTM1	1.12812	-
chr20	47894756	47894757	ZNFX1	1.12721	-
chr14	99947737	99947738	CCNK	1.12531	+
chr12	57914300	57914301	DDIT3	1.12122	-
chr3	25469752	25469753	RARB	1.12057	+
chr5	83680685	83680686	EDIL3	1.1189	-
chr3	171528284	171528285	PLD1	1.11649	-
chr14	75079034	75079035	LTBP2	1.1149	-
chr12	54779573	54779574	ZNF385A	1.11475	-
chr5	10308168	10308169	CMBL	1.11279	-
chr12	72057749	72057750	ZFC3H1	1.11203	-
chr1	182573548	182573549	RGS16	1.10819	-
chr19	55587219	55587220	EPS8L1	1.09311	+
chr2	70142171	70142172	MXD1	1.08997	+
chr2	191273079	191273080	MFSD6	1.08712	+
chr10	23983673	23983674	KIAA1217	1.08697	+
chr11	118135251	118135252	MPZL2	1.08669	-
chr10	99258637	99258638	UBTD1	1.08367	+
chr2	201173671	201173672	SPATS2L	1.08342	+
chr15	98503931	98503932	ARRDC4	1.08233	+
chr2	40739575	40739576	SLC8A1	1.0794	-
chr7	138916229	138916230	UBN2	1.07801	+
chr12	99039076	99039077	APAF1	1.07733	+
chr14	24899139	24899140	KHNYN	1.07237	+
chr2	85581821	85581822	RETSAT	1.0723	-
chr19	12444534	12444535	ZNF563	1.07146	-
chr4	3315872	3315873	RGS12	1.07106	+
chr5	79551901	79551902	SERINC5	1.07055	-
chr5	172447727	172447728	SNORA74B	1.06913	+
chr9	130186651	130186652	ZNF79	1.06307	+
chr5	138614467	138614468	SNORA74A	1.0601	+
chr2	161350318	161350319	RBMS1	1.05601	-
chr2	98612354	98612355	TMEM131	1.05593	-
chr21	45660887	45660888	ICOSLG	1.0552	-
chr10	97050905	97050906	PDLIM1	1.05308	-
chr14	24740833	24740834	RABGGTA	1.05134	-
chr16	30107537	30107538	YPEL3	1.04851	-
chr21	46844955	46844956	COL18A1-AS1	1.04702	-
chr6	74405806	74405807	CD109	1.0417	+
chr20	13202416	13202417	ISM1	1.04093	+
chr6	41703997	41703998	TFEB	1.04048	-
chr2	75059780	75059781	HK2	1.0381	+
chr1	45274152	45274153	BTBD19	1.03788	+
chr12	96184536	96184537	NTN4	1.03157	-
chr17	74533987	74533988	CYGB	1.03106	-
chr2	208890284	208890285	PLEKHM3	1.02933	-
chr7	116139653	116139654	CAV2	1.02572	+
chr20	36152953	36152954	BLCAP	1.02462	-
chr2	106055230	106055231	FHL2	1.02296	-
chr7	17338274	17338275	AHR	1.02173	+
chr2	131674222	131674223	ARHGEF4	1.0187	+
chr1	155177772	155177773	THBS3	1.01653	-
chr6	41863099	41863100	USP49	1.0143	-
chr22	31477280	31477281	SMTN	1.0119	+
chr11	66824287	66824288	RHOD	1.01088	+
chr3	184279585	184279586	EPHB3	1.00868	+
chr2	69969125	69969126	ANXA4	1.00733	+
chr19	18549111	18549112	ISYNA1	1.00583	-
chr8	9009152	9009153	PPP1R3B	1.00577	-
chr16	69139465	69139466	HAS3	1.00436	+
chr2	27193237	27193238	MAPRE3	1.00232	+
chr14	23067145	23067146	ABHD4	1.0016	+
chr20	36149605	36149606	NNAT	1.00126	+
chr11	61659017	61659018	FADS3	1.00066	-
chr9	129885044	129885045	ANGPTL2	0.998333	-
chr3	186505086	186505087	SNORA63	0.997484	+
chr9	115913236	115913237	SLC31A2	0.997461	+
chr3	138067506	138067507	MRAS	0.99662	+
chr7	139477693	139477694	HIPK2	0.996457	-
chr5	138211057	138211058	LRRTM2	0.993926	-
chr16	8768442	8768443	ABAT	0.991533	+
chr6	10838788	10838789	MAK	0.990162	-
chr14	102829298	102829299	TECPR2	0.989408	+
chr9	118916069	118916070	PAPPA	0.988031	+
chr7	43622690	43622691	STK17A	0.984546	+
chr10	102046469	102046470	BLOC1S2	0.984541	-
chr15	74287012	74287013	PML	0.9819	+
chr10	16564004	16564005	C1QL3	0.979029	-
chr2	30369748	30369749	YPEL5	0.976183	+
chr18	74207146	74207147	ZNF516	0.974229	-
chr2	165697928	165697929	COBLL1	0.973067	-
chr3	122605358	122605359	LOC100129550	0.972833	+
chr1	12677737	12677738	DHRS3	0.97032	-
chr17	21191346	21191347	MAP2K3	0.96883	+
chr19	35606730	35606731	FXYD3	0.967194	+
chr1	110453231	110453232	CSF1	0.966696	+
chr21	44847002	44847003	SIK1	0.966318	-
chr2	1748319	1748320	PXDN	0.965983	-
chr3	36986548	36986549	TRANK1	0.962442	-
chr19	11909389	11909390	ZNF491	0.956572	+
chr10	134000412	134000413	DPYSL4	0.953223	+
chr5	139726188	139726189	HBEGF	0.95259	-
chr2	85811529	85811530	VAMP5	0.9512	+
chr11	34379555	34379556	ABTB2	0.948726	-
chr2	192015986	192015987	STAT4	0.946526	-
chr15	100273649	100273650	LYSMD4	0.9458	-
chr16	28303838	28303839	SBK1	0.945245	+
chr6	44095374	44095375	TMEM63B	0.944119	+
chr17	39675270	39675271	KRT15	0.941991	-
chr2	148778578	148778579	MBD5	0.941192	+
chr4	980783	980784	IDUA	0.940333	+
chr15	89456663	89456664	MFGE8	0.9401	-
chr10	38383262	38383263	ZNF37A	0.939549	+
chr12	113796369	113796370	PLBD2	0.938101	+
chr1	113216932	113216933	MOV10	0.935572	+
chr13	36705514	36705515	DCLK1	0.934256	-
chr14	73453664	73453665	ZFYVE1	0.9334	-
chr3	194090472	194090473	LRRC15	0.93232	-
chr3	138426463	138426464	PIK3CB	0.931532	-
chr10	120789226	120789227	NANOS1	0.93115	+
chr3	105587887	105587888	CBLB	0.930133	-
chr8	42752031	42752032	HOOK3	0.9299	+
chr1	161059385	161059386	PVRL4	0.929341	-
chr5	118604385	118604386	TNFAIP8	0.929302	+
chr18	78005397	78005398	PARD6G	0.929295	-
chr6	112194655	112194656	FYN	0.927896	-
chr3	139654025	139654026	CLSTN2	0.927618	+
chr1	43424847	43424848	SLC2A1	0.926371	-
chr9	214863	214864	DOCK8	0.925458	+
chr22	50708822	50708823	MAPK11	0.9245	-
chr1	153895451	153895452	GATAD2B	0.922329	-
chr17	39041495	39041496	KRT20	0.922308	-
chr17	74582145	74582146	ST6GALNAC2	0.917442	-
chr14	45366505	45366506	C14orf28	0.915561	+
chr12	27167339	27167340	TM7SF3	0.915199	-
chr19	41725102	41725103	AXL	0.913288	+
chr6	150464186	150464187	PPP1R14C	0.913029	+
chr11	64949302	64949303	CAPN1	0.911408	+
chr1	11714912	11714913	FBXO44	0.909927	+
chr2	197791454	197791455	PGAP1	0.909912	-
chr16	17564738	17564739	XYLT1	0.907933	-
chr15	34629961	34629962	SLC12A6	0.906682	-
chr18	12308056	12308057	TUBB6	0.904381	+
chr19	44100287	44100288	IRGQ	0.90386	-
chr10	13341746	13341747	PHYH	0.902094	-
chr1	85742587	85742588	BCL10	0.901879	-
chr20	34680630	34680631	EPB41L1	0.900804	+
chr17	74497509	74497510	RHBDF2	0.898183	-
chr14	72398815	72398816	RGS6	0.897823	+
chr15	90222648	90222649	PLIN1	0.897403	-
chr16	66638565	66638566	CMTM3	0.897167	+
chr9	82186686	82186687	TLE4	0.894629	+
chr12	42538673	42538674	GXYLT1	0.893531	-
chr1	154377667	154377668	IL6R	0.8933	+
chr12	122907116	122907117	CLIP1	0.891867	-
chr6	47277683	47277684	TNFRSF21	0.891678	-
chr2	54197977	54197978	PSME4	0.890976	-
chr4	83720010	83720011	SCD5	0.886613	-
chr11	66104000	66104001	RIN1	0.886441	-
chr6	42110715	42110716	C6orf132	0.885991	-
chr15	69099440	69099441	ANP32A-IT1	0.885619	-
chr8	23082680	23082681	TNFRSF10A	0.884983	-
chr1	160991133	160991134	F11R	0.8847	-
chr12	107974632	107974633	BTBD11	0.882267	+
chr11	62314332	62314333	AHNAK	0.882168	-
chr22	50919983	50919984	ADM2	0.8809	+
chr5	53606403	53606404	ARL15	0.878577	-
chr20	37101447	37101448	RALGAPB	0.87741	+
chr16	69599867	69599868	NFAT5	0.87579	+
chrX	134049297	134049298	MOSPD1	0.873768	-
chr17	72733354	72733355	RAB37	0.87339	+
chr19	10543109	10543110	PDE4A	0.872646	+
chr1	113257950	113257951	PPM1J	0.871997	-
chr19	13875335	13875336	MRI1	0.870496	+
chr10	98592015	98592016	LCOR	0.86936	+
chr5	77944648	77944649	LHFPL2	0.868231	-
chr22	17840837	17840838	CECR2	0.864476	+
chr1	162351518	162351519	C1orf226	0.864229	+
chr4	48018789	48018790	NIPAL1	0.863	+
chr1	156460391	156460392	MEF2D	0.861952	-
chr3	195447751	195447752	MUC20	0.855896	+
chr11	65211927	65211928	MIR612	0.85549	+
chr3	48470872	48470873	PLXNB1	0.855367	-
chr19	11877813	11877814	ZNF441	0.853806	+
chr7	115863003	115863004	TES	0.853251	+
chr10	49482941	49482942	FRMPD2	0.852886	-
chr1	161039760	161039761	ARHGAP30	0.850647	-
chr6	3445247	3445248	SLC22A23	0.850471	-
chr2	85804612	85804613	VAMP8	0.849166	+
chr2	238395860	238395861	MLPH	0.848539	+
chr19	45251976	45251977	BCL3	0.847753	+
chr4	78078355	78078356	CCNG2	0.8446	+
chr7	21582831	21582832	DNAH11	0.84448	+
chr1	47082563	47082564	MOB3C	0.843531	-
chr8	56685966	56685967	TMEM68	0.843344	-
chr15	66546075	66546076	MEGF11	0.84159	-
chr15	85359909	85359910	ALPK3	0.839902	+
chr5	95297775	95297776	ELL2	0.838415	-
chr14	20881579	20881580	TEP1	0.836392	-
chr4	75858283	75858284	PARM1	0.832689	+
chr10	45869622	45869623	ALOX5	0.832124	+
chr1	178840215	178840216	ANGPTL1	0.830967	-
chr19	2051243	2051244	MKNK2	0.829557	-
chr7	16460947	16460948	ISPD	0.827996	-
chr21	18985268	18985269	BTG3	0.827506	-
chr12	48398285	48398286	COL2A1	0.827435	-
chr3	183353409	183353410	KLHL24	0.825448	+
chr14	71250169	71250170	MAP3K9	0.825151	-
chr5	150632611	150632612	GM2A	0.823057	+
chr10	93558149	93558150	TNKS2	0.821537	+
chr7	30067975	30067976	PLEKHA8	0.821231	+
chr6	116601281	116601282	DSE	0.820363	+
chr19	39390502	39390503	SIRT2	0.819467	-
chr11	65837822	65837823	PACS1	0.819453	+
chr10	91403648	91403649	PANK1	0.819171	-
chr6	7541868	7541869	DSP	0.811885	+
chr1	3566671	3566672	WRAP73	0.810967	-
chr7	95225925	95225926	PDK4	0.806463	-
chr3	141043053	141043054	ZBTB38	0.8035	+
chr20	3218835	3218836	SLC4A11	0.800816	-
chr6	16761721	16761722	ATXN1	0.799857	-
chr4	124317948	124317949	SPRY1	0.799708	+
chr1	67520080	67520081	SLC35D1	0.79823	-
chr7	99869855	99869856	GATS	0.798099	-
chr18	57567190	57567191	PMAIP1	0.798053	+
chr16	11680806	11680807	LITAF	0.797498	-
chr9	35829493	35829494	TMEM8B	0.797439	+
chr15	89438770	89438771	HAPLN3	0.797303	-
chrX	19988382	19988383	CXorf23	0.796333	-
chr10	128077127	128077128	ADAM12	0.794747	-
chr6	148663727	148663728	SASH1	0.794167	+
chr17	8924857	8924858	NTN1	0.794018	+
chr6	12012722	12012723	HIVEP1	0.793867	+
chr19	11373168	11373169	DOCK6	0.790409	-
chr22	24059610	24059611	GUSBP11	0.789747	-
chr7	38671167	38671168	AMPH	0.789037	-
chr4	48908845	48908846	OCIAD2	0.788982	-
chr7	5553399	5553400	FBXL18	0.78673	-
chr7	55086723	55086724	EGFR	0.783506	+
chr4	7194372	7194373	SORCS2	0.782322	+
chr1	2160132	2160133	SKI	0.781579	+
chr15	42867855	42867856	STARD9	0.781143	+
chr15	64648442	64648443	CSNK1G1	0.780821	-
chr11	66360688	66360689	CCS	0.780486	+
chr11	66278117	66278118	BBS1	0.777104	+
chr22	24033046	24033047	RGL4	0.77626	+
chr4	38665788	38665789	KLF3	0.776257	+
chr19	50084585	50084586	PRRG2	0.775571	+
chr6	43044004	43044005	PTK7	0.77202	+
chr15	33360233	33360234	FMN1	0.771858	-
chr12	113574044	113574045	RASAL1	0.770733	-
chr17	38599674	38599675	IGFBP4	0.770467	+
chr9	114557288	114557289	C9orf84	0.769838	-
chr8	22022651	22022652	BMP1	0.768963	+
chr15	42066630	42066631	MAPKBP1	0.762239	+
chr13	35516422	35516423	NBEA	0.761405	+
chr17	2207069	2207070	SMG6	0.761026	-
chr19	38042271	38042272	ZNF540	0.76091	+
chr2	219157280	219157281	TMBIM1	0.760191	-
chr13	40177356	40177357	LHFP	0.759204	-
chr6	150263072	150263073	ULBP2	0.758417	+
chr17	39845125	39845126	EIF1	0.754467	+
chrX	41548224	41548225	GPR34	0.753416	+
chr17	62833302	62833303	PLEKHM1P	0.752916	-
chr11	100558405	100558406	ARHGAP42	0.752488	+
chr21	34915342	34915343	SON	0.751819	+
chr16	15737023	15737024	KIAA0430	0.7506	-
chr19	18208601	18208602	MAST3	0.747488	+
chr10	70287280	70287281	SLC25A16	0.74588	-
chr7	100425143	100425144	EPHB4	0.745633	-
chr1	236445339	236445340	ERO1LB	0.744674	-
chr1	155880706	155880707	RIT1	0.743417	-
chr6	138428660	138428661	PERP	0.741667	-
chr13	33002315	33002316	N4BP2L1	0.739967	-
chr18	21032785	21032786	RIOK3	0.73899	+
chr7	102715288	102715289	FBXL13	0.73891	-
chr16	12070589	12070590	SNX29	0.738322	+
chr1	29563026	29563027	PTPRU	0.733786	+
chr20	35089816	35089817	DLGAP4	0.733029	+
chr6	36098259	36098260	MAPK13	0.732433	+
chr16	18995607	18995608	TMC7	0.732367	+
chr19	4969122	4969123	KDM4B	0.727409	+
chr14	95786245	95786246	CLMN	0.727041	-
chr7	28220437	28220438	JAZF1	0.722781	-
chr11	6640692	6640693	TPP1	0.722383	-
chr18	32957301	32957302	ZNF396	0.721594	-
chr8	54764366	54764367	RGS20	0.720786	+
chr14	89021123	89021124	PTPN21	0.718333	-
chr6	88038996	88038997	GJB7	0.717047	-
chr12	110719030	110719031	ATP2A2	0.716533	+
chr3	121468614	121468615	GOLGB1	0.716002	-
chr19	15311792	15311793	NOTCH3	0.713266	-
chr2	134326031	134326032	NCKAP5	0.710235	-
chr16	58718681	58718682	SLC38A7	0.709467	-
chr1	208417665	208417666	PLXNA2	0.7088	-
chr11	442011	442012	ANO9	0.708551	-
chr4	99579812	99579813	TSPAN5	0.707127	-
chr7	82792197	82792198	PCLO	0.705533	-
chr17	7743233	7743234	KDM6B	0.704077	+
chr3	111393521	111393522	PLCXD2	0.70329	+
chr19	36359399	36359400	APLP1	0.702077	+
chr19	1000435	1000436	GRIN3B	0.700898	+
chr15	59665071	59665072	MYO1E	0.699622	-
chr17	40540405	40540406	STAT3	0.698281	-
chr3	124774802	124774803	HEG1	0.697685	-
chr15	76304785	76304786	NRG4	0.697194	-
chr1	16174357	16174358	SPEN	0.693133	+
chr10	12875131	12875132	LOC283070	0.691114	+
chr7	98805089	98805090	KPNA7	0.687181	-
chrX	148586884	148586885	IDS	0.68623	-
chr12	11091806	11091807	TAS2R14	0.680932	-
chr10	101769676	101769677	DNMBP	0.679729	-
chr11	2721228	2721229	KCNQ1OT1	0.679184	-
chr19	37717364	37717365	ZNF383	0.678265	+
chr18	61637261	61637262	SERPINB8	0.677347	+
chr22	29075853	29075854	TTC28	0.676562	-
chr17	75085387	75085388	SCARNA16	0.675515	+
chr10	94003036	94003037	CPEB3	0.671492	-
chr1	901875	901876	PLEKHN1	0.670616	+
chr22	37215517	37215518	PVALB	0.6691	-
chr4	77819002	77819003	SOWAHB	0.667667	-
chr1	233086368	233086369	NTPCR	0.666808	+
chr1	162039579	162039580	NOS1AP	0.666351	+
chr9	36136531	36136532	GLIPR2	0.6657	+
chr4	100010006	100010007	LOC100507053	0.665453	+
chr6	143883188	143883189	LOC285740	0.664094	-
chr8	27168836	27168837	TRIM35	0.661585	-
chr3	45984971	45984972	CXCR6	0.660267	+
chr18	21718918	21718919	CABYR	0.658992	+
chr17	75085233	75085234	SEC14L1	0.658777	+
chr19	44008985	44008986	PHLDB3	0.655441	-
chr20	33292146	33292147	TP53INP2	0.654949	+
chr11	119039420	119039421	NLRX1	0.654737	+
chr17	4402127	4402128	SPNS2	0.653067	+
chr17	25799034	25799035	KSR1	0.649118	+
chr13	51640293	51640294	GUCY1B2	0.646994	-
chr19	13906272	13906273	ZSWIM4	0.646955	+
chr1	152784445	152784446	LCE1B	0.644453	+
chrX	48910959	48910960	CCDC120	0.642733	+
chr17	1627832	1627833	WDR81	0.642701	+
chr7	99816869	99816870	PVRIG	0.642367	+
chr15	62352664	62352665	VPS13C	0.640771	-
chr17	39780882	39780883	KRT17	0.640634	-
chr11	3400452	3400453	ZNF195	0.635218	-
chr2	238768185	238768186	RAMP1	0.635098	+
chr22	38349654	38349655	C22orf23	0.633222	-
chr3	57113336	57113337	ARHGEF3	0.631633	-
chr16	16043432	16043433	ABCC1	0.631596	+
chr17	37894160	37894161	GRB7	0.630653	+
chr5	31799029	31799030	PDZD2	0.628875	+
chr10	61666414	61666415	CCDC6	0.626565	-
chr17	37557909	37557910	FBXL20	0.625772	-
chr4	159131399	159131400	TMEM144	0.622935	+
chr10	105845638	105845639	COL17A1	0.622788	-
chr10	105218648	105218649	CALHM1	0.6226	-
chr1	6484846	6484847	ESPN	0.620826	+
chr19	43032661	43032662	CEACAM1	0.620264	-
chr16	15596121	15596122	C16orf45	0.617399	+
chr9	74383800	74383801	TMEM2	0.616698	-
chr1	152779107	152779108	LCE1C	0.615367	-
chrX	23801273	23801274	SAT1	0.612653	+
chr3	52001482	52001483	PCBP4	0.6118	-
chr1	19282826	19282827	IFFO2	0.60626	-
chr7	77167350	77167351	PTPN12	0.604471	+
chrX	152599611	152599612	ZNF275	0.603561	+
chr1	52456436	52456437	RAB3B	0.603551	-
chr10	98741039	98741040	C10orf12	0.598967	+
chr17	17875784	17875785	TOM1L2	0.598959	-
chr1	14925211	14925212	KAZN	0.59691	+
chr17	7255206	7255207	KCTD11	0.59568	+
chr22	46373008	46373009	WNT7B	0.595152	-
chr6	167040726	167040727	RPS6KA2	0.59255	-
chr12	80838124	80838125	PTPRQ	0.591084	+
chr8	18871196	18871197	PSD3	0.589861	-
chr21	36421595	36421596	RUNX1	0.589559	-
chr19	9731916	9731917	ZNF561	0.584833	-
chr19	47524141	47524142	NPAS1	0.582434	+
chr1	41131324	41131325	RIMS3	0.581467	-
chr6	114384041	114384042	HS3ST5	0.580518	-
chr1	209602166	209602167	MIR205HG	0.578967	+
chr1	92351836	92351837	TGFBR3	0.577926	-
chr11	110582773	110582774	ARHGAP20	0.577852	-
chr9	75766645	75766646	ANXA1	0.577014	+
chr1	12290094	12290095	VPS13D	0.577004	+
chr19	49375647	49375648	PPP1R15A	0.573912	+
chr17	29624380	29624381	OMG	0.569128	-
chr1	22263790	22263791	HSPG2	0.569069	-
chr16	70099851	70099852	PDXDC2P	0.568601	-
chr1	33207510	33207511	KIAA1522	0.566928	+
chr7	99775364	99775365	STAG3	0.566567	+
chr4	187644987	187644988	FAT1	0.5665	-
chr17	29421943	29421944	NF1	0.566447	+
chr19	49567124	49567125	NTF4	0.565867	-
chrX	102565974	102565975	BEX2	0.562037	-
chr1	1950766	1950767	GABRD	0.5617	+
chr17	8022234	8022235	ALOXE3	0.560891	-
chr17	1619566	1619567	MIR22HG	0.556312	-
chr1	22469519	22469520	WNT4	0.555667	-
chr17	29641130	29641131	EVI2B	0.555163	-
chr1	226070420	226070421	TMEM63A	0.5539	-
chrX	41583406	41583407	GPR82	0.553534	+
chr1	27930005	27930006	AHDC1	0.553415	-
chrX	106362057	106362058	RBM41	0.552143	-
chr7	100770368	100770369	SERPINE1	0.551616	+
chr19	4517716	4517717	PLIN4	0.547153	-
chr19	10047228	10047229	OLFM2	0.546181	-
chr17	3461289	3461290	TRPV3	0.543167	-
chr2	230136057	230136058	PID1	0.542734	-
chr18	21452982	21452983	LAMA3	0.53943	+
chr18	28682395	28682396	DSC2	0.53596	-
chrX	30907511	30907512	TAB3	0.535457	-
chr22	43011249	43011250	RNU12	0.528332	+
chr6	159421198	159421199	RSPH3	0.5267	-
chrX	154250998	154250999	F8	0.522897	-
chr12	32260183	32260184	BICD1	0.5223	+
chrX	53111540	53111541	TSPYL2	0.52172	+
chrX	53350522	53350523	IQSEC2	0.52059	-
chr1	236030227	236030228	LYST	0.518493	-
chr1	230202940	230202941	GALNT2	0.518213	+
chr3	125655887	125655888	ALG1L	0.516	-
chr8	182395	182396	ZNF596	0.508294	+
chr17	38657854	38657855	TNS4	0.505167	-
chr11	1606513	1606514	KRTAP5-1	0.504671	-
chr1	225997834	225997835	EPHX1	0.5035	+
chr17	36413256	36413257	LOC440434	0.502969	-
chr15	57668701	57668702	CGNL1	0.49803	+
chr11	58345639	58345640	LPXN	0.493761	-
chrX	41782287	41782288	CASK	0.48212	-
chr10	46222646	46222647	FAM21C	0.481675	+
chr17	39942964	39942965	JUP	0.476532	-
chr11	44587139	44587140	CD82	0.473143	+
chr1	10856733	10856734	CASZ1	0.470871	-
chr22	40390951	40390952	FAM83F	0.465333	+
chr19	17799008	17799009	UNC13A	0.459567	-
chr11	102188179	102188180	BIRC3	0.452667	+
chrX	107683072	107683073	COL4A5	0.450524	+
chr8	182318	182319	RPL23AP53	0.449929	-
chr11	58938901	58938902	DTX4	0.4454	+
chr11	45307884	45307885	SYT13	0.444117	-
chr13	99910682	99910683	GPR18	0.440967	-
chr3	46037316	46037317	FYCO1	0.43313	-
chr2	224903357	224903358	SERPINE2	0.428716	-
chr3	50712670	50712671	DOCK3	0.427633	+
chr20	5591672	5591673	GPCPD1	0.416667	-
chr19	6531008	6531009	TNFSF9	0.408883	+
chr8	42995590	42995591	HGSNAT	0.4022	+
chr1	8086393	8086394	ERRFI1	0.400694	-
chr1	16819196	16819197	CROCCP3	0.391333	-
chr22	40428334	40428335	LOC100130899	0.385137	+
chr17	7531194	7531195	SAT2	0.3806	-
chr1	86046442	86046443	CYR61	0.376933	+
chr1	162760490	162760491	HSD17B7	0.374861	+
chr18	65183967	65183968	DSEL	0.366033	-
chr21	37528606	37528607	CBR3-AS1	0.359116	-
chr10	38645306	38645307	HSD17B7P2	0.353846	+
chr6	160390129	160390130	IGF2R	0.351667	+
chr17	38721736	38721737	CCR7	0.340633	-
chr19	43709926	43709927	PSG4	0.339267	-
chr17	882998	882999	NXN	0.319407	-
chr17	29248752	29248753	ADAP2	0.3028	+
chr11	94965705	94965706	SESN3	0.295614	-
chr19	9092018	9092019	MUC16	0.288267	-
chrX	71351751	71351752	RGAG4	0.288234	-
chr11	6462254	6462255	HPX	0.276033	-
chr19	6767523	6767524	SH2D3A	0.269312	-
chrX	68048838	68048839	EFNB1	0.1892	+
chr7	76090970	76090971	DTX2	0.114459	+
chr22	21771691	21771692	HIC2	0.0882667	+
chrX	3761935	3761936	LOC389906	0.0506333	-
chr22	25423939	25423940	KIAA1671	0.0126	+
chr17	43394430	43394431	MAP3K14	0.00787059	-

## Sheet: Cluster3_DW_Nutlin&Nutlin+Wip1i
Chromosome	start	end	Gene Symbol	Intesity	Strand
chr17	59940920	59940921	BRIP1	16.6628	-
chr1	114447913	114447914	DCLRE1B	3.95693	+
chr8	145669812	145669813	TONSL	2.64283	-
chr16	838620	838621	CHTF18	2.44291	+
chr8	145743210	145743211	RECQL4	2.3377	-
chr16	3030540	3030541	PKMYT1	2.22551	-
chr17	66031846	66031847	KPNA2	2.18952	+
chr5	43515273	43515274	C5orf34	2.15924	-
chr16	88870184	88870185	CDT1	2.11553	+
chr7_gl000195_random	86719	86720	LOC389831	2.02113	-
chr9	139965028	139965029	SAPCD2	2.00939	-
chr16	2510113	2510114	C16orf59	1.9659	+
chr7	99698403	99698404	MCM7	1.90688	-
chr8	124408705	124408706	ATAD2	1.87497	-
chr5	59995993	59995994	DEPDC1B	1.85986	-
chr17	57232858	57232859	PRR11	1.84766	+
chr20	54967351	54967352	AURKA	1.78655	-
chr12	49525304	49525305	TUBA1B	1.74099	-
chr16	103827	103828	SNRNP25	1.70991	+
chr16	30007417	30007418	HIRIP3	1.64601	-
chr14	105956190	105956191	C14orf80	1.63294	+
chr1	43824624	43824625	CDC20	1.63267	+
chr3	108308491	108308492	KIAA1524	1.56765	-
chr12	49716969	49716970	TROAP	1.55049	+
chr11	118966177	118966178	H2AFX	1.52042	-
chr11	74303648	74303649	POLD3	1.51974	+
chr16	18812857	18812858	ARL6IP1	1.51094	-
chr12	109535921	109535922	UNG	1.50486	+
chr16	85722588	85722589	GINS2	1.50238	-
chr1	109825790	109825791	PSRC1	1.4814	-
chr16	81040101	81040102	CENPN	1.47366	+
chr19	50168397	50168398	BCL2L12	1.44691	+
chr9	106856539	106856540	SMC2	1.42639	+
chr5	176739292	176739293	MXD3	1.41873	-
chr2	8822111	8822112	ID2	1.40514	+
chr14	105219468	105219469	SIVA1	1.38179	+
chr16	2479393	2479394	CCNF	1.35996	+
chr14	104605058	104605059	KIF26A	1.35208	+
chr5	154393258	154393259	KIF4B	1.34993	+
chr3	10068111	10068112	FANCD2	1.3475	+
chr6	49431094	49431095	CENPQ	1.34306	+
chr14	54863671	54863672	CDKN3	1.33026	+
chr5	137514415	137514416	KIF20A	1.32618	+
chr1	117602947	117602948	TTF2	1.31094	+
chr8	95487343	95487344	RAD54B	1.30493	-
chr1	150207026	150207027	ANP32E	1.30409	-
chr8	95907482	95907483	CCNE2	1.29169	-
chr11	66045670	66045671	CNIH2	1.28877	+
chr9	91926108	91926109	CKS2	1.28217	+
chr16	89883065	89883066	FANCA	1.27703	-
chr7	158497522	158497523	NCAPG2	1.27588	-
chr7	148581441	148581442	EZH2	1.27295	-
chr4	174255595	174255596	HMGB2	1.27129	-
chr1	149858523	149858524	HIST2H2AC	1.27019	+
chr8	120868170	120868171	DSCC1	1.26564	-
chr3	129035120	129035121	H1FX	1.26238	-
chr1	200589862	200589863	KIF14	1.25893	-
chr20	44441213	44441214	UBE2C	1.24212	+
chr3	20227725	20227726	SGOL1	1.24144	-
chr1	202311094	202311095	UBE2T	1.22456	-
chr11	61560107	61560108	FEN1	1.22121	+
chr14	105487425	105487426	CDCA4	1.21315	-
chr12	6961230	6961231	CDCA3	1.21157	-
chr13	21750741	21750742	SKA3	1.20803	-
chr17	48450579	48450580	EME1	1.20183	+
chr6	26027480	26027481	HIST1H4B	1.2003	-
chr4	100871512	100871513	H2AFZ	1.19768	-
chr5	159848915	159848916	PTTG1	1.19017	+
chr2	174219559	174219560	CDCA7	1.18422	+
chr1	149859466	149859467	HIST2H2AB	1.18343	-
chr2	10262693	10262694	RRM2	1.17165	+
chr16	23690141	23690142	PLK1	1.16971	+
chr5	93954389	93954390	ANKRD32	1.15735	+
chr13	31040081	31040082	HMGB1	1.15229	-
chr16	11439293	11439294	RMI2	1.15106	+
chr12	98909349	98909350	TMPO	1.14983	+
chr16	29802287	29802288	KIF22	1.14437	+
chr5	79950800	79950801	DHFR	1.1359	-
chr6	52529197	52529198	LOC730101	1.1358	+
chr5	68462835	68462836	CCNB1	1.1275	+
chr5	132149014	132149015	SOWAHA	1.11533	+
chr1	45205488	45205489	KIF2C	1.11465	+
chr1	154947116	154947117	CKS1B	1.11153	+
chr6	26021905	26021906	HIST1H4A	1.10752	+
chr2	97001477	97001478	NCAPH	1.10557	+
chr21	47740739	47740740	C21orf58	1.10461	-
chr12	50419307	50419308	RACGAP1	1.10399	-
chr12	69080729	69080730	NUP107	1.10123	+
chr22	38201112	38201113	H1F0	1.09904	+
chr12	53662081	53662082	ESPL1	1.09642	+
chr15	66797419	66797420	ZWILCH	1.09439	+
chr20	30326902	30326903	TPX2	1.08873	+
chr9	123342448	123342449	CDK5RAP2	1.0851	-
chr6	52149679	52149680	MCM3	1.08285	-
chr9	80850989	80850990	CEP78	1.08254	+
chr12	109577200	109577201	ACACB	1.07576	+
chr14	55493819	55493820	WDHD1	1.06691	-
chr10	27443751	27443752	MASTL	1.06147	+
chr19	36233351	36233352	IGFLR1	1.06074	-
chr3	127317198	127317199	MCM2	1.05974	+
chr2	215674435	215674436	BARD1	1.05664	-
chr1	197115824	197115825	ASPM	1.05456	-
chr15	65117867	65117868	PIF1	1.04698	-
chr14	50065413	50065414	LRR1	1.04599	+
chr10	13203552	13203553	MCM10	1.04578	+
chr6	27840099	27840100	HIST1H3I	1.0402	-
chr1	173793777	173793778	CENPL	1.03754	-
chr10	75007089	75007090	DNAJC9	1.03696	-
chr14	55658396	55658397	DLGAP5	1.03414	-
chr9	123850572	123850573	CNTRL	1.02897	+
chr6	26158347	26158348	HIST1H2BD	1.02154	+
chr2	153574405	153574406	ARL6IP6	1.02097	+
chr2	111435684	111435685	BUB1	1.01924	-
chr9	99180669	99180670	ZNF367	1.01758	-
chr6	18264799	18264800	DEK	1.0153	-
chr5	64858995	64858996	CENPK	1.01476	-
chr6	27833105	27833106	HIST1H2AL	1.01311	+
chr12	14924065	14924066	HIST4H4	1.0123	-
chr12	6603296	6603297	NCAPD2	1.01087	+
chr11	64851615	64851616	CDCA5	1.00959	-
chr16	20817765	20817766	LOC81691	1.00696	+
chr13	34392204	34392205	RFC3	1.00588	+
chr9	123812554	123812555	C5	0.996367	-
chr6	26156557	26156558	HIST1H1E	0.995784	+
chr7	7758238	7758239	RPA3	0.995717	-
chr20	25388321	25388322	GINS1	0.995223	+
chr6	80714320	80714321	TTK	0.9942	+
chr11	19262507	19262508	E2F8	0.992126	-
chr8	121457636	121457637	MTBP	0.989381	+
chr12	54673915	54673916	CBX5	0.984633	-
chr12	123011807	123011808	KNTC1	0.980882	+
chr9	123639606	123639607	PHF19	0.977449	-
chr7	152373250	152373251	XRCC2	0.976667	-
chr13	32889615	32889616	BRCA2	0.975602	+
chr6	26240652	26240653	HIST1H4F	0.970337	+
chr2	113522254	113522255	CKAP2L	0.969835	-
chr20	42295657	42295658	MYBL2	0.969616	+
chr4	17812434	17812435	NCAPG	0.966987	+
chr12	100967437	100967438	GAS2L3	0.965926	+
chr3	121264853	121264854	POLQ	0.96029	-
chr18	2571508	2571509	NDC80	0.95853	+
chr2	201390863	201390864	SGOL2	0.957612	+
chr12	123717785	123717786	MPHOSPH9	0.955742	-
chr6	27100815	27100816	HIST1H2AG	0.951571	+
chr5	126112843	126112844	LMNB1	0.949609	+
chr6	126660933	126660934	CENPW	0.947909	+
chr17	76210275	76210276	BIRC5	0.946805	+
chr9	108456804	108456805	TMEM38B	0.945933	+
chr6	27860963	27860964	HIST1H2AM	0.943706	-
chr1	109419601	109419602	GPSM2	0.940172	+
chr4	154265799	154265800	MND1	0.939171	+
chr10	58121034	58121035	ZWINT	0.936183	-
chr9	86595635	86595636	RMI1	0.934108	+
chr1	52870143	52870144	ORC1	0.933596	-
chr12	120315095	120315096	CIT	0.932553	-
chr4	122745088	122745089	CCNA2	0.928254	-
chr10	62538210	62538211	CDK1	0.927594	+
chr2	25016173	25016174	CENPO	0.926206	+
chr8	27695612	27695613	PBK	0.920868	-
chr12	102513954	102513955	PARPBP	0.91941	+
chr6	27835359	27835360	HIST1H1B	0.917355	-
chr4	83931987	83931988	LIN54	0.915233	-
chr2	17935175	17935176	GEN1	0.913752	+
chr6	27858570	27858571	HIST1H3J	0.91259	-
chr4	1723215	1723216	TACC3	0.910569	+
chr2	242088919	242088920	PASK	0.9081	-
chr20	32274210	32274211	E2F1	0.907735	-
chr6	26217146	26217147	HIST1H2AE	0.904682	+
chr22	19467347	19467348	CDC45	0.904261	+
chr14	31028327	31028328	G2E3	0.90231	+
chr6	26250835	26250836	HIST1H3F	0.901328	-
chr9	77567802	77567803	C9orf40	0.900166	-
chr12	118454504	118454505	RFC5	0.898367	+
chr6	26124132	26124133	HIST1H2BC	0.896734	-
chr19	17186343	17186344	HAUS8	0.893354	-
chr4	128802014	128802015	PLK4	0.884667	+
chr11	28129746	28129747	KIF18A	0.884533	-
chr5	162887515	162887516	HMMR	0.884069	+
chr6	26032288	26032289	HIST1H3B	0.884058	-
chr15	91260556	91260557	BLM	0.881332	+
chr19	55919325	55919326	UBE2S	0.880286	-
chr2	27008881	27008882	CENPA	0.873791	+
chr6	153304740	153304741	FBXO5	0.872184	-
chr6	109416354	109416355	CEP57L1	0.872156	+
chr1	163291721	163291722	NUF2	0.8703	+
chr2	169746944	169746945	SPC25	0.867707	-
chr11	61891443	61891444	INCENP	0.864216	+
chr8	48872761	48872762	MCM4	0.863756	+
chrX	133594173	133594174	HPRT1	0.862595	+
chr8	25316511	25316512	CDCA2	0.862139	+
chr19	36266415	36266416	ARHGAP33	0.854337	+
chr15	64673709	64673710	KIAA0101	0.8451	-
chr15	89787192	89787193	FANCI	0.844849	+
chr19	12917426	12917427	RNASEH2A	0.843675	+
chr12	57472574	57472575	TMEM194A	0.838249	-
chr6	24775157	24775158	GMNN	0.836098	+
chr7	50518088	50518089	FIGNL1	0.834695	-
chr15	59397282	59397283	CCNB2	0.833813	+
chr15	49103343	49103344	CEP152	0.826865	-
chr6	26235216	26235217	HIST1H1D	0.823331	-
chr1	47779819	47779820	STIL	0.821067	-
chr2	136634047	136634048	MCM6	0.820156	-
chr6	26045637	26045638	HIST1H3C	0.818649	+
chr13	86373483	86373484	SLITRK6	0.818037	-
chr3	181429710	181429711	SOX2	0.816388	+
chr3	155394105	155394106	PLCH1	0.813473	-
chr6	27775709	27775710	HIST1H2BL	0.809027	-
chr12	56843200	56843201	TIMELESS	0.808733	-
chr2	197036336	197036337	STK17B	0.806285	-
chr6	26225381	26225382	HIST1H3E	0.805185	+
chr1	38158071	38158072	CDCA8	0.8051	+
chr6	26216872	26216873	HIST1H2BG	0.804828	-
chr14	81405884	81405885	CEP128	0.803233	-
chr12	45459194	45459195	RACGAP1P	0.802561	-
chr3	160117090	160117091	SMC4	0.796835	+
chr14	50155098	50155099	POLE2	0.796231	-
chr4	120988013	120988014	MAD2L1	0.796051	-
chr19	14247440	14247441	ASF1B	0.795806	-
chr20	35402154	35402155	DSN1	0.79551	-
chr6	26104174	26104175	HIST1H4C	0.795299	+
chr22	35796114	35796115	MCM5	0.794904	+
chr6	26056699	26056700	HIST1H1C	0.7943	-
chr17	26926056	26926057	SPAG5	0.792283	-
chr15	78857860	78857861	CHRNA5	0.7888	+
chr1	51434365	51434366	CDKN2C	0.785929	+
chr6	27806438	27806439	HIST1H2BN	0.7818	+
chr18	67872962	67872963	RTTN	0.775867	-
chr6	27861201	27861202	HIST1H2BO	0.775655	+
chr3	160167626	160167627	TRIM59	0.774257	-
chr12	133264110	133264111	POLE	0.772988	-
chr13	25497027	25497028	CENPJ	0.772166	-
chr1	68962904	68962905	DEPDC1	0.771837	-
chr6	26273202	26273203	HIST1H2BI	0.771	+
chr10	129924468	129924469	MKI67	0.768867	-
chr10	12110914	12110915	DHTKD1	0.768006	+
chr11	62104772	62104773	ASRGL1	0.7669	+
chr6	97731052	97731053	MMS22L	0.763074	-
chr10	96305522	96305523	HELLS	0.759871	+
chr1	242012031	242012032	EXO1	0.758971	+
chr4	104119566	104119567	CENPE	0.758435	-
chr12	125478192	125478193	BRI3BP	0.756267	+
chr13	39261171	39261172	FREM2	0.755243	+
chr19	10305755	10305756	DNMT1	0.754194	-
chr7	36429410	36429411	ANLN	0.750829	+
chr6	26251877	26251878	HIST1H2BH	0.750677	+
chr4	1714468	1714469	SLBP	0.749803	-
chr1	91966663	91966664	CDC7	0.749671	+
chr5	68485373	68485374	CENPH	0.747676	+
chr6	26271612	26271613	HIST1H3G	0.746864	-
chr15	40886445	40886446	CASC5	0.7451	+
chr17	76183285	76183286	TK1	0.743894	-
chr19	36545781	36545782	WDR62	0.742204	+
chr5	137667566	137667567	CDC25C	0.73138	-
chr6	26199785	26199786	HIST1H2BF	0.728965	+
chr1	156542396	156542397	IQGAP3	0.727686	-
chr15	91498104	91498105	RCCD1	0.727234	+
chr20	35724403	35724404	RBL1	0.723743	-
chr10	70231730	70231731	DNA2	0.719867	-
chr10	95256387	95256388	CEP55	0.719084	+
chr7	21985542	21985543	CDCA7L	0.718728	-
chr15	40453208	40453209	BUB1B	0.718067	+
chr4	108910868	108910869	HADH	0.716008	+
chr3	172468473	172468474	ECT2	0.714475	+
chr6	26199521	26199522	HIST1H3D	0.713859	-
chr8	27632056	27632057	ESCO2	0.713703	+
chr7	87505542	87505543	DBF4	0.706739	+
chr11	65029321	65029322	POLA2	0.7051	+
chrX	14891184	14891185	FANCB	0.704826	-
chr15	91537881	91537882	PRC1	0.701404	-
chrX	24712062	24712063	POLA1	0.699496	+
chr6	26124371	26124372	HIST1H2AC	0.694434	+
chr8	63951610	63951611	GGH	0.693331	-
chr20	37554953	37554954	FAM83D	0.691349	+
chr16	58426296	58426297	GINS3	0.690656	+
chr9	35080013	35080014	FANCG	0.688971	-
chr1	46713365	46713366	RAD54L	0.687667	+
chr6	27806117	27806118	HIST1H2AK	0.683596	-
chr1	220441057	220441058	AURKAPS1	0.683516	-
chr6	26285727	26285728	HIST1H4H	0.683077	-
chr19	4909440	4909441	UHRF1	0.681714	+
chr10	94352823	94352824	KIF11	0.680167	+
chr17	6347733	6347734	FAM64A	0.679921	+
chr1	211848972	211848973	NEK2	0.673881	-
chr17	8113944	8113945	AURKB	0.672176	-
chr6	26043885	26043886	HIST1H2BB	0.671015	-
chr19	23433172	23433173	ZNF724P	0.6694	-
chr11	125495029	125495030	CHEK1	0.668271	+
chr19	24097682	24097683	ZNF726	0.662282	+
chr13	103426171	103426172	TEX30	0.6622	-
chr6	27782820	27782821	HIST1H2BM	0.661816	+
chr20	5931296	5931297	MCM8	0.660334	+
chr5	892967	892968	TRIP13	0.658896	+
chr4	159593407	159593408	C4orf46	0.657084	-
chr15	30950918	30950919	LOC100288637	0.652171	+
chr4	178230989	178230990	NEIL3	0.652139	+
chr17	3627195	3627196	GSG2	0.650203	+
chr21	37757687	37757688	CHAF1B	0.649992	+
chr2	62081278	62081279	FAM161A	0.644233	-
chr17	42219272	42219273	C17orf53	0.642055	+
chr1	228645560	228645561	HIST3H2A	0.640955	-
chr6	27782518	27782519	HIST1H2AJ	0.639042	-
chr17	38574202	38574203	TOP2A	0.630249	-
chr6	27777840	27777841	HIST1H3H	0.62776	+
chr6	27775975	27775976	HIST1H2AI	0.622469	+
chr12	2986321	2986322	FOXM1	0.620283	-
chr4	71859263	71859264	DCK	0.620239	+
chr6	27114859	27114860	HIST1H2AH	0.612486	+
chr10	91461345	91461346	KIF20B	0.609657	+
chr1	247171395	247171396	ZNF695	0.6082	-
chr10	99030447	99030448	ARHGAP19	0.606075	-
chr6	26189304	26189305	HIST1H4D	0.602812	-
chr19	22817124	22817125	ZNF492	0.601851	+
chr15	69706583	69706584	KIF23	0.595067	+
chr15	40987325	40987326	RAD51	0.593579	+
chr13	60587343	60587344	DIAPH3	0.591671	-
chr3	186524290	186524291	RFC4	0.59074	-
chr1	226497449	226497450	LIN9	0.588373	-
chr6	26184022	26184023	HIST1H2BE	0.585184	+
chr15	44119110	44119111	WDR76	0.584655	+
chr15	48623619	48623620	DUT	0.583603	+
chr11	124824015	124824016	CCDC15	0.570532	+
chr11	58874656	58874657	FAM111B	0.570347	+
chr22	42343168	42343169	CENPM	0.563122	-
chr19	4402658	4402659	CHAF1A	0.560208	+
chr1	36235551	36235552	CLSPN	0.556011	-
chr11	4115922	4115923	RRM1	0.555833	+
chr15	41624819	41624820	OIP5	0.545626	-
chr22	46692636	46692637	GTSE1	0.542373	+
chr19	11266484	11266485	SPC24	0.522061	-
chr9	36572857	36572858	MELK	0.517536	+
chr3	48229801	48229802	CDC25A	0.516033	-
chr13	73302040	73302041	BORA	0.510868	+
chr4	103245469	103245470	SLC39A8	0.503167	-
chr15	41624890	41624891	NUSAP1	0.501167	+
chr1	228645806	228645807	HIST3H2BB	0.489377	+
chr17	41277468	41277469	BRCA1	0.478298	-
chr1	23857712	23857713	E2F2	0.477273	-
chr1	149783928	149783929	HIST2H2BF	0.469048	-
chr1	212208893	212208894	DTL	0.468353	+
chr17	34257780	34257781	RDM1	0.466734	-
chr1	100598651	100598652	SASS6	0.461694	-
chr13	53029493	53029494	CKAP2	0.455982	+
chr1	149785236	149785237	HIST2H3D	0.451878	-
chrX	100354796	100354797	CENPI	0.448753	+
chr13	73301938	73301939	MZT1	0.432767	-
chr17	38444144	38444145	CDC6	0.428432	+
chr8	67525484	67525485	MYBL1	0.428292	-
chr17	29158986	29158987	ATAD5	0.420233	+
chr1	214776530	214776531	CENPF	0.419064	+
chr16	46723556	46723557	ORC6	0.418547	+
chr11	134094426	134094427	NCAPD3	0.413067	-
chr2	234763212	234763213	HJURP	0.403967	-
chr11	134201766	134201767	GLB1L2	0.402033	+
chr3	49893992	49893993	TRAIP	0.38143	-
chr3	44803207	44803208	KIF15	0.380069	+
chr17	42785974	42785975	DBF4B	0.37997	+
chrX	69509877	69509878	KIF4A	0.375239	+
chr3	52188706	52188707	POC1A	0.349284	-
chr19	22235264	22235265	ZNF257	0.340633	+
chr17	43025079	43025080	KIF18B	0.339912	-
chrX	48555122	48555123	SUV39H1	0.337338	+
chr18	14132489	14132490	ZNF519	0.299533	-
chr15	32907689	32907690	ARHGAP11A	0.299233	+
chr1	143913143	143913144	FAM72D	0.2647	-
chr16	46655311	46655312	SHCBP1	0.262016	-
chr1	206138909	206138910	FAM72A	0.240067	+
chrX	71458858	71458859	ERCC6L	0.238191	-
chr18	47901390	47901391	SKA1	0.208447	+
chr1	120839003	120839004	FAM72B	0.1008	+

## Sheet: Cluster4_DW_in_Nutlin+Wip1i
Chromosome	start	end	Gene Symbol	Intesity	Strand
chr3	62304716	62304717	C3orf14	3.29799	+
chr3	14220226	14220227	LSM3	2.34617	+
chr16	3019244	3019245	PAQR4	2.19888	+
chr17	57232800	57232801	SKA2	2.17063	-
chr17	56494943	56494944	RNF43	2.141	-
chr17	49243631	49243632	NME2	2.06866	+
chr16	1543350	1543351	TELO2	2.03573	+
chr7	26240829	26240830	CBX3	1.98314	+
chr7	99691266	99691267	MIR25	1.95254	-
chr5	41925354	41925355	FBXO4	1.91007	+
chr16	84651702	84651703	COTL1	1.88222	-
chr16	74700779	74700780	RFWD3	1.875	-
chr12	51318532	51318533	METTL7A	1.83473	+
chr17	73285530	73285531	SLC25A19	1.78742	-
chr9	139258263	139258264	DNLZ	1.78727	-
chr5	41870791	41870792	OXCT1	1.76637	-
chr16	2097867	2097868	NTHL1	1.69953	-
chr5	177631506	177631507	HNRNPAB	1.68955	+
chr8	89339717	89339718	MMP16	1.67579	-
chr2	74776145	74776146	DOK1	1.66504	+
chr2	74781091	74781092	LOXL3	1.6612	-
chr1	205719372	205719373	NUCKS1	1.65525	-
chr10	5488512	5488513	NET1	1.65315	+
chr1	150122090	150122091	PLEKHO1	1.64526	+
chr9	116173029	116173030	POLE3	1.63379	-
chr16	103632	103633	POLR3K	1.59515	-
chr19	55895627	55895628	TMEM238	1.56316	-
chr16	81040502	81040503	CMC2	1.55863	-
chr16	2390921	2390922	ABCA17P	1.54442	+
chr17	7211692	7211693	EIF5A	1.52587	+
chr16	69364498	69364499	PDF	1.51547	-
chr5	176853685	176853686	GRK6	1.50627	+
chr4	106631968	106631969	GSTCD	1.47177	+
chr1	197871680	197871681	C1orf53	1.43608	+
chr1	159895332	159895333	TAGLN2	1.43297	-
chr3	9005159	9005160	RAD18	1.43122	-
chr12	53715412	53715413	AAAS	1.41702	-
chr12	131356537	131356538	RAN	1.41266	+
chr14	104181823	104181824	XRCC3	1.41122	-
chr12	58165914	58165915	METTL1	1.41063	-
chr16	87351026	87351027	C16orf95	1.39959	-
chr16	4323001	4323002	TFAP4	1.3848	-
chr2	154335322	154335323	RPRM	1.37513	-
chr7	32534870	32534871	LSM5	1.3744	-
chr9	126773887	126773888	LHX2	1.36112	+
chr9	130565135	130565136	FPGS	1.35867	+
chr14	64932215	64932216	AKAP5	1.35557	+
chr9	111775874	111775875	CTNNAL1	1.3405	-
chr5	140207505	140207506	PCDHA6	1.33761	+
chr1	169764548	169764549	C1orf112	1.3276	+
chr12	72079876	72079877	TMEM19	1.32373	+
chr22	29702983	29702984	GAS2L1	1.31659	+
chr2	38978636	38978637	SRSF7	1.31393	-
chr19	34287749	34287750	KCTD15	1.31126	+
chr8	118532950	118532951	MED30	1.3108	+
chr2	172950206	172950207	DLX1	1.30627	+
chr8	141521395	141521396	CHRAC1	1.30216	+
chr1	202830880	202830881	LOC148709	1.29933	+
chr4	53578619	53578620	DANCR	1.29741	+
chr2	71357394	71357395	MCEE	1.29726	-
chr17	79679264	79679265	SLC25A10	1.28275	+
chr12	57610576	57610577	NXPH4	1.27838	+
chr11	119205208	119205209	RNF26	1.26265	+
chr1	174968569	174968570	CACYBP	1.25799	+
chr20	23331371	23331372	NXT1	1.25218	+
chr2	9771184	9771185	YWHAQ	1.2513	-
chr19	51308110	51308111	C19orf48	1.24849	-
chr9	116037912	116037913	PRPF4	1.24843	+
chr12	69753488	69753489	YEATS4	1.24755	+
chr2	65215577	65215578	SLC1A4	1.24634	+
chr1	117664411	117664412	TRIM45	1.24392	-
chr12	109531293	109531294	ALKBH2	1.23552	-
chr2	96811179	96811180	DUSP2	1.23082	-
chr11	65082287	65082288	CDC42EP2	1.22896	+
chr2	10588680	10588681	ODC1	1.22808	-
chr14	90420901	90420902	EFCAB11	1.22244	-
chr5	130501041	130501042	HINT1	1.22082	-
chr5	145214932	145214933	PRELID2	1.21912	-
chr12	68726161	68726162	MDM1	1.21732	-
chr10	5708558	5708559	ASB13	1.21352	-
chr5	176513871	176513872	FGFR4	1.20898	+
chr14	94547637	94547638	IFI27L1	1.20718	+
chr6	170599697	170599698	DLL1	1.20486	-
chr19	58111251	58111252	ZNF530	1.19903	+
chr16	30441373	30441374	DCTPP1	1.19867	-
chr19	50887578	50887579	POLD1	1.19056	+
chr6	57182413	57182414	PRIM2	1.1829	+
chr5	34915780	34915781	RAD1	1.17873	-
chr14	90422244	90422245	TDP1	1.17818	+
chr9	133569145	133569146	EXOSC2	1.17373	+
chr16	30905623	30905624	BCL7C	1.16972	-
chr10	13390298	13390299	SEPHS1	1.1668	-
chr12	105724412	105724413	C12orf75	1.16267	+
chr20	3776384	3776385	CDC25B	1.1605	+
chr12	77272820	77272821	CSRP2	1.15506	-
chr15	66994672	66994673	SMAD6	1.1503	+
chr2	7005950	7005951	CMPK2	1.14999	-
chr1	62901973	62901974	USP1	1.14483	+
chr12	133287391	133287392	PGAM5	1.1418	+
chr8	145515120	145515121	BOP1	1.14152	-
chr2	197504354	197504355	CCDC150	1.13945	+
chr1	165796730	165796731	UCK2	1.13664	+
chr17	27230089	27230090	DHRS13	1.13449	-
chr9	139886868	139886869	C9orf142	1.13158	+
chr19	45909465	45909466	CD3EAP	1.13104	+
chr21	40555440	40555441	PSMG1	1.12975	-
chr2	74375039	74375040	BOLA3	1.12719	-
chr17	5342471	5342472	C1QBP	1.12582	-
chr6	52535882	52535883	TMEM14A	1.12405	+
chr16	8962869	8962870	CARHSP1	1.12276	-
chr6	53530506	53530507	KLHL31	1.12249	-
chr2	166810348	166810349	TTC21B	1.1215	-
chr2	242626383	242626384	DTYMK	1.11998	-
chr2	109403204	109403205	CCDC138	1.11961	+
chr14	20811771	20811772	PARP2	1.11875	+
chr7	135242660	135242661	NUP205	1.11387	+
chr15	69452971	69452972	GLCE	1.10767	+
chr7	44163169	44163170	POLD2	1.10664	-
chr6	79944455	79944456	HMGN3	1.09937	-
chr9	140196703	140196704	NRARP	1.09829	-
chr5	1295162	1295163	TERT	1.09153	-
chr12	121647662	121647663	P2RX4	1.08557	+
chr6	97285353	97285354	GPR63	1.08507	-
chr1	173793795	173793796	DARS2	1.07825	+
chr10	135122391	135122392	ZNF511	1.07785	+
chr9	131464800	131464801	PKN3	1.07059	+
chr12	113376236	113376237	OAS3	1.0677	+
chr9	131218283	131218284	ODF2	1.0671	+
chr6	26020716	26020717	HIST1H3A	1.06613	+
chr2	191399468	191399469	TMEM194B	1.06582	-
chr22	20105474	20105475	RANBP1	1.06442	+
chr6	96025371	96025372	MANEA	1.06134	+
chr2	47630204	47630205	MSH2	1.05953	+
chr2	183989081	183989082	NUP35	1.05846	+
chr14	93673399	93673400	UBR7	1.05767	+
chr16	30621754	30621755	ZNF689	1.05676	-
chr17	77751975	77751976	CBX2	1.05601	+
chr5	100238989	100238990	ST8SIA4	1.05393	-
chr12	96252707	96252708	SNRPF	1.05257	+
chr12	60083116	60083117	SLC16A7	1.05079	+
chr5	22853731	22853732	CDH12	1.04627	-
chr3	123680255	123680256	CCDC14	1.04511	-
chr19	40337054	40337055	FBL	1.04479	-
chr19	45394475	45394476	TOMM40	1.04365	+
chr1	120254417	120254418	PHGDH	1.04157	+
chr2	25194979	25194980	DNAJC27-AS1	1.04102	+
chr1	54411288	54411289	HSPB11	1.03935	-
chr7	99717263	99717264	CNPY4	1.03809	+
chr16	74734789	74734790	MLKL	1.03587	-
chr11	68451981	68451982	GAL	1.03384	+
chr2	208489973	208489974	METTL21A	1.03261	-
chr11	57103351	57103352	SSRP1	1.02931	-
chr18	2571489	2571490	METTL4	1.02483	-
chr10	14920780	14920781	SUV39H2	1.02173	+
chr12	57157000	57157001	HSD17B6	1.02002	+
chr15	67813520	67813521	C15orf61	1.00938	+
chr3	133293276	133293277	CDV3	1.00695	+
chr7	4923335	4923336	RADIL	1.00282	-
chr2	73460356	73460357	PRADC1	0.99937	-
chr2	48011092	48011093	MSH6	0.997902	+
chr1	26232993	26232994	STMN1	0.994522	-
chr2	70520869	70520870	SNRPG	0.9929	-
chr1	155051346	155051347	EFNA3	0.990774	+
chr6	35696360	35696361	FKBP5	0.988222	-
chr13	37574676	37574677	EXOSC8	0.986847	+
chr6	44187240	44187241	SLC29A1	0.98504	+
chr14	75530752	75530753	ACYP1	0.983094	-
chr5	1887098	1887099	IRX4	0.982331	-
chr8	97505880	97505881	SDC2	0.981518	+
chr16	31106276	31106277	VKORC1	0.98011	-
chr12	34175214	34175215	ALG10	0.979096	+
chr5	32711436	32711437	NPR3	0.976525	+
chr1	43124046	43124047	PPIH	0.974526	+
chr11	60681369	60681370	TMEM109	0.970834	+
chr2	175870107	175870108	CHN1	0.970224	-
chr2	27309609	27309610	KHK	0.969496	+
chr2	53994927	53994928	CHAC2	0.969316	+
chr19	39523236	39523237	FBXO27	0.967867	-
chr2	18059922	18059923	KCNS3	0.96714	+
chr4	119809994	119809995	SYNPO2	0.965621	+
chr12	88429266	88429267	C12orf29	0.964557	+
chr19	38714890	38714891	DPF1	0.963384	-
chr4	110481353	110481354	CCDC109B	0.962759	+
chr10	15130775	15130776	ACBD7	0.960632	-
chr16	54320378	54320379	IRX3	0.9601	-
chr17	655501	655502	GEMIN4	0.960047	-
chr12	102091415	102091416	CHPT1	0.959333	+
chr20	3748452	3748453	C20orf27	0.956567	-
chr5	34915818	34915819	BRIX1	0.955459	+
chr7	2281855	2281856	NUDT1	0.955167	+
chr19	14530195	14530196	DDX39A	0.953418	-
chr19	46195739	46195740	QPCTL	0.951148	+
chr12	48357328	48357329	TMEM106C	0.950954	+
chr1	52521843	52521844	TXNDC12	0.949894	-
chr10	25241573	25241574	PRTFDC1	0.947735	-
chr14	39583486	39583487	GEMIN2	0.941914	+
chr19	34895301	34895302	PDCD2L	0.94183	+
chr18	11981425	11981426	IMPA2	0.940354	+
chr19	10679631	10679632	CDKN2D	0.93667	-
chr11	27384795	27384796	CCDC34	0.934774	-
chr3	93698981	93698982	ARL13B	0.934104	+
chr7	44887725	44887726	H2AFV	0.93407	-
chr3	133380737	133380738	TOPBP1	0.931657	-
chr7	99724318	99724319	MBLAC1	0.9312	+
chr2	58468515	58468516	FANCL	0.930814	-
chr12	58335443	58335444	XRCC6BP1	0.930213	+
chr4	174292091	174292092	SAP30	0.922751	+
chr3	138153413	138153414	ESYT3	0.9226	+
chr8	26435919	26435920	DPYSL2	0.917706	+
chr10	26986593	26986594	PDSS1	0.917014	+
chr15	41786054	41786055	ITPKA	0.915267	+
chr12	57146146	57146147	PRIM1	0.915006	-
chr14	64854757	64854758	MTHFD1	0.914918	+
chr2	232573233	232573234	PTMA	0.914533	+
chr1	224370908	224370909	DEGS1	0.911619	+
chr17	26646119	26646120	TMEM97	0.910897	+
chr12	49621707	49621708	TUBA1C	0.910499	+
chr10	124639147	124639148	LOC399815	0.910006	+
chr17	46688383	46688384	HOXB7	0.905573	-
chr5	122181158	122181159	SNX24	0.905208	+
chr10	96122733	96122734	NOC3L	0.90316	-
chr11	62623360	62623361	SNHG1	0.902412	-
chr6	74162043	74162044	MB21D1	0.898184	-
chr10	115614163	115614164	DCLRE1A	0.889351	-
chr5	36152143	36152144	SKP2	0.887801	+
chr14	45722605	45722606	MIS18BP1	0.884781	-
chr15	75249775	75249776	RPP25	0.88401	-
chr6	27114637	27114638	HIST1H2BK	0.883398	-
chr2	38893050	38893051	GALM	0.882837	+
chr19	36523573	36523574	CLIP3	0.877584	-
chr12	49463808	49463809	RHEBL1	0.876732	-
chr10	105881814	105881815	SFR1	0.875963	+
chr3	101443435	101443436	CEP97	0.875337	+
chrX	23685643	23685644	PRDX4	0.874991	+
chr11	62623103	62623104	SNORD25	0.872909	-
chr14	45605134	45605135	FANCM	0.872203	+
chr3	138313225	138313226	CEP70	0.870863	-
chr12	123718289	123718290	C12orf65	0.869634	+
chr16	47177936	47177937	NETO2	0.868806	-
chr15	69591292	69591293	PAQR5	0.868333	+
chr1	861119	861120	SAMD11	0.865174	+
chr19	37263716	37263717	ZNF850	0.864849	-
chr11	62621204	62621205	SNORD30	0.862922	-
chr6	111135822	111135823	AMD1	0.861841	+
chr10	95653728	95653729	SLC35G1	0.861709	+
chr20	31350189	31350190	DNMT3B	0.861588	+
chr11	62621440	62621441	SNORD29	0.859533	-
chr4	57302267	57302268	PAICS	0.858069	+
chr11	62622167	62622168	SNORD28	0.855263	-
chr14	96001209	96001210	SNHG10	0.85471	-
chr19	14201232	14201233	SAMD1	0.854333	-
chr7	38313248	38313249	TARP	0.852171	-
chr11	62622838	62622839	SNORD26	0.846933	-
chr11	62622555	62622556	SNORD27	0.846933	-
chr3	183993797	183993798	ECE2	0.846767	+
chr2	223521074	223521075	FARSB	0.846546	-
chr1	63988970	63988971	EFCAB7	0.846447	+
chr10	103543170	103543171	NPM3	0.845413	-
chr22	42470253	42470254	FAM109B	0.845226	+
chr1	63988944	63988945	ITGB3BP	0.844686	-
chr19	15218173	15218174	SYDE1	0.843928	+
chr10	64028622	64028623	RTKN2	0.842128	-
chr6	36842800	36842801	PPIL1	0.839408	-
chr10	123734743	123734744	NSMCE4A	0.837824	-
chr6	26204871	26204872	HIST1H4E	0.833641	+
chr1	155247216	155247217	HCN3	0.83188	+
chr9	37485930	37485931	POLR1E	0.830994	+
chr9	71650477	71650478	FXN	0.827062	+
chr10	104211300	104211301	C10orf95	0.824664	-
chr3	186857263	186857264	RPL39L	0.823576	-
chr3	59035715	59035716	C3orf67	0.812567	-
chr12	102512361	102512362	NUP37	0.812141	-
chr6	26033796	26033797	HIST1H2AB	0.810906	-
chr6	151712835	151712836	ZBTB2	0.810667	-
chr5	612403	612404	CEP72	0.8106	+
chr14	74035761	74035762	ACOT2	0.8106	+
chr4	4291748	4291749	LYAR	0.810596	-
chr1	113498975	113498976	SLC16A1	0.810333	-
chr19	13106582	13106583	NFIX	0.809965	+
chr7	12726909	12726910	ARL4A	0.809039	+
chr12	133264190	133264191	PXMP2	0.808633	+
chr6	143763814	143763815	ADAT2	0.806094	-
chr2	132250064	132250065	MZT2A	0.806005	-
chr18	12407893	12407894	SLMO1	0.805309	+
chr19	30302899	30302900	CCNE1	0.79823	+
chr12	56360551	56360552	CDK2	0.796469	+
chr19	2249111	2249112	AMH	0.792502	+
chr19	46001729	46001730	PPM1N	0.789159	+
chr3	183979251	183979252	CAMK2N2	0.788886	-
chr14	23426351	23426352	HAUS4	0.786994	-
chr3	37903667	37903668	CTDSPL	0.784671	+
chr19	20011720	20011721	ZNF93	0.779733	+
chr8	6565876	6565877	AGPAT5	0.779696	+
chr4	147096833	147096834	LSM6	0.778	+
chr6	28367544	28367545	ZSCAN12	0.770733	-
chr12	21654603	21654604	RECQL	0.767033	-
chr3	100120035	100120036	LNP1	0.761009	+
chr19	36103644	36103645	HAUS5	0.7563	+
chr7	64363618	64363619	ZNF273	0.755933	+
chr14	97263682	97263683	VRK1	0.755149	+
chr6	27100575	27100576	HIST1H2BJ	0.753967	-
chr12	10766208	10766209	MAGOHB	0.753747	-
chr3	120627048	120627049	STXBP5L	0.748626	+
chr10	121632395	121632396	MCMBP	0.747341	-
chr22	23412667	23412668	GNAZ	0.7454	+
chr6	5004297	5004298	RPP40	0.745233	-
chr22	38035682	38035683	SH3BP1	0.742904	+
chr12	131323819	131323820	STX2	0.741196	-
chr19	41256757	41256758	SNRPA	0.738555	+
chr10	70587292	70587293	STOX1	0.735691	+
chr4	122722470	122722471	EXOSC9	0.735422	+
chr22	32340477	32340478	YWHAH	0.731679	+
chrX	55515631	55515632	USP51	0.731233	-
chr4	289944	289945	ZNF732	0.72742	-
chr12	29301934	29301935	FAR2	0.723307	+
chr11	31531175	31531176	IMMP1L	0.722553	-
chr17	7197876	7197877	YBX2	0.72235	-
chr15	66649054	66649055	TIPIN	0.721077	-
chr19	21541733	21541734	ZNF738	0.720311	+
chr10	72142406	72142407	LRRC20	0.718765	-
chr20	2451499	2451500	SNRPB	0.718371	-
chrX	152907895	152907896	DUSP9	0.71821	+
chr3	140770242	140770243	SPSB4	0.717535	+
chr19	35940615	35940616	FFAR2	0.711291	+
chr1	42846466	42846467	RIMKLA	0.710233	+
chr4	37962054	37962055	PTTG2	0.70859	+
chrX	18372844	18372845	SCML2	0.7073	-
chr19	13030086	13030087	SYCE2	0.706484	-
chr17	73201543	73201544	NUP85	0.706483	+
chr11	18127638	18127639	SAAL1	0.702422	-
chr19	33463121	33463122	C19orf40	0.70058	+
chr22	50946643	50946644	NCAPH2	0.700106	+
chrX	153991015	153991016	DKC1	0.699735	+
chr1	45792543	45792544	HPDL	0.699321	+
chr9	34329198	34329199	KIF24	0.698065	-
chr19	21950430	21950431	ZNF100	0.695569	-
chr12	14720791	14720792	PLBD1	0.692783	-
chr20	2633176	2633177	NOP56	0.692567	+
chr22	38966201	38966202	DMC1	0.689147	-
chr10	116164537	116164538	AFAP1L2	0.684324	-
chr3	148804341	148804342	HLTF	0.683602	-
chr19	23941693	23941694	ZNF681	0.682038	-
chr1	225616557	225616558	LBR	0.681257	-
chr1	32665985	32665986	CCDC28B	0.675992	+
chr17	7590868	7590869	TP53	0.673158	-
chr1	16539104	16539105	ARHGEF19	0.669945	-
chr13	48611701	48611702	NUDT15	0.667496	+
chr19	41903256	41903257	EXOSC5	0.666665	-
chr10	104221168	104221169	TMEM180	0.665334	+
chr1	156647189	156647190	NES	0.66442	-
chr19	21106057	21106058	ZNF85	0.663834	+
chrX	16887978	16887979	RBBP7	0.663026	-
chr1	210406193	210406194	SERTAD4	0.65898	+
chr4	113066551	113066552	C4orf32	0.658796	+
chr11	112831967	112831968	NCAM1	0.658679	+
chr6	35420136	35420137	FANCE	0.6569	+
chr15	42841009	42841010	HAUS2	0.65635	+
chr3	179280666	179280667	ACTL6A	0.655467	+
chr19	21264951	21264952	ZNF714	0.6535	+
chr19	18434001	18434002	LSM4	0.651739	-
chrX	49028182	49028183	PLP2	0.650765	+
chr5	37371228	37371229	NUP155	0.643292	-
chr11	126138933	126138934	FOXRED1	0.639145	+
chr1	1447521	1447522	ATAD3A	0.639046	+
chr3	174577109	174577110	NAALADL2	0.63621	+
chr13	114239054	114239055	TFDP1	0.635599	+
chr19	8373240	8373241	CD320	0.634749	-
chr1	10490802	10490803	APITD1	0.633438	+
chr7	73668788	73668789	RFC2	0.625343	-
chr9	37592636	37592637	TOMM5	0.620111	-
chr10	105127722	105127723	TAF5	0.619251	+
chr6	107435636	107435637	BEND3	0.6189	-
chr17	8152594	8152595	PFAS	0.618688	+
chr1	19578073	19578074	MRTO4	0.618334	+
chr22	47134152	47134153	CERK	0.6172	-
chr11	125753507	125753508	HYLS1	0.616048	+
chr8	63998612	63998613	TTPA	0.610596	-
chr10	91457685	91457686	FLJ37201	0.610271	-
chr19	47551882	47551883	TMEM160	0.605445	-
chr4	130014762	130014763	SCLT1	0.60542	-
chr12	498514	498515	CCDC77	0.605067	+
chr17	7835440	7835441	CNTROB	0.604	+
chr18	43684296	43684297	HAUS1	0.602292	+
chrX	152736089	152736090	HAUS7	0.600447	-
chr13	30881624	30881625	KATNAL1	0.599549	-
chr1	229761979	229761980	URB2	0.594883	+
chr1	32671234	32671235	IQCC	0.593533	+
chr11	57298232	57298233	TIMM10	0.592845	-
chr20	35580246	35580247	SAMHD1	0.582581	-
chr8	41386723	41386724	GINS4	0.57642	+
chr3	53880575	53880576	IL17RB	0.575684	+
chr17	18266877	18266878	SHMT1	0.569854	-
chr17	40729849	40729850	PSMC3IP	0.568533	-
chr18	20513837	20513838	RBBP8	0.563292	+
chr19	22034870	22034871	ZNF43	0.55479	-
chr17	7590756	7590757	WRAP53	0.551165	+
chr22	21055400	21055401	TMEM191A	0.543133	+
chr1	26560642	26560643	CEP85	0.5429	+
chr13	58205787	58205788	PCDH17	0.5415	+
chrX	80457441	80457442	HMGN5	0.539467	-
chr13	103451404	103451405	KDELC1	0.536594	-
chr6	39197251	39197252	KCNK5	0.531575	-
chr2	97779231	97779232	ANKRD36	0.529783	+
chr9	17134987	17134988	CNTLN	0.5286	+
chr12	31226777	31226778	DDX11	0.527617	+
chr1	93646271	93646272	CCDC18	0.52599	+
chr1	28241308	28241309	RPA2	0.523786	-
chr22	39378402	39378403	APOBEC3B	0.523746	+
chr19	49140807	49140808	DBP	0.522057	-
chr18	60986613	60986614	BCL2	0.520873	-
chr1	26798900	26798901	HMGN2	0.519571	+
chr8	86019321	86019322	LRRCC1	0.51947	+
chr18	51886896	51886897	C18orf54	0.517267	+
chr3	47621730	47621731	CSPG5	0.516504	-
chr17	34891305	34891306	MYO19	0.5159	-
chr21	33651376	33651377	MIS18A	0.514788	-
chr11	88070941	88070942	CTSC	0.51085	-
chr17	42733760	42733761	C17orf104	0.510827	+
chr19	14016909	14016910	C19orf57	0.50855	-
chr21	34961014	34961015	DONSON	0.5054	-
chr1	46049658	46049659	NASP	0.494143	+
chr19	2456966	2456967	LMNB2	0.492233	-
chr9	15511003	15511004	PSIP1	0.486843	-
chr16	56642476	56642477	MT2A	0.472556	+
chr9	19102940	19102941	HAUS6	0.470449	-
chr11	6704632	6704633	MRPL17	0.466633	-
chr15	41851218	41851219	TYRO3	0.466296	+
chr22	45809570	45809571	RIBC2	0.464455	+
chr4	113218497	113218498	ALPK1	0.460079	+
chr12	3068746	3068747	TEAD4	0.456616	+
chrX	100663001	100663002	GLA	0.454846	-
chr16	56716380	56716381	MT1X	0.454833	+
chr18	23806845	23806846	TAF4B	0.4547	+
chr17	17206678	17206679	NT5M	0.451643	+
chr18	19192228	19192229	SNRPD1	0.44241	+
chr13	61989655	61989656	PCDH20	0.4419	-
chr13	92000072	92000073	MIR17HG	0.43544	+
chr17	42836566	42836567	ADAM11	0.431643	+
chr11	111750181	111750182	FDXACB1	0.429233	-
chr17	42466873	42466874	ITGA2B	0.4276	-
chr15	45315300	45315301	SORD	0.42753	+
chr17	3704537	3704538	ITGAE	0.411813	-
chrX	48380162	48380163	EBP	0.4077	+
chr19	4639525	4639526	TNFAIP8L1	0.400032	+
chr11	126173645	126173646	DCPS	0.398047	+
chrX	66763872	66763873	AR	0.3787	+
chr1	18081806	18081807	ACTL8	0.358486	+
chr22	38054735	38054736	PDXP	0.325041	+
chr8	67680240	67680241	PTTG3P	0.3154	-
chr10	81272355	81272356	EIF5AL1	0.285145	+
chr12	9600768	9600769	DDX12P	0.280879	-
chr12	9436251	9436252	LOC642846	0.214467	+
chr15	30918877	30918878	ARHGAP11B	0.2141	+
chr2	98206428	98206429	ANKRD36B	0.189367	-
